# Supplementary material for: Integrated transcriptomics and histopathology approach identifies a subset of rejected donor livers with potential suitability for transplantation
Source: BMC Genomics. 2024 May 2;25:437. doi: 10.1186/s12864-024-10362-7 (PMC11067109; doi:10.1186/s12864-024-10362-7)
Supplement: Supplementary file 3 — Supplementary Material 3 [file 12864_2024_10362_MOESM3_ESM.xlsx]

## Sheet: Supplementary-Table S1
Ensembl-ID	Gene Symbol	HL01_AHLX028	HL02_AIBF419	HL03_AHHC458	HL04_AHHQ205	HL05_AHLH202	HL06_AHK2146	HL07_AHLJ351	HL08_AHH5160	HL09_AHKL087	HL10_AHIE299	HL11_AHKC275	HL12_AHIR183	HL13_AHL5250	HL14_AHCE041	HL15_AHKN132	HL16_AHHH143	HL17_AIAJ296	HL18_AHJQ339	HL19_AHGW406	HL20_AHGI142	HL21_AIAC389	HL22_AHG2102	HL23_AHGO418	HL24_AIBQ043	HL25_AIDY465	HL26_AIGS266	HL27_AJCN178	HL28_AJCT312	HL29_AIWL117	HL30_AHJB400	HL32_AHII090
Transplant Group		Accepted	Accepted	Accepted	Accepted	Rejected-2	Rejected-2	Rejected-2	Rejected-1	Rejected-1	Rejected-1	Rejected-2	Rejected-1	Rejected-2	Rejected-2	Rejected-2	Rejected-1	Rejected-1	Rejected-2	Rejected-1	Rejected-2	Rejected-1	Rejected-1	Rejected-2	Accepted	Accepted	Accepted	Accepted	Accepted	Accepted	Rejected-2	Rejected-2
ENSG00000000003.15	TSPAN6	11.5238	10.2754	10.857	11.3973	11.4272	10.4634	11.2802	10.7023	9.99385	9.90844	10.6292	11.5618	11.8159	11.2503	11.2062	11.1217	10.103	10.4196	9.35221	10.3743	11.0164	10.6012	10.9567	9.62126	11.1965	11.2322	10.5096	10.7351	10.9356	10.6661	10.9185
ENSG00000000419.14	DPM1	9.89521	9.93402	9.8301	9.80055	10.1105	9.76992	10.1466	9.25737	9.83105	9.76385	10.2052	9.72546	9.8225	9.84927	9.76326	10.0963	9.58016	9.51718	9.69018	9.67672	9.33424	9.70284	9.9424	9.90179	9.73274	9.83946	9.82912	9.90161	9.92417	9.73184	9.5258
ENSG00000000457.14	SCYL3	9.07645	9.17025	9.15369	9.63573	9.60778	9.22517	9.51741	8.9845	9.10288	8.68501	9.38851	8.85827	9.32695	9.64453	9.13964	8.93491	8.7016	9.41935	8.18103	9.25776	9.32072	9.49439	9.62635	9.66022	9.36846	9.01738	9.07533	9.09373	9.59057	9.20205	9.25656
ENSG00000000460.17	C1orf112	7.2742	7.02249	8.50994	7.32273	7.63814	7.50864	7.61127	7.27143	8.01223	8.48304	8.53556	7.29535	8.39395	7.74934	7.72908	7.31913	6.8647	7.38694	7.38865	8.43213	7.12596	6.91036	7.61956	7.93907	7.40395	7.85514	7.67905	7.59004	8.35999	8.12394	8.09972
ENSG00000000938.13	FGR	9.60162	8.90896	8.97423	8.64733	9.88804	9.45204	9.22103	9.14743	9.37375	10.8583	9.17234	10.9082	9.27001	9.59023	9.45122	10.2497	10.7204	10.0172	10.6555	9.07667	9.32846	8.88908	8.79488	8.75067	8.96252	9.10447	8.5336	10.3844	9.00829	8.03741	8.92485
ENSG00000000971.17	CFH	16.4349	16.5188	16.6665	16.1324	16.5032	16.5545	17.001	15.2069	15.7318	14.2099	16.0254	16.2127	16.6588	16.4548	16.5794	16.4631	14.9464	15.2521	14.1632	15.9906	15.1285	15.7399	15.9893	15.5162	16.3818	16.157	16.2332	15.765	16.8591	16.3536	15.9517
ENSG00000001036.14	FUCA2	10.5843	10.8815	10.9462	10.7722	10.8624	10.8984	11.0518	10.9224	11.3621	11.0236	10.8779	11.1806	11.1144	11.0767	10.9064	11.0552	10.8715	10.9882	10.8646	10.7474	10.8036	10.6269	10.9351	10.4846	10.9182	11.3652	11.3203	10.5627	11.1035	11.5877	11.3009
ENSG00000001084.13	GCLC	12.5932	12.277	12.2969	12.4808	12.805	12.1813	12.8391	11.5108	11.3147	11.6051	11.9889	11.5839	12.385	12.3945	12.2119	12.1977	10.7633	12.056	9.50655	11.775	11.5436	11.3336	12.2537	12.1336	11.2185	12.0983	11.7414	11.6504	11.6704	11.7457	11.5578
ENSG00000001167.15	NFYA	8.78405	9.39831	9.1822	9.25124	9.10439	9.17757	8.73285	9.43461	9.59729	9.7784	8.8086	8.9456	8.42787	9.24934	9.49957	9.53811	9.32283	9.08679	10.2827	9.18972	9.59697	9.56499	9.48232	9.21838	9.47387	8.92465	9.27938	9.25499	9.17746	9.4665	9.24459
ENSG00000001460.18	STPG1	6.87637	6.77839	6.78661	6.33347	6.41343	6.70543	6.76088	7.44059	7.32904	7.13356	7.14461	6.45347	6.66265	7.01339	6.59575	7.06736	7.17589	6.7304	7.26134	6.80795	7.36462	6.87493	6.64291	7.36832	6.4194	6.57101	7.15934	6.84959	6.20469	7.06547	7.11659
ENSG00000001461.17	NIPAL3	8.83925	8.45343	8.83216	8.60721	8.23445	8.56477	8.69127	8.39722	8.7379	8.74379	8.99244	7.90851	8.67703	8.58447	8.35639	8.22432	8.21293	8.93637	8.19803	8.55464	8.78612	8.80088	8.95898	8.69226	8.18216	8.66986	8.84821	8.40898	8.50242	8.74464	9.28412
ENSG00000001497.18	LAS1L	9.4118	9.83609	9.55018	9.6613	9.45719	9.63567	9.64001	9.31155	9.81773	9.52581	10.0686	9.13172	9.75116	9.53194	9.53832	9.40316	9.59173	9.92481	9.15357	9.40421	9.34381	9.50879	9.84198	9.68032	9.43312	9.58586	9.58037	9.35026	9.34555	9.5932	9.34145
ENSG00000001561.7	ENPP4	9.48468	9.23806	9.67278	9.21712	9.88804	9.54865	9.69341	9.23884	8.96212	9.42823	9.21564	10.1345	9.05754	9.768	9.46822	9.99651	9.52778	9.66337	9.80806	9.18413	9.55473	10.2006	9.95966	9.71773	9.58745	9.76892	9.19383	9.02452	10.3103	8.6921	8.73204
ENSG00000001617.12	SEMA3F	7.63302	7.39469	7.60383	7.44041	7.64667	9.0379	8.28927	9.54043	9.27961	9.18456	7.47589	9.60717	8.19623	8.26678	8.78587	8.96911	10.4206	7.86595	11.2285	8.33403	9.48896	8.93256	7.74719	7.25022	8.39349	8.47842	8.47367	8.14433	8.50242	8.44428	8.15247
ENSG00000001626.17	CFTR	6.26031	7.06107	9.8159	6.10012	6.45786	8.35709	7.41572	8.49072	8.97092	8.79259	7.03907	7.47405	7.57201	7.22202	8.41938	8.3602	8.63577	6.70588	8.0116	10.6648	7.61327	11.0166	7.03281	7.22757	9.01228	7.45059	8.56042	6.58677	8.53222	7.80185	9.00759
ENSG00000001629.10	ANKIB1	10.2252	10.2806	10.029	10.0367	9.8933	10.0967	10.0999	10.5192	10.1709	10.5832	10.0704	10.3535	10.1632	10.1423	10.3212	10.2346	10.2405	10.0954	10.5848	10.1194	10.4639	10.3657	10.1534	10.3166	10.3104	9.90299	10.0044	9.87503	9.99851	9.83796	10.1507
ENSG00000001630.18	CYP51A1	13.5337	11.8207	13.4058	12.5154	13.1788	11.4356	13.6313	13.0912	11.5284	11.4597	12.6854	13.8736	15.2224	13.2656	11.7379	12.2601	11.2586	13.3816	12.2817	15.1819	11.8303	12.1018	13.6977	14.4456	11.5868	13.1596	13.4982	11.5377	13.3812	14.5604	12.1266
ENSG00000001631.17	KRIT1	9.89826	10.5501	10.2145	10.4424	10.115	10.0658	10.1947	10.0793	10.1146	10.0982	9.64853	9.76282	9.81139	10.0455	10.3363	10.2647	9.94334	10.2098	10.2224	10.3571	10.2262	10.6302	10.211	10.7826	10.2162	10.1955	10.6172	10.4398	10.1221	9.92211	10.1635
ENSG00000002016.18	RAD52	7.8798	8.14155	7.66417	7.76473	8.0625	7.59302	7.57435	8.53717	7.78814	7.69971	7.87449	7.54646	7.25041	8.0265	7.28134	7.67906	7.95766	7.87615	8.30117	7.75079	8.09606	8.1545	7.91294	7.63758	7.74692	7.53901	8.23864	7.86108	7.61673	7.68644	7.61752
ENSG00000002330.14	BAD	9.30542	8.63819	8.94359	8.94604	9.71666	9.15317	9.15546	9.08913	8.92409	8.502	8.87255	9.01555	9.70213	8.95381	9.03782	9.13889	9.55505	9.29766	9.52889	9.59711	9.08051	8.81838	8.90038	8.80679	9.92467	9.17218	9.21079	9.06862	9.66154	9.97011	9.55838
ENSG00000002549.13	LAP3	11.6339	11.4961	11.7678	11.6841	11.9079	11.5629	12.0703	11.197	11.447	11.7974	12.5909	11.2459	12.4862	11.884	11.5029	11.971	10.8219	11.6577	9.95378	11.8237	10.852	11.1966	11.3444	11.553	11.4472	11.5644	11.3826	11.3382	12.9158	11.9564	11.457
ENSG00000002586.20	CD99	12.1812	12.1609	12.013	12.5024	11.9622	12.1894	12.4576	12.3428	12.4266	12.7679	12.8006	12.4046	12.7585	11.9598	12.4677	13.0391	12.1322	11.7192	11.8591	11.5548	11.9772	11.598	11.6173	11.5611	11.4199	11.6772	12.088	12.0792	11.7028	12.3158	12.7414
ENSG00000002587.10	HS3ST1	5.83257	5.9096	6.5157	6.00769	5.88951	6.45993	5.86667	7.14186	7.01826	7.81946	6.21618	7.20752	5.82657	6.00171	6.22986	6.09536	7.29897	6.09577	7.45769	6.32818	7.34893	7.91265	6.20193	5.92046	6.32432	5.93386	6.63769	6.38949	6.53705	6.51629	6.71919
ENSG00000002726.21	AOC1	7.74125	5.45761	7.26173	8.02714	9.24567	7.78044	5.61575	5.49587	6.38369	5.43023	8.15643	5.37366	5.24832	7.09029	5.25384	8.11049	6.13762	5.31927	5.70657	6.30393	6.36243	6.37701	6.81942	5.26579	5.71568	5.32151	5.38071	6.46761	4.99417	6.68163	5.94287
ENSG00000002822.16	MAD1L1	9.45182	8.6179	8.5513	8.87026	8.7562	8.43247	8.78909	8.43454	8.93313	9.19764	9.3382	8.20651	8.65933	8.35418	8.40167	8.43587	8.5223	8.82911	8.38748	8.14985	8.03515	8.53376	8.57978	8.61465	8.27819	8.32233	8.59974	8.30775	8.54201	8.80276	8.67052
ENSG00000002834.18	LASP1	12.5373	12.1994	12.5081	12.7683	12.5625	12.4916	12.6581	12.9163	12.9183	13.2366	12.6353	13.1032	12.3257	12.8065	12.4402	12.2641	12.2545	12.7705	12.6639	12.8682	12.7492	12.5946	12.4597	12.0154	13.2818	12.5485	12.4768	12.4225	12.6928	12.8549	12.7118
ENSG00000002919.15	SNX11	8.55466	8.40203	8.50994	8.61533	8.61833	8.8068	8.42276	8.89552	9.01414	9.17284	9.17909	8.72019	8.58629	8.69867	8.5656	8.35153	8.76451	8.93877	8.84293	8.86582	8.95095	8.57562	8.93583	8.98585	8.66315	8.77729	8.78531	9.12538	8.95448	8.74722	8.89447
ENSG00000002933.9	TMEM176A	13.9844	13.1932	13.3699	13.5242	13.9538	13.3779	13.6357	13.1505	12.3718	11.7305	13.2903	12.5605	14.0506	13.5533	13.5215	13.4753	12.0666	13.5986	11.7975	13.4901	12.3944	12.1153	13.7286	13.2003	13.6168	13.6768	13.6723	13.4025	13.8472	14.0649	13.6416
ENSG00000003056.8	M6PR	11.1777	10.7187	11.0379	10.4958	10.8995	10.7522	10.9273	11.3528	11.3746	11.7426	11.014	11.6908	11.1008	10.891	10.9433	11.1224	11.4412	10.9371	10.8452	10.8477	11.2715	10.8252	10.9146	10.8882	11.4333	10.9461	10.5829	10.8788	11.2795	10.7738	10.8577
ENSG00000003096.14	KLHL13	7.06207	6.99611	7.15405	7.32273	6.56175	7.01668	7.58367	7.20325	6.5931	7.15874	7.75093	6.68143	7.52479	7.13226	6.97822	6.75382	6.96628	7.60152	6.715	7.37155	7.60677	7.35811	7.33087	7.05699	6.78587	7.34081	7.24221	7.47137	7.35717	6.73951	6.68058
ENSG00000003137.9	CYP26B1	6.92862	6.69633	6.27278	6.84542	7.43539	7.00515	7.27146	7.733	6.39895	9.88801	7.95646	6.97168	6.05008	6.29273	6.75737	7.23394	8.52923	7.22485	10.2142	6.65711	8.95847	6.66652	6.67419	5.88225	8.1763	7.79089	7.79063	7.62069	6.97466	7.31799	6.41735
ENSG00000003147.19	ICA1	8.45812	9.47219	7.60383	9.12669	8.62682	8.42429	7.10955	7.47364	7.73652	8.25872	7.4416	9.21509	8.6945	8.46029	8.47546	8.83949	7.75723	8.86745	8.75821	7.63849	7.46962	9.49981	7.04431	6.62613	7.89805	7.30995	8.67934	6.88542	8.66358	7.30355	9.55192
ENSG00000003249.15	DBNDD1	8.03418	6.84028	7.60998	6.68714	8.15406	6.7346	7.80625	9.15486	8.06305	8.17823	7.76013	7.38767	6.94139	8.2163	6.07208	8.35153	7.18507	7.82963	7.10799	7.67152	8.33579	8.43101	6.29284	8.34759	7.49333	6.62602	8.86262	5.95803	6.97466	9.04374	8.20332
ENSG00000003393.16	ALS2	10.9226	11.2112	11.2513	11.1141	11.2433	10.8063	11.0833	10.6845	10.7412	10.5587	10.9883	10.8505	11.1959	11.2236	10.8107	10.8701	10.1304	10.7859	10.4857	10.9773	10.4121	10.9982	11.418	11.1955	10.932	11.1911	11.0583	10.7006	10.6678	10.9571	10.9109
ENSG00000003400.16	CASP10	9.91191	9.48786	9.59323	9.67681	8.80931	9.3613	9.73882	9.43054	9.60295	10.0269	9.3739	9.00308	9.22757	9.45951	9.46822	9.54943	9.37926	9.81443	9.47927	9.5217	9.6302	9.8272	9.38756	9.50663	8.79052	9.92763	9.75024	9.30188	9.32876	9.62006	9.60746
ENSG00000003402.21	CFLAR	12.4188	12.3688	12.4523	12.6132	12.6541	12.5633	12.456	11.9652	12.0949	12.3375	12.2749	12.3975	12.5751	12.3628	12.197	12.1583	12.2582	12.4991	12.6722	12.4066	11.8579	12.3827	12.355	12.4033	12.1506	12.4233	12.3445	12.7249	12.4826	11.9284	12.3228
ENSG00000003436.16	TFPI	13.6784	13.6505	13.2498	13.9557	13.3751	13.0569	13.9447	13.4699	13.4488	12.6909	12.9403	13.5997	13.5885	13.6167	13.8229	14.286	12.7215	13.4503	13.7872	13.1792	13.926	12.9734	13.3503	13.2057	13.5016	13.6545	13.4592	13.0832	13.8074	13.1597	12.8259
ENSG00000003509.16	NDUFAF7	8.94955	9.20591	9.28904	8.92014	9.19252	8.99181	9.17364	8.84118	8.90354	8.67463	8.77776	9.24184	9.34029	9.22192	9.14495	9.09829	8.7138	8.97197	8.75441	8.78309	8.50341	8.98512	9.05072	8.90256	9.25194	9.14506	8.99269	8.80297	9.24469	9.36146	8.72341
ENSG00000003756.17	RBM5	10.5006	10.806	10.8949	10.6548	10.6314	10.7489	10.4455	10.714	10.6307	10.8863	10.5392	10.8762	10.4396	10.8394	10.8379	11.0618	10.9897	10.6465	11.4929	10.924	10.6511	11.3107	10.7607	10.907	11.1262	10.8802	10.9995	11.1593	10.6226	10.5896	10.6102
ENSG00000003987.14	MTMR7	5.5637	6.29341	5.22387	5.90428	5.71248	5.74024	6.1514	6.46341	5.53669	5.76788	5.76984	6.04709	5.70667	5.97274	5.72187	5.92195	5.74329	5.92762	6.05793	5.53312	5.86643	6.10531	6.07499	5.53503	6.03844	6.05789	5.92748	6.14742	5.9262	6.0839	5.6093
ENSG00000003989.18	SLC7A2	14.6733	14.5004	13.9269	14.9021	13.195	14.2536	14.8243	15.173	13.3833	12.3489	12.3665	14.9687	14.5782	14.0941	14.1406	13.9977	14.502	15.0438	14.4185	14.199	14.4125	13.6798	14.2013	13.4361	14.051	14.4478	13.8788	14.6677	14.9218	14.6394	13.3961
ENSG00000004059.11	ARF5	11.1695	10.8823	10.9041	10.774	10.9099	10.7635	10.9494	10.7818	10.9885	10.818	11.2772	10.7583	10.8502	10.7991	10.5803	10.9862	10.7901	10.7833	10.6237	10.494	10.704	10.5121	10.8825	10.7686	10.7771	10.4666	10.7093	10.128	10.8383	11.1902	11.1318
ENSG00000004139.14	SARM1	7.95912	7.93213	8.23269	8.1946	7.82222	8.48845	7.50722	8.5895	8.07134	8.86188	8.25634	8.5502	8.68404	7.81312	8.58923	7.63623	8.93817	8.97665	8.24783	9.29968	8.62835	8.34472	7.83254	8.68428	8.94212	8.37749	8.17031	8.25107	9.00477	8.73169	8.44032
ENSG00000004142.12	POLDIP2	12.4619	12.3006	12.2772	12.1206	12.1917	12.2575	12.4318	12.0916	12.1422	11.717	12.847	12.2311	12.5968	12.3562	12.0547	12.0893	11.3347	12.2648	10.7392	11.9522	11.4311	11.5679	12.3536	11.9521	11.9349	12.1251	12.2181	11.7566	12.1978	12.5853	12.3871
ENSG00000004399.13	PLXND1	11.0452	10.8798	11.4635	11.3297	10.6666	11.5872	11.2277	12.3347	11.5578	12.7184	11.328	11.7727	11.3752	11.3532	11.6482	11.5842	12.4189	11.5833	12.9729	11.9793	12.404	11.6447	10.6085	10.7677	11.7374	11.6501	11.9075	11.2488	11.5611	11.5556	12.183
ENSG00000004455.18	AK2	12.5754	12.5849	12.399	12.4191	12.5762	12.4642	12.6568	12.0974	12.5259	12.0549	12.9341	12.1577	12.2271	12.3643	12.2852	12.3977	11.9025	12.1485	12.1138	11.8574	11.7109	11.9524	12.663	12.4072	12.3636	12.3608	12.1775	12.2853	12.0868	12.4394	12.1037
ENSG00000004468.13	CD38	7.84805	7.94536	8.66574	8.42052	7.76874	7.85622	8.06519	7.86184	7.56299	8.28639	8.0637	9.99085	9.63884	8.18798	10.1183	8.64134	9.09301	9.11039	9.3141	9.11241	9.05038	8.5927	7.95438	7.50499	8.90394	9.56558	8.34049	8.5614	11.0977	8.80771	8.40828
ENSG00000004478.8	FKBP4	11.7982	11.471	10.6266	11.094	10.9815	11.0798	11.1235	10.7389	10.3911	10.6757	11.0252	11.5886	11.2725	11.1969	11.0416	10.6945	11.4625	11.6876	11.0793	10.948	11.3961	10.848	11.6659	11.1843	11.9705	11.8642	11.4601	12.2736	11.2464	11.285	10.4564
ENSG00000004487.18	KDM1A	10.3169	10.2402	10.3586	10.2983	10.3739	10.1641	10.2385	10.3475	10.486	10.6149	10.3789	10.4413	10.6277	10.4559	10.3615	10.2772	10.5907	10.1838	10.3644	10.0537	10.2958	10.2772	10.4699	10.323	10.2958	10.2629	10.2397	10.0516	10.2787	10.1659	10.1677
ENSG00000004534.15	RBM6	10.2409	10.6607	10.6362	10.511	10.5249	10.2424	10.1739	10.5485	10.2728	10.2665	9.6726	10.5648	10.1756	10.4061	10.5042	10.5798	10.4671	10.4205	10.7459	10.3559	10.077	10.9257	10.4908	11.0216	10.6659	10.4775	10.5829	11.1311	10.0709	9.90956	10.0387
ENSG00000004660.15	CAMKK1	6.7352	6.57099	7.00799	6.37881	6.93381	6.67554	6.50838	6.87503	6.99096	7.92968	7.14461	7.41709	6.92885	6.80456	7.08732	6.86296	8.05286	6.83497	8.47811	7.53431	7.30071	7.09428	6.43501	6.35642	7.13144	6.72887	6.76109	6.67396	6.8955	6.63321	7.10734
ENSG00000004700.16	RECQL	9.80547	9.68127	10.1947	9.50059	9.74603	9.90151	9.94833	10.4026	10.681	10.8573	10.1097	10.6126	9.95538	10.1227	9.9727	10.2704	10.4243	9.49619	10.8101	9.49491	10.4003	10.0973	9.87876	9.80632	10.3699	9.80662	9.7808	9.759	10.0942	10.131	10.0283
ENSG00000004766.17	VPS50	9.17801	9.24861	9.53133	9.29467	9.00723	9.09541	9.06742	9.44474	9.56285	9.78033	9.93778	8.7087	8.80475	9.45951	9.02637	9.4821	8.80782	9.13362	8.25325	8.97997	9.51631	9.45403	9.55803	9.71968	8.94895	9.25255	9.19951	8.91602	8.89095	9.17175	9.18943
ENSG00000004776.13	HSPB6	7.93519	8.674	8.11821	8.27399	6.91914	9.40739	8.01165	8.81636	8.9862	9.94586	8.3676	8.00664	8.14599	8.25773	9.44693	8.21956	10.4095	7.99311	8.20925	8.99282	10.7479	10.3032	7.1954	8.55901	7.83956	8.54727	8.95624	8.26387	8.68581	8.32124	9.84776
ENSG00000004777.19	ARHGAP33	6.64185	6.49276	7.20484	6.83048	6.06654	6.25986	6.36986	6.38766	6.54095	6.87379	6.54378	6.41057	6.54747	6.83102	6.44801	6.42692	6.84096	6.51831	7.23888	7.77371	6.73517	6.98933	6.45388	6.62613	6.64532	6.38791	7.5301	6.69479	6.60135	6.75076	6.93886
ENSG00000004779.10	NDUFAB1	10.0878	9.72345	9.71515	9.80584	10.4024	10.0072	10.0484	9.85934	10.0088	9.54297	9.82853	9.80103	10.2279	9.89765	9.91966	9.59566	9.6702	10.0596	8.9263	9.56956	9.64885	9.35387	10.039	9.9289	9.90554	10.1772	9.83095	9.92373	10.1699	10.1716	9.9906
ENSG00000004799.8	PDK4	13.2109	12.456	12.1847	12.8257	14.0534	13.4025	12.607	12.6085	10.9023	14.2751	13.1109	12.6459	12.8624	12.0616	12.6871	12.893	12.8048	13.5356	11.455	10.2887	11.3105	12.4687	11.8972	13.1054	12.0011	13.2075	12.8461	12.6937	12.5598	12.0951	13.4222
ENSG00000004864.14	SLC25A13	12.278	12.3969	12.4423	12.3797	12.691	12.2149	12.5973	11.2394	11.703	11.0872	12.3133	11.7366	12.6947	11.896	11.9396	10.4779	10.2859	11.9331	9.84945	11.7484	10.6778	11.5208	12.3528	11.8415	11.2192	12.475	11.9071	11.9555	11.5977	12.2934	11.9005
ENSG00000004866.22	ST7	10.1325	10.4117	9.68988	10.0839	10.1075	9.84027	9.90554	8.89255	9.52458	9.042	9.55839	9.70641	10.1953	9.80075	9.9487	9.80843	8.71076	9.72294	8.71583	9.59711	8.93834	9.1914	10.2802	9.81724	9.50659	9.78654	9.57165	9.67135	9.97535	9.45083	9.64586
ENSG00000004897.12	CDC27	10.691	10.9533	10.9509	10.8485	11.0116	10.8425	11.0329	11.0311	11.2908	11.2459	10.453	11.3428	11.0758	11.0322	11.033	11.3239	10.8421	10.8407	11.0587	10.8565	10.9616	10.8711	11.0815	11.1078	11.0154	10.8573	10.6308	10.5831	10.9774	10.915	10.8465
ENSG00000004939.16	SLC4A1	8.8924	6.4303	6.13653	6.21064	7.26609	6.28167	7.5555	6.30617	5.84467	5.87737	8.16332	6.97168	7.04901	7.83783	7.28134	7.85069	8.4764	9.96176	7.54156	7.51615	6.05476	5.97617	6.29284	8.6682	6.39641	5.32151	6.09742	6.97075	6.34504	5.89938	6.02007
ENSG00000004961.15	HCCS	9.05743	8.9931	8.80092	8.9004	9.11043	9.16542	9.71836	9.08654	9.09887	9.09733	8.58741	9.20425	9.0082	8.90859	8.81616	8.92913	8.91198	9.16878	8.3064	8.31357	8.83324	8.9137	8.98459	8.79574	8.90394	8.99651	8.72347	8.9713	9.03619	8.72908	8.9741
ENSG00000004975.12	DVL2	8.62299	8.14155	8.56068	9.00575	8.67672	8.60145	8.2263	9.0551	8.4178	8.69737	8.68576	8.83734	9.02484	8.78262	8.5814	8.34718	9.34645	8.89493	9.30895	9.71397	9.22236	8.94853	8.68791	8.77713	8.93525	8.66102	8.83731	8.71769	8.87558	9.34799	9.02171
ENSG00000005001.10	PRSS22	5.25019	5.59078	6.50108	5.37084	5.26807	5.24532	5.38911	6.19437	6.30391	6.23885	5.87078	6.19263	5.89689	5.6005	5.88087	6.06871	6.58871	5.22429	7.25016	6.25366	5.69726	7.38263	5.55808	5.598	6.48563	5.96014	6.24087	6.11255	6.31846	5.69303	6.04435
ENSG00000005007.13	UPF1	11.1116	11.0862	11.0324	10.98	11.1802	11.406	11.1844	11.3108	11.0384	11.2142	11.6121	11.2393	10.9706	11.2373	11.1081	10.8983	11.5045	11.373	10.5997	11.2647	11.4787	11.1618	11.3245	11.2774	11.4798	11.1181	11.1035	11.4055	11.3427	11.5963	11.1177
ENSG00000005020.13	SKAP2	9.97536	9.23275	9.09918	9.17125	9.26747	9.75056	9.91276	9.85934	9.8773	10.9027	9.68448	10.2884	9.33585	9.47119	9.82557	10.2004	9.90016	9.30697	10.2415	9.67474	10.3697	9.94298	9.4087	9.43271	9.06981	9.76345	9.71705	9.88531	9.63675	9.12903	9.48908
ENSG00000005022.6	SLC25A5	12.4696	12.3322	12.2294	12.3245	12.5198	12.2002	12.6562	12.4526	12.8128	12.4732	12.6417	12.2773	12.6704	12.2996	12.2537	12.5487	11.9647	12.3429	11.9938	11.7183	11.6363	12.0655	12.7092	12.0385	12.0846	12.6146	12.2286	12.1969	12.1078	12.7281	12.4411
ENSG00000005059.16	MCUB	6.82184	6.26876	7.25375	6.54339	6.43587	6.80459	6.79538	7.6495	7.73652	8.91041	7.29494	8.08645	6.96611	6.95549	7.28134	7.63623	8.79065	6.8125	9.13035	7.18621	8.05418	7.77393	6.49067	6.89029	7.31919	6.92215	7.12214	6.90296	7.32238	7.35342	7.77885
ENSG00000005075.16	POLR2J	9.04645	8.50745	7.82556	8.79024	9.12245	8.63013	8.63094	8.48678	8.1864	7.97486	7.98015	8.39116	8.69102	8.48369	8.83271	8.51548	9.02136	8.8974	8.58489	8.45563	8.80293	8.13587	8.31728	8.54585	9.40612	8.69026	8.52454	9.03937	8.82446	9.13689	8.58094
ENSG00000005100.13	DHX33	9.7626	9.52954	9.65548	9.43365	9.881	9.86448	9.70594	9.72458	9.96668	9.89426	9.79823	9.77384	10.023	9.74574	9.86298	9.08277	9.55505	9.76402	8.46418	9.67075	9.35333	9.2354	9.9908	9.67832	9.7008	9.69904	9.36264	9.57802	9.82599	9.8559	9.73405
ENSG00000005108.17	THSD7A	7.99426	7.48959	8.24052	7.03772	7.84452	7.50864	8.07826	7.89226	8.08778	8.02524	7.66525	7.96821	6.70876	7.72298	8.49228	8.78288	9.05285	7.1916	8.18672	7.76611	8.17626	9.67759	7.7938	7.18106	7.54055	8.09932	7.98336	7.16911	7.9802	8.54271	8.18236
ENSG00000005156.12	LIG3	10.1896	10.196	9.88059	10.0002	9.92959	10.0474	9.98817	10.1552	9.77451	10.0122	10.0319	10.0464	9.93505	9.86115	9.9057	9.45626	9.7357	10.1737	9.48157	9.88698	9.52979	9.94959	10.322	10.3293	9.74258	10.0449	9.94495	9.75676	9.77116	9.84396	9.67289
ENSG00000005175.10	RPAP3	9.0492	9.06959	9.15985	9.14914	9.60351	9.16053	9.25841	9.07874	9.24922	9.27367	9.24486	9.31669	9.46115	9.32859	9.5201	9.47815	8.77036	8.98597	8.94307	9.21185	9.08966	9.14139	9.33111	9.60873	9.60049	9.22094	8.65468	9.09728	9.79985	8.95305	9.07005
ENSG00000005187.12	ACSM3	11.5884	11.2524	10.8161	11.5544	11.1773	10.7161	11.1634	7.99659	8.8109	9.10968	11.2788	8.96823	11.6075	11.5378	10.7452	11.0566	7.57837	9.90536	7.78136	10.7168	9.21402	9.76861	10.5065	10.3533	9.83925	10.6831	10.7143	10.1891	11.1747	10.5982	9.70816
ENSG00000005189.20	REXO5	7.09617	6.69633	7.55994	6.50446	6.50057	6.11792	6.68878	6.93799	7.1385	7.68293	7.76927	6.61033	6.31765	7.01339	6.40781	7.26295	5.96358	6.44311	6.25787	6.7265	6.77286	6.74892	6.7634	6.74884	6.44192	6.69133	7.09674	6.51679	6.4689	7.61339	7.48443
ENSG00000005194.15	CIAPIN1	9.34176	9.31038	9.18422	9.17399	9.74409	9.40326	9.3703	10.0223	9.96997	9.43805	9.4001	9.68126	9.59134	9.29391	9.07164	9.11873	9.76372	9.67491	8.71583	9.01188	9.42365	9.11336	9.65668	9.53781	9.91252	9.49966	9.28739	9.58309	9.36765	9.76006	9.4269
ENSG00000005206.17	SPPL2B	9.37721	9.73662	9.51063	9.98623	9.91242	9.701	9.49832	9.83492	9.44011	9.25573	9.584	9.56759	9.54988	9.55225	9.42533	9.28615	9.89217	9.90536	9.68422	10.0734	9.40547	9.71531	9.94962	9.9588	10.1214	9.93737	10.0521	10.2587	9.78762	9.87948	9.87127
ENSG00000005238.20	FAM214B	8.53113	8.26212	8.69155	8.82907	8.60119	8.89495	8.22043	9.10457	8.64727	9.34195	8.20394	9.56336	8.96575	8.77948	8.55364	8.92042	9.39445	9.11888	10.0603	9.15015	8.87356	8.48332	8.40887	8.16389	8.87193	9.01968	8.85183	9.00574	8.66805	9.13493	9.24057
ENSG00000005243.10	COPZ2	8.6882	8.3732	8.58232	8.3924	8.66853	8.36567	8.7205	8.10922	8.05052	7.55006	8.86837	8.31713	8.81117	8.67858	8.44121	8.9175	7.33213	8.17274	7.181	8.56762	7.96645	7.83924	8.24327	7.72726	8.1938	8.58828	8.81155	8.22514	8.66358	8.5516	8.54216
ENSG00000005249.13	PRKAR2B	8.68465	7.79978	8.5669	8.33936	7.54054	7.79336	7.83751	7.7531	7.43805	8.70351	8.4086	8.20651	8.46916	8.08925	8.65037	8.43996	8.54641	8.66165	8.50102	8.43686	8.66256	7.68609	7.74719	8.25332	7.53124	8.59139	8.30381	8.53009	8.35999	7.47374	8.41546
ENSG00000005302.19	MSL3	9.24193	9.1619	9.3937	9.163	9.53109	9.39288	9.24127	9.12742	9.49444	9.79567	8.92975	9.79202	9.02759	9.6531	9.50987	9.33279	9.85564	9.27317	10.1364	9.30997	9.14773	9.57871	9.35961	9.35479	9.49266	9.23486	9.15638	9.70427	9.10692	9.08091	9.40556
ENSG00000005339.15	CREBBP	11.795	11.6608	11.4995	11.7368	11.7719	11.5634	11.5205	11.4987	11.2423	11.4024	11.2024	11.8665	11.4826	11.4956	11.6247	11.5372	11.6242	11.4593	11.3735	11.6227	11.3707	11.4638	11.3591	11.3481	11.788	11.5286	11.6316	11.8159	11.4768	11.4451	11.5032
ENSG00000005379.17	TSPOAP1	8.02289	7.49872	7.57892	7.91878	7.85187	7.3313	7.31753	7.07743	6.92488	6.88929	7.77835	6.82746	7.50055	7.41878	7.55257	7.22413	7.61871	7.49847	7.03062	8.24495	7.06863	7.93988	7.39376	7.49567	7.62163	7.30212	7.92898	8.01367	7.7344	7.52396	7.86095
ENSG00000005381.8	MPO	7.94121	7.45242	6.93845	6.58102	7.93722	7.85622	6.70722	6.12067	6.2872	8.22764	9.75155	7.17301	8.14599	8.7605	8.80277	7.85688	8.04801	8.40366	6.93401	9.06455	5.61557	5.4775	6.20193	7.43838	8.0791	5.96014	6.06593	6.41615	6.81099	6.6455	6.83966
ENSG00000005421.9	PON1	13.647	13.3595	13.1525	13.401	13.7313	12.7784	13.6309	9.00933	11.4313	9.62795	13.1788	11.1414	13.8554	13.0944	12.4816	12.8606	9.1207	11.7617	9.64182	12.656	11.3457	11.6284	12.2746	12.0574	11.9392	12.7834	11.8389	12.0671	13.2675	13.0635	13.1566
ENSG00000005436.14	GCFC2	9.49278	9.72345	9.64967	10.0457	10.2066	9.08254	9.84832	9.41413	9.54972	9.49676	9.82853	8.96502	10.0008	9.48278	9.69814	9.46027	8.53268	9.7828	8.35258	9.25244	9.25319	9.05559	9.94673	10.6576	8.93869	9.50295	9.2164	9.42274	9.32594	9.60599	9.63216
ENSG00000005448.17	WDR54	6.55797	6.19098	6.02574	6.28609	5.80633	6.11792	6.1514	7.45722	7.14668	7.04137	6.33691	6.8725	6.33878	6.60105	6.42809	7.44169	8.0577	6.48883	9.31153	6.75974	7.3724	7.05333	6.15316	6.37967	6.9987	6.31936	6.88828	6.44218	6.31846	6.95648	6.8165
ENSG00000005469.12	CROT	10.3294	10.2296	9.41099	10.017	10.5383	9.96165	10.2781	8.17467	8.47796	8.82297	9.96726	8.9521	10.2374	9.68186	9.72136	8.66941	8.05286	9.46827	7.61201	9.18972	9.02198	9.53365	10.5394	9.63162	8.74014	10.3049	10.006	9.33532	9.20841	9.46025	10.2557
ENSG00000005471.19	ABCB4	12.3631	12.4233	14.2818	11.6369	13.4613	13.3001	12.1179	13.4213	13.3114	12.5218	13.0004	13.1116	12.8678	13.5652	12.2002	12.7647	11.304	12.9346	11.5862	12.5311	11.8529	13.2001	13.0323	13.5105	11.949	13.2066	12.7614	12.381	12.5687	14.4109	13.0158
ENSG00000005483.22	KMT2E	10.4763	10.7735	10.831	10.6733	10.2372	10.6428	10.6176	10.5983	10.3813	10.7409	9.99041	10.8771	10.5021	10.7914	10.8606	11.0612	11.0926	10.5482	12.284	10.7975	10.985	11.1572	10.548	10.4616	10.7905	10.4891	10.3946	10.8644	10.2552	10.2951	10.5435
ENSG00000005486.17	RHBDD2	10.3529	10.2857	9.91975	9.95478	10.71	9.99766	10.6143	10.9325	10.2799	9.76871	10.1359	11.23	10.9279	10.0298	10.2905	10.6134	11.5322	10.3602	10.5526	10.7255	10.034	10.0427	10.7425	10.2239	10.9999	10.5291	10.4443	10.3252	10.6476	10.9856	10.5081
ENSG00000005700.15	IBTK	12.3479	12.4746	12.5701	12.331	12.5022	12.4065	12.6823	12.8438	12.494	12.0821	11.7342	13.0282	12.4998	12.2032	12.8331	11.9248	11.931	12.0596	11.6037	12.2594	11.5419	11.8446	12.4109	12.2815	12.1358	12.4499	11.8591	11.921	12.5393	12.5031	11.6621
ENSG00000005801.18	ZNF195	8.83606	9.18956	9.13506	9.21712	8.60979	9.1968	9.19456	9.32697	9.01627	9.22059	8.84731	8.9093	8.68754	9.11167	9.05483	9.0697	8.92775	9.18705	8.73525	9.3278	9.30707	9.87102	9.74735	9.97678	8.89689	9.10013	9.41477	9.01704	9.05676	8.75492	8.85819
ENSG00000005810.20	MYCBP2	12.1287	12.741	12.4115	12.847	11.9009	12.0036	12.1609	12.1772	12.3948	12.4976	12.0141	12.0603	12.2775	12.1848	12.2629	11.3825	11.7266	12.079	11.6908	11.7545	11.7868	12.3113	12.5021	12.126	12.0137	12.4315	12.2942	12.112	11.8641	11.8531	11.9598
ENSG00000005812.11	FBXL3	10.9798	10.5544	10.7913	10.884	11.1873	10.8241	11.2102	10.3486	10.1766	10.2464	10.4306	11.1569	11.2995	10.8793	11.2068	11.1167	10.2592	10.7311	10.9078	10.8739	10.6403	10.617	10.6356	10.6727	10.9182	10.912	10.4045	10.734	10.9189	10.1495	10.6843
ENSG00000005844.19	ITGAL	9.75084	9.07554	9.21805	9.01801	9.32056	9.02719	8.9562	8.44677	9.21076	9.42946	9.66062	9.04928	9.26069	8.95658	9.36758	8.37309	9.06715	9.20509	8.92967	9.75028	9.56949	9.09197	9.29068	8.68828	9.41845	9.58896	9.30855	9.18999	9.49601	8.95972	9.51588
ENSG00000005882.12	PDK2	10.9697	9.85	10.1625	10.543	10.3888	10.2389	10.353	9.54608	9.49139	9.26817	10.5804	9.60923	10.2586	10.2792	10.1594	10.2497	8.61314	10.7144	8.90248	10.0383	9.39261	9.63393	10.4638	9.94227	9.63893	10.1344	10.2643	10.0571	9.666	10.5239	10.6769
ENSG00000005884.18	ITGA3	7.0505	7.03548	8.33126	7.01198	6.24157	7.71397	7.24781	10.0411	9.83105	10.3719	7.32053	8.276	7.26992	7.55324	7.89195	8.38163	10.3101	7.37232	9.91193	9.3278	9.0172	9.93368	7.29356	7.3052	7.73086	7.16141	8.30381	6.93731	8.04413	8.0916	8.83703
ENSG00000005889.16	ZFX	11.1031	10.3148	11.304	10.5682	11.3973	10.3394	10.3935	10.0999	10.3302	10.35	10.9525	10.6726	10.4041	11.053	10.5083	10.9931	10.1088	10.5936	10.3632	11.3349	11.1928	10.396	11.071	10.9744	11.2325	11.1701	10.3622	10.393	11.0542	10.2933	10.4302
ENSG00000005893.16	LAMP2	13.251	12.5051	13.1334	12.4202	12.7726	12.7	13.3072	12.9715	12.5207	12.1412	12.5773	13.108	12.995	12.8838	12.7067	13.2994	12.2649	12.3911	12.3135	12.9215	12.9412	12.776	12.6103	12.4484	13.0777	12.8796	12.8864	12.1953	12.6893	13.0575	12.6656
ENSG00000005961.19	ITGA2B	6.55797	6.40866	6.15719	6.21064	6.67517	6.06551	6.02055	6.0124	5.65671	6.65227	6.49557	7.03804	6.20498	6.08329	6.93968	8.83949	7.31565	7.81377	8.15224	7.17445	5.95235	5.41323	5.89456	6.02557	6.21973	6.01038	6.72711	8.25107	6.72022	5.6578	5.96938
ENSG00000006007.12	GDE1	10.5036	9.87572	9.95904	10.1768	10.4024	10.3253	10.3622	10.5672	10.5743	10.2436	9.96141	10.7876	10.8892	10.4051	10.0746	10.1001	10.5948	9.96529	10.406	10.4022	10.2579	9.71065	9.94384	10.1667	11.0251	10.2117	9.93139	9.93368	10.8954	10.39	10.3982
ENSG00000006015.18	REX1BD	9.88756	9.51869	9.39717	9.83032	9.70274	9.55611	9.93421	8.85038	9.77951	9.65133	10.8592	8.70099	10.0092	9.20335	9.34013	9.7573	9.62266	9.24826	8.83576	9.64256	9.35901	8.86964	9.13186	9.5575	9.36081	9.53861	9.94326	8.95572	9.89027	9.83675	9.42867
ENSG00000006016.12	CRLF1	6.23715	6.4303	5.87114	6.21064	4.99417	7.32225	5.55098	6.42619	6.58029	6.34252	6.99104	6.47431	6.10459	6.1339	6.5057	6.86296	8.5223	6.00367	5.88223	5.46158	10.0885	8.52666	5.49918	6.81372	5.80992	5.72001	5.92748	5.71192	6.00434	5.94938	7.02091
ENSG00000006025.12	OSBPL7	6.57524	6.47233	6.21667	6.68714	5.88951	6.59731	6.08829	7.13134	6.61832	7.12719	6.49557	6.31929	6.43856	6.39276	6.59575	6.50018	7.35647	6.56114	7.31587	6.92801	7.25067	7.94527	5.95903	6.14879	6.78587	6.37118	6.81034	6.83128	6.73892	6.77295	7.35232
ENSG00000006042.12	TMEM98	8.11606	8.58063	8.20893	8.61937	7.90934	8.48059	8.45301	8.06738	8.32767	8.15436	9.20906	7.922	8.41101	8.09944	8.60476	8.49599	9.36005	8.40017	8.00516	8.07864	9.1759	8.78613	8.02268	8.01809	7.94036	8.13403	8.88042	7.15488	8.00183	8.72908	8.50902
ENSG00000006047.13	YBX2	6.8357	5.94571	6.78661	6.33347	6.52134	6.06551	5.90792	6.12067	6.10271	6.2524	6.47067	6.04709	6.69359	6.64769	5.80567	6.4457	5.66568	6.44311	6.17719	6.02203	6.43099	6.08092	6.61077	5.598	5.76438	5.98562	6.76109	6.58677	5.48702	7.20564	6.31366
ENSG00000006062.18	MAP3K14	9.58089	9.47444	9.37089	10.2499	9.19252	8.66518	9.50551	9.04979	9.22554	9.41958	8.83453	8.96823	8.86149	9.42788	9.31684	9.01621	8.75864	10.0474	8.15804	9.05845	8.66869	9.577	9.16705	9.74851	8.92835	9.33605	8.94951	9.64253	9.17433	9.16215	8.73204
ENSG00000006071.16	ABCC8	6.21345	5.52855	5.92593	6.50446	5.38094	5.85257	6.18145	5.60711	5.53669	5.79112	6.4452	4.99417	5.66148	5.81028	5.51143	5.74252	5.90671	5.71513	6.68023	5.37636	6.23058	5.94789	5.89456	5.8421	5.26931	5.93386	6.5609	6.81269	5.56235	5.58056	5.85775
ENSG00000006118.15	TMEM132A	7.08491	6.8251	6.93845	6.48449	6.52134	6.80459	6.81227	8.60411	8.56513	8.27814	6.73889	7.71227	6.67822	6.81786	6.64659	7.45832	9.90281	6.8011	10.5229	7.28754	8.21049	7.85079	6.04739	6.58859	7.73892	6.63937	7.12214	6.84959	7.39109	7.55443	7.05037
ENSG00000006125.18	AP2B1	11.6642	11.4248	11.4515	11.3961	11.1795	11.5592	11.6263	11.776	11.995	11.8793	11.5902	11.4184	11.5737	11.5684	11.2699	11.3704	11.5975	11.4551	12.1317	11.3629	11.818	11.5849	11.397	11.4764	11.4125	11.2037	11.3619	10.7644	10.9337	11.3391	11.5334
ENSG00000006194.10	ZNF263	8.68465	9.25648	9.27776	9.32208	9.17532	9.19202	9.20049	9.11477	9.25102	9.30352	9.49769	9.44647	9.08951	9.33713	9.29078	9.1953	9.37353	9.15647	9.3942	9.18133	9.1759	9.12744	9.11908	9.04607	9.57648	8.8096	9.22478	9.38551	9.18059	9.20017	8.82634
ENSG00000006210.7	CX3CL1	9.57898	8.86496	9.17817	9.65739	9.56005	8.27292	8.74102	7.60576	7.78814	7.5958	7.67503	8.01295	8.65933	8.51809	8.95565	7.92326	8.10048	8.2643	6.86018	8.54592	7.65798	8.96955	8.21933	7.31593	9.29273	7.98017	8.56485	7.86108	8.3929	6.93737	8.42972
ENSG00000006282.21	SPATA20	10.4138	9.86206	10.0041	9.57078	10.8872	9.78744	10.7199	11.0337	9.72736	10.7996	11.1916	9.67539	9.5613	9.768	9.79559	10.6775	10.0162	9.59214	9.08276	10.5761	9.91712	9.60239	9.82165	10.6082	10.0863	9.7316	10.8554	10.0461	10.6898	10.3073	10.3655
ENSG00000006327.14	TNFRSF12A	9.6621	8.56375	10.1777	9.45406	10.0878	9.79218	10.5954	11.6013	10.7653	10.055	8.12854	11.1625	9.09478	9.85522	10.0733	10.9814	10.8107	10.2785	10.3619	10.3093	11.0383	10.1839	8.54567	8.47355	11.2778	9.27773	9.36769	8.97517	10.1172	10.0481	8.70014
ENSG00000006432.16	MAP3K9	8.70229	8.37804	8.96252	8.72807	8.3877	8.61944	8.45301	8.93639	8.63622	8.35589	8.42011	9.42096	8.59003	8.4365	8.0086	7.90547	8.70771	8.8974	8.81768	9.16441	8.41478	8.66553	9.0042	9.28295	9.43312	9.0936	8.7701	9.2261	8.62266	8.71335	8.60935
ENSG00000006451.8	RALA	9.55984	9.01494	9.7207	9.53505	9.91415	9.68919	9.76898	10.3192	10.2852	10.0622	9.79385	10.0464	9.64064	10.0324	9.55433	10.1065	9.62266	9.48148	11.425	9.63031	10.0457	9.85703	9.55424	9.35729	9.5112	9.55612	9.30855	9.43681	9.41879	9.75114	9.71539
ENSG00000006453.14	BAIAP2L1	9.96812	9.63379	10.0379	9.56871	10.3267	9.55982	9.81788	11.0012	11.0477	9.91635	9.99423	10.8313	10.4457	10.4162	9.94263	10.1431	10.2087	10.2373	10.2045	10.401	10.7693	10.3468	10.2676	9.63368	11.4561	10.0233	9.87764	9.88531	10.3552	10.1543	9.70816
ENSG00000006459.11	KDM7A	10.4855	10.8254	10.9259	11.2289	10.839	10.7866	11.2131	10.1228	9.85258	10.0007	9.61166	11.0357	10.759	10.5533	10.7788	10.8243	10.4472	10.6318	11.3138	11.0272	10.3017	10.4787	10.3571	10.2854	10.7961	10.8656	10.3341	10.8911	10.719	9.49428	10.0718
ENSG00000006468.14	ETV1	9.0872	8.83369	9.05359	9.48524	8.52598	8.81305	9.22974	7.44893	8.65002	8.07705	8.38532	7.33717	8.82074	8.86487	9.09101	8.78288	7.95766	8.51448	8.22591	8.73412	8.41843	8.78019	9.20382	8.76962	8.66315	8.86956	9.06914	7.06611	8.82045	9.6074	8.92485
ENSG00000006530.18	AGK	9.01299	9.04859	9.41786	8.92991	8.98435	8.80366	9.21519	9.25045	9.20705	9.36015	9.39432	8.68543	9.3535	9.0057	8.95867	9.32403	8.87448	9.21897	8.77706	8.8728	9.00516	9.0605	9.27003	9.48394	8.47658	8.77183	9.06292	7.96726	8.59941	9.28927	9.02171
ENSG00000006534.17	ALDH3B1	8.02289	7.9843	8.29416	7.95153	8.57948	8.11871	8.07174	8.60411	8.63622	9.59872	9.25447	8.97782	9.10002	8.48369	8.65037	8.58718	9.31487	8.60217	8.55018	8.92739	9.13674	8.94323	8.24327	7.55958	8.18216	8.54727	8.23864	8.6319	8.60876	7.97216	8.73204
ENSG00000006555.11	TTC22	8.21831	7.77024	7.95582	8.30453	7.54054	8.01845	8.23796	8.70575	9.02686	8.79067	8.03389	8.40551	7.58739	8.16394	7.92361	8.34282	8.48356	8.3683	8.02441	8.03536	8.62204	8.97216	7.85777	8.07456	7.84701	7.62202	8.18193	7.73686	8.03017	8.67053	8.35696
ENSG00000006576.17	PHTF2	8.63039	8.68963	9.07113	8.9004	8.81674	8.84699	8.59529	9.07613	9.29544	9.80896	9.0077	9.16565	9.16396	8.7605	9.11553	9.02165	9.34254	9.13362	9.37212	9.43508	9.32459	9.0233	8.96185	9.01152	9.46201	9.19473	8.91883	8.64169	9.46818	8.95972	9.58708
ENSG00000006606.9	CCL26	5.25019	5.7457	5.22387	4.99417	4.99417	5.34891	4.99417	5.74211	5.65671	5.33245	5.7135	4.99417	4.99417	4.99417	5.51143	5.78204	8.35274	5.22429	6.42468	4.99417	6.12456	5.33673	5.24764	4.99417	5.4693	4.99417	4.99417	5.28971	4.99417	4.99417	5.51516
ENSG00000006607.14	FARP2	10.224	9.86034	10.4067	10.0693	10.2523	9.98805	9.90916	9.60326	9.50959	9.67538	9.53494	10.1877	9.93651	10.326	9.93349	9.76379	9.75346	10.2206	9.23744	10.0749	9.75736	10.4114	9.92051	9.96209	9.7008	10.1874	9.9667	9.85842	9.6322	9.80632	9.9568
ENSG00000006611.17	USH1C	5.93653	6.38659	6.53013	5.78553	5.80633	6.28167	5.98464	6.517	6.93454	6.76808	5.96013	6.21926	5.74895	5.8793	6.61294	6.40782	6.46376	6.00367	6.50959	6.52486	6.54157	8.62295	6.31435	5.88225	6.4194	5.98562	6.21381	5.91467	5.96617	5.94938	7.34458
ENSG00000006625.18	GGCT	8.55854	8.76532	8.90496	8.48404	8.44175	8.25916	8.63094	8.11949	9.09082	9.26265	9.11015	8.1449	8.64502	8.72503	8.62013	8.89691	7.98335	8.58383	8.24783	8.09076	8.06828	8.69428	8.78518	8.70807	7.96105	8.34465	8.37119	8.21198	8.34324	8.57213	8.39381
ENSG00000006634.8	DBF4	8.05649	7.80707	8.20893	8.03935	7.86646	7.86845	8.34957	8.16975	8.69331	8.83977	8.07837	8.39596	8.56742	8.4365	8.41055	7.95817	7.68341	8.19316	7.79645	7.76611	7.53305	7.95597	8.25274	8.34759	7.58619	7.81264	8.00322	7.78252	8.22011	7.98986	8.09523
ENSG00000006638.13	TBXA2R	8.92276	8.38287	8.56068	9.4764	8.14814	9.02719	8.74102	9.24117	8.32422	9.12497	9.12769	9.24448	9.08424	8.74126	9.20963	8.41525	9.27028	8.62924	9.37952	9.01503	9.55638	8.25281	8.06104	8.40712	8.69608	9.07824	9.20234	8.85852	9.28008	8.68943	9.60591
ENSG00000006652.15	IFRD1	9.95061	10.7422	9.93893	9.59344	10.1447	9.97699	9.96579	10.1832	9.17886	9.6107	8.57719	9.83124	9.11044	9.20335	9.5037	10.6996	10.2193	9.44486	11.1884	9.56742	9.74008	10.2645	9.81059	10.2617	9.6702	9.85882	9.99629	10.3462	9.42407	9.21138	9.12337
ENSG00000006695.12	COX10	9.06016	8.97093	9.31684	8.86348	9.06756	8.97797	9.06092	9.36375	9.02051	8.63447	8.57719	8.76895	8.63781	9.20568	8.6391	8.89395	8.57348	9.12732	8.22591	8.56762	8.73447	8.60958	9.24908	9.27239	8.30523	8.79891	8.68341	8.83315	8.54689	9.49886	9.02171
ENSG00000006704.11	GTF2IRD1	8.57397	7.74005	8.14354	8.11048	8.0813	7.78692	7.97011	9.27565	8.07959	8.23334	7.76927	8.93579	8.27773	8.07383	7.63212	7.85069	8.93297	8.02088	8.44539	8.00361	8.16321	8.08331	7.98895	7.93907	9.49499	7.79089	7.64543	8.03631	7.6355	7.71888	7.82869
ENSG00000006712.15	PAF1	10.2823	10.1134	9.98235	9.88808	10.2024	10.2389	10.2182	9.85023	10.6877	10.2317	10.475	10.523	10.4902	10.2112	10.0816	10.2874	9.81957	9.94757	9.62325	9.74839	9.89777	9.64538	9.93659	9.87415	9.94866	10.0728	9.84728	9.84583	10.0776	10.3602	10.0213
ENSG00000006715.16	VPS41	10.3226	10.7385	10.681	10.2958	10.2833	10.2799	10.3044	10.1088	10.6335	10.9137	11.0177	9.90827	10.3192	10.2077	10.5246	10.2681	10.1236	10.3093	10.3619	10.0809	10.4293	10.6922	10.6935	10.0892	9.9605	10.1184	10.4215	9.61311	9.89218	10.39	10.578
ENSG00000006740.18	ARHGAP44	6.90277	6.79416	6.71531	6.46415	6.52134	6.51342	6.23893	6.90059	6.96306	7.20167	5.7135	6.69855	5.92983	6.46659	6.91331	6.93893	7.29055	6.32831	7.40874	7.18621	7.25915	8.24415	6.54369	6.52989	6.94149	6.30151	6.9033	6.58677	6.73892	7.00303	7.47742
ENSG00000006744.19	ELAC2	11.16	10.8412	11.0844	10.7568	11.4356	11.0551	11.2627	11.2406	11.3942	11.045	11.4281	11.0311	11.3023	11.2172	10.7504	10.4926	10.7413	10.8971	9.72927	10.7652	10.7217	10.6515	11.105	11.0105	11.017	11.1143	10.9099	10.7832	10.972	11.2265	10.8681
ENSG00000006756.16	ARSD	12.3579	11.1296	11.5826	11.9289	11.519	11.0869	11.0559	10.3679	10.3225	9.65028	12.0749	9.97344	10.773	11.5922	10.5958	11.0137	10.2172	11.5359	9.69413	11.4244	11.27	10.4066	11.9282	11.6785	10.7334	11.7013	10.6629	10.5981	11.6638	10.5746	10.7603
ENSG00000006757.12	PNPLA4	10.0931	8.7505	8.89267	9.12669	9.86503	8.62657	9.14013	8.00217	8.61386	7.88299	9.72417	8.1334	9.0082	9.68019	8.77562	9.95174	7.63844	9.31622	7.23888	9.05845	8.75766	7.89605	9.24908	9.27768	8.42829	9.10664	8.25522	8.71769	9.22969	9.02054	8.72629
ENSG00000006831.10	ADIPOR2	12.568	11.9042	11.8628	12.8863	12.2978	12.0104	12.381	12.8375	11.5919	11.2871	11.6059	12.5375	12.8417	12.2093	11.8494	12.4464	11.4052	12.4591	12.0384	12.6439	11.7384	12.0627	12.8255	12.2998	11.5615	12.6841	12.038	11.8498	12.0971	13.3049	11.8932
ENSG00000007001.13	UPP2	9.59412	6.94166	8.96956	6.90343	6.65701	5.65374	7.40515	6.12067	5.97171	7.27787	7.53118	6.04709	7.90066	8.71191	8.36556	7.5845	5.70563	8.66456	5.26578	8.38393	5.8961	6.74892	7.03281	7.67087	6.10283	8.71892	7.62831	7.9829	9.16489	7.28159	7.13491
ENSG00000007047.16	MARK4	9.67283	10.1419	9.68704	9.65152	9.92275	9.91895	10.0936	10.5296	10.0216	9.62042	9.4001	10.9041	9.8507	9.73771	9.84033	10.0089	10.6636	9.63264	10.7601	9.60548	9.90812	9.60575	9.21587	8.9663	10.4903	10.2992	9.99303	10.3146	9.80188	9.67366	9.77896
ENSG00000007062.12	PROM1	6.82184	7.81432	8.07496	7.77211	6.94831	7.46031	6.72537	7.69188	7.95501	8.05462	6.73889	7.12554	7.39018	7.17292	7.41474	7.74092	7.98335	6.65529	7.52337	8.01002	6.77286	8.98512	7.04431	6.60751	7.96105	6.97372	6.77773	7.0507	7.10581	6.80549	7.66733
ENSG00000007080.11	CCDC124	9.51084	9.16747	8.77436	8.82558	9.31795	9.58555	9.28094	9.48653	9.95567	9.64181	9.59412	9.26549	9.22518	9.26286	9.09923	9.30187	9.69645	9.4142	9.58965	8.8553	9.48377	8.91099	9.38756	9.54001	9.43555	9.34524	9.28206	9.43961	9.55734	9.4461	9.52909
ENSG00000007129.18	CEACAM21	6.32681	6.04562	5.899	6.18417	5.96479	6.49587	6.02055	6.0124	6.54095	6.31756	6.54378	6.66405	6.53003	6.58508	6.36606	6.63385	6.35988	6.64229	6.69774	6.80795	6.68302	6.4481	5.89456	6.25791	6.48563	6.62602	5.84855	6.24507	6.64232	5.89938	6.8624
ENSG00000007168.14	PAFAH1B1	11.6421	11.5845	11.701	11.8933	11.7614	11.6628	11.9562	11.9823	11.8046	11.734	11.6307	11.7091	11.7271	11.5041	11.6845	11.256	11.9823	11.5859	11.5937	11.6886	11.7692	11.9328	11.7082	11.622	11.6508	11.6619	11.4261	11.5718	11.4179	11.5442	11.5448
ENSG00000007202.15	KIAA0100	12.5189	12.5174	12.7646	12.4764	12.5484	12.5356	12.5356	12.6365	12.4727	12.7548	12.4839	12.2734	13.0022	12.7478	12.5424	10.192	12.0524	12.0121	11.7669	12.6108	11.7278	11.4392	12.8625	12.6927	12.5583	12.7168	12.2695	12.4836	12.6312	12.5938	12.5458
ENSG00000007216.16	SLC13A2	5.86877	5.52855	5.5981	5.82721	6.06654	5.91916	5.82312	4.99417	4.99417	5.43023	5.50542	5.26289	5.55956	5.91165	5.76502	5.95338	5.66568	5.90065	4.99417	6.5834	5.5205	7.95063	5.86028	5.99195	5.38269	5.22588	5.38071	5.65049	5.68785	5.89938	7.28103
ENSG00000007237.19	GAS7	8.82645	8.48967	8.61568	8.36371	9.26476	8.94705	8.55872	9.14494	9.49139	11.354	8.63743	10.3049	8.76564	8.76685	9.23471	8.75044	9.88279	9.08679	9.04909	9.08268	9.58894	9.28648	8.48293	8.51467	8.49544	8.55366	8.60833	9.66659	8.86783	8.12394	9.16422
ENSG00000007255.10	TRAPPC6A	9.0492	8.14726	8.23661	8.54058	8.8388	8.22652	8.7205	7.80534	7.95051	7.3819	9.49229	7.69656	9.33585	7.96081	8.40612	8.60546	7.83299	8.58383	7.73506	8.97674	7.87285	7.81584	8.03925	7.76616	8.23944	8.51817	8.77773	8.14433	8.97985	8.74206	8.00234
ENSG00000007264.15	MATK	6.64185	6.24349	6.32598	6.33347	6.3187	6.11792	6.87761	6.53431	6.90535	7.50274	7.05468	6.79649	6.37981	6.46659	6.61294	6.28544	7.42695	5.92762	9.33962	6.75974	6.64235	6.68065	5.82441	6.11948	6.8186	6.08073	6.67427	6.49247	6.3963	6.4162	6.58526
ENSG00000007312.13	CD79B	6.34807	5.94571	6.69058	6.46415	6.03391	6.76308	6.6317	6.63303	6.67909	7.27216	6.59004	6.64641	7.2206	6.24987	7.17711	6.71023	7.49393	6.42743	7.64592	7.78878	7.4478	6.91036	6.2484	6.42472	6.88156	7.12599	6.88828	6.46761	7.50859	7.02119	7.36001
ENSG00000007314.12	SCN4A	5.5637	5.79019	6.0938	6.33347	6.36711	5.74024	6.36986	6.98619	5.92325	6.26577	6.33691	6.34286	6.37981	5.54834	6.01294	6.17104	6.24474	6.77799	6.48896	6.85435	6.66962	7.02173	6.10178	6.08924	5.54198	6.46788	6.21381	6.07634	5.9262	6.20118	6.69359
ENSG00000007341.19	ST7L	8.55466	8.76163	8.30539	8.22157	8.39768	8.24991	8.25527	8.07268	8.23139	8.21905	8.31306	7.9617	8.14599	8.61301	8.63154	8.46424	8.30496	8.28344	8.09887	8.31871	8.83324	8.66875	9.01804	8.41197	8.40851	8.99183	8.44993	9.16652	8.63643	8.19028	8.48535
ENSG00000007376.8	RPUSD1	8.19344	8.08909	8.57617	8.42977	9.12544	8.5233	8.14184	8.80062	8.96432	8.96075	8.66662	8.87206	8.61962	8.53311	8.30486	8.02549	8.94076	8.66747	8.14641	8.52831	8.45089	7.82173	8.27148	8.40226	9.55207	8.52794	8.69151	8.61708	8.71204	9.12705	8.83437
ENSG00000007384.15	RHBDF1	7.95318	7.58683	8.39569	8.2269	7.77651	8.10335	7.44691	8.61136	8.09593	8.01531	8.01111	7.67266	7.64725	8.69867	8.11626	7.44169	8.5013	7.72029	9.10675	8.15563	8.72273	8.83853	7.88869	7.50499	7.91937	7.18736	8.3508	7.59004	7.51879	7.89433	8.33438
ENSG00000007392.17	LUC7L	8.91372	9.50995	9.43318	9.4764	9.38926	9.30706	9.33576	9.45881	9.24016	9.35497	8.62261	9.52906	9.11304	9.22423	9.4144	9.44216	9.72823	9.47654	10.0511	9.45608	9.02437	10.0997	9.29523	9.39428	10.0392	9.4167	9.75986	9.83314	9.77323	9.00558	9.00759
ENSG00000007402.12	CACNA2D2	6.21345	5.83211	6.07168	5.94019	5.96479	5.77965	4.99417	5.24597	5.61942	5.66619	5.7135	5.74677	5.66148	5.84557	6.3002	5.88926	6.0912	5.8137	5.92044	6.22756	5.8961	6.21868	6.07499	5.75471	6.10283	5.90671	6.12787	6.11255	5.9262	5.21712	6.13548
ENSG00000007516.14	BAIAP3	8.39861	9.02111	8.81402	8.93961	7.59463	8.20273	8.33879	7.68491	8.14386	7.79633	8.39117	6.69855	8.00061	7.98305	8.47546	7.98662	7.5368	8.41756	7.93221	8.3592	8.20201	8.28693	8.59838	8.61465	7.41418	7.63436	9.30329	7.67029	7.78549	8.76003	8.57135
ENSG00000007520.4	TSR3	9.16538	8.81601	8.8088	9.36823	9.24292	9.06955	9.05766	9.0551	9.4745	9.1831	9.63144	8.7909	9.33141	9.084	8.67632	8.65895	9.04082	9.18301	8.9464	9.16157	9.12344	8.32435	8.65987	8.79574	9.20426	8.89737	9.26592	8.83315	9.3594	9.19076	8.94475
ENSG00000007541.17	PIGQ	9.81196	9.38402	9.7345	10.0382	10.3241	9.52605	9.59581	9.45881	9.1636	8.90509	9.95358	9.14028	9.71412	9.64968	9.24215	8.87903	9.19201	9.93803	8.92292	9.85224	9.35143	9.15978	9.91757	9.47476	9.79646	9.92028	9.76178	9.70659	9.62535	9.92777	9.96046
ENSG00000007545.16	CRAMP1	9.01862	9.1619	9.23564	9.73353	8.90649	9.1703	8.97015	9.13245	8.8158	9.20052	9.07077	9.24713	9.10263	8.75412	9.12093	8.24789	9.41134	9.09757	9.51553	9.56956	9.12344	9.05559	9.16208	8.84301	9.72482	9.24471	9.30855	9.45627	9.3594	8.98174	9.2919
ENSG00000007866.22	TEAD3	8.77408	8.92553	9.39891	9.24865	9.29691	9.36979	9.36504	9.37863	8.95769	8.88545	8.885	9.54417	9.28618	9.19632	9.35392	9.02165	9.62266	9.13988	9.25632	9.29968	9.48204	9.42015	9.07476	8.90598	9.74845	9.19677	9.19383	9.47548	9.94633	9.11317	9.33017
ENSG00000007908.16	SELE	7.86083	7.33435	7.41908	7.23807	8.1833	7.44381	6.23893	6.04071	6.97243	6.29199	8.71864	8.17884	7.69048	7.09029	7.99081	6.75382	6.54344	6.65529	8.69615	8.74557	6.54157	6.59318	7.71291	8.42162	5.89345	6.82361	7.82093	7.46005	7.68134	8.62919	8.65244
ENSG00000007923.17	DNAJC11	10.6527	10.8051	10.6775	10.511	11.01	10.6774	10.7106	10.7463	10.8896	10.8674	10.9622	10.7075	10.8284	10.8129	10.5387	10.1293	10.2644	10.8729	9.50429	10.2756	10.0245	10.3766	11.0617	10.9062	10.6175	10.6715	10.6224	10.696	10.603	10.7375	10.6179
ENSG00000007933.13	FMO3	14.1918	13.3192	13.3978	13.6756	13.354	13.4363	13.6184	10.7609	12.2692	11.6149	14.2025	11.0025	13.2493	13.3511	12.5977	13.7333	9.6561	11.4438	9.48614	12.8129	11.4951	12.4611	12.6921	13.2378	10.6218	12.5578	13.0698	11.6353	12.8142	13.7643	12.5303
ENSG00000007944.15	MYLIP	7.81555	7.71696	7.52771	7.76473	7.6209	7.51653	7.78232	7.57581	7.84277	7.94374	7.68475	7.922	7.55645	7.53046	8.21625	8.20998	8.56339	7.72597	8.29066	7.67152	8.73447	8.23544	7.0893	7.35801	8.23381	7.91154	7.79827	8.43178	7.68134	7.18991	7.85028
ENSG00000007968.7	E2F2	6.77929	5.37311	7.96059	5.78553	6.09804	6.11792	5.98464	6.80871	7.72066	8.7238	7.64546	6.98523	6.61468	6.85693	5.67575	6.50018	6.63226	7.36495	7.16912	6.89906	6.43099	6.32042	6.12782	6.74884	6.48563	6.03445	7.03097	6.46761	7.0778	7.32515	7.52574
ENSG00000008018.9	PSMB1	10.9913	11.0662	10.9968	10.9894	10.933	10.9166	11.3877	10.5635	11.1935	10.7814	11.3151	11.222	11.7427	10.9821	11.2546	11.2122	10.6159	10.8451	10.2748	10.4839	10.4865	10.4152	10.6534	10.7412	10.8831	11.1314	10.8785	10.8169	10.9792	11.0781	10.7575
ENSG00000008056.14	SYN1	5.96842	6.01357	6.47125	6.70393	7.01844	6.56449	7.02743	6.48156	6.50022	7.27216	6.59004	8.61737	6.8774	6.08329	8.08314	6.75382	8.27632	6.32831	8.07449	6.7265	6.99835	6.12908	6.41582	6.05796	8.75583	6.75325	6.36636	8.60712	7.88236	6.23733	6.31366
ENSG00000008083.14	JARID2	9.22985	9.05462	9.21016	9.28203	8.89601	9.15071	9.31681	8.98172	8.94881	10.0253	9.01148	9.94934	9.04944	8.98408	9.18411	9.2634	9.79549	9.1951	10.3457	8.80149	8.80293	9.20696	8.90635	9.02418	8.75583	9.07382	8.92227	8.90795	8.45651	8.73169	8.96682
ENSG00000008086.13	CDKL5	8.38114	8.45343	9.08199	8.50605	8.63104	8.38267	8.45301	8.66804	8.62508	8.97434	8.24342	8.5673	8.33703	8.52562	8.66525	8.75044	8.6066	8.49168	9.58326	9.17571	8.93072	9.19809	8.71882	8.54144	8.35264	9.0035	8.81155	8.32004	8.59941	8.67053	8.59679
ENSG00000008128.23	CDK11A	8.69878	9.22742	8.74181	9.00575	9.05193	9.20395	8.8356	8.4056	8.63066	8.90154	8.30687	8.64579	8.6945	8.57362	8.57746	8.74386	8.87176	8.54958	9.0241	8.83759	8.71683	9.1914	8.8486	9.1594	9.55431	8.98714	9.02504	9.41708	8.91745	8.88457	8.72917
ENSG00000008130.15	NADK	12.0456	11.769	12.1909	12.225	11.9378	12.1044	12.1365	11.6653	11.5269	11.3733	12.3532	11.8562	12.7059	11.9508	11.4338	11.0866	11.7906	12.2144	11.0332	12.0373	11.3337	10.9556	12.1063	12.2603	11.8773	12.2734	11.9404	12.373	12.1683	12.1615	11.9519
ENSG00000008226.20	DLEC1	6.11243	5.83211	5.95201	5.82721	6.2145	5.9505	5.67405	5.60711	5.61942	6.16822	6.39241	5.69913	6.05008	5.91165	6.12762	6.28544	5.99063	5.78234	6.25787	5.75205	6.05476	6.35848	5.89456	5.8421	5.80992	5.78766	5.88899	5.76813	5.56235	6.01921	5.91548
ENSG00000008256.16	CYTH3	8.25722	8.00337	8.27523	8.3829	7.82222	8.8561	8.14805	8.90143	8.32767	9.02089	8.08565	8.83734	8.30997	8.49908	8.72683	8.03096	9.53978	8.41063	9.06142	8.67942	9.64575	9.15978	7.84521	8.43121	8.27272	8.32981	8.47367	8.13738	8.31488	8.49435	8.83169
ENSG00000008277.15	ADAM22	6.1387	6.16363	6.23572	6.23642	6.09804	5.69842	5.82312	5.81906	5.94784	6.15346	6.27832	5.74677	5.66148	5.6005	6.85886	5.81951	6.28456	5.95374	6.44652	6.39776	7.19867	6.54685	6.59436	5.37773	6.03844	6.45235	6.65612	6.30526	6.17411	5.87317	6.58526
ENSG00000008282.9	SYPL1	10.5499	10.69	10.6125	10.7384	10.6522	10.5053	10.9781	11.2047	11.0158	10.5286	10.3804	11.0219	10.908	10.6377	10.6188	11.3195	10.7398	10.5165	10.895	10.6221	11.283	11.1452	10.6365	10.8506	10.6741	10.8528	10.5958	10.5052	10.5144	10.6843	10.8874
ENSG00000008283.16	CYB561	9.28223	9.88589	9.13088	8.42977	9.86681	10.3523	9.08675	9.23183	9.71434	9.28323	9.2954	10.2216	10.085	9.53751	9.62424	8.88203	9.95489	9.91633	9.35721	10.0959	9.19932	9.38934	9.75561	9.50663	10.6741	10.2532	9.64411	9.7657	10.7297	9.92664	9.93341
ENSG00000008294.22	SPAG9	11.751	12.049	11.8646	12.1873	11.7275	11.8303	12.0135	12.0604	11.772	11.7833	11.8271	12.1347	12.015	11.9636	12.0224	12.077	11.629	12.038	12.9969	11.7907	11.9164	11.7227	11.8735	11.5205	11.7699	12.1671	11.9857	11.7904	11.5333	11.793	11.6478
ENSG00000008300.17	CELSR3	6.3689	6.71319	5.84224	6.46415	6.54172	6.34446	6.4413	7.27143	6.56732	6.31756	6.83494	6.81207	6.18084	6.60105	6.66306	6.76801	7.24762	6.74247	8.33735	6.94224	6.54157	6.88685	6.52629	6.78171	6.56824	6.33692	6.82633	7.59004	6.17411	6.72815	6.2767
ENSG00000008311.16	AASS	13.704	14.0208	12.6457	14.1665	11.1512	12.6351	12.5934	10.2072	12.1202	10.8759	11.5896	10.3263	12.807	12.5118	12.6192	10.944	11.1507	12.1565	10.4287	10.9398	10.9245	11.7025	12.1979	12.9766	10.6068	12.2293	13.0062	12.3334	12.1959	12.3637	11.5994
ENSG00000008323.16	PLEKHG6	7.62549	7.29256	7.66417	6.52409	8.16583	6.95793	6.93969	7.00961	6.91516	6.44816	8.14256	8.12181	8.03977	7.33292	6.72675	7.0562	6.13762	6.95182	6.86018	7.08905	6.51107	7.65993	7.61211	6.52989	7.20502	7.37841	7.483	7.03511	6.53705	7.34641	7.70947
ENSG00000008324.12	SS18L2	8.16299	8.22486	7.99357	8.59084	8.21761	8.32226	8.02523	8.04057	8.28569	7.90113	8.02634	8.20651	8.05622	8.23947	8.12712	8.20517	8.38373	8.37544	8.08673	8.14985	8.73154	8.06369	8.33963	8.14062	8.3681	8.3148	8.1877	8.33828	8.59472	8.50964	8.15678
ENSG00000008382.16	MPND	9.29619	8.81956	8.50994	9.07485	9.15499	8.71285	9.40915	8.32833	8.02083	8.16634	9.78725	7.90172	9.25366	8.85893	8.86847	8.7635	8.17791	8.25657	7.30514	8.96375	8.49651	8.08817	8.42567	8.16389	8.34745	8.71892	8.45471	7.95144	8.7631	8.89156	8.58731
ENSG00000008394.13	MGST1	14.7892	14.4894	14.0325	14.2792	14.3923	14.3186	14.6302	14.3688	13.6473	13.0051	14.3564	13.6811	14.839	14.5707	14.1031	14.7484	12.2326	14.4401	11.7061	14.14	13.7123	13.9185	14.6048	14.9204	12.7328	14.3031	14.0408	13.5581	14.0568	14.1976	14.461
ENSG00000008405.12	CRY1	10.5586	9.54674	10.1847	10.4068	10.1195	9.7795	10.0792	9.62658	9.03107	9.21488	9.40586	10.2807	9.72601	10.07	9.80231	8.95496	9.10922	9.28453	9.19332	9.10651	9.22236	9.69185	9.33774	9.06763	9.73865	9.99447	9.56068	9.3293	9.42933	9.37315	9.09028
ENSG00000008441.19	NFIX	10.9863	10.9355	10.8888	10.9753	10.9533	11.2723	10.9004	10.6464	10.786	10.1212	10.9466	10.7748	11.2219	10.8289	10.8939	10.2194	10.9835	11.1615	10.4216	11.114	11.218	10.5818	10.9914	11.0929	11.5884	11.3241	10.7581	11.1686	11.2307	11.0072	11.2148
ENSG00000008513.16	ST3GAL1	13.4148	12.9496	12.8416	13.7315	12.0126	12.9614	12.9196	11.8244	12.2567	12.165	13.1043	12.0154	12.3742	12.8843	12.4619	11.7955	12.1089	13.1348	12.1426	11.7847	12.1546	11.3512	12.5143	13.4947	11.7076	12.2577	13.1569	12.5403	12.2923	12.801	12.7551
ENSG00000008516.18	MMP25	8.41158	8.63416	8.4506	8.41587	9.98974	8.96119	8.43797	8.2087	8.66369	9.86547	7.72296	9.95581	8.41524	8.36684	8.50477	9.26569	9.51395	8.18503	9.12155	8.55898	7.01883	7.29043	7.47878	8.01809	8.44295	8.71323	8.83	10.4918	8.50743	6.99386	8.95215
ENSG00000008517.19	IL32	11.8169	12.2763	10.7794	8.28934	11.188	10.5015	12.4411	13.0801	12.9567	12.4173	12.2851	12.789	13.2366	12.453	11.8814	13.2662	13.0201	12.4156	11.7706	12.229	11.9636	13.2403	11.8191	13.6021	13.0534	12.2823	11.6769	11.2263	11.4685	11.6245	12.2796
ENSG00000008710.20	PKD1	11.2694	11.2412	11.1398	11.8449	10.8995	11.2638	10.6845	11.6286	10.4944	10.908	11.0036	11.2294	10.6394	11.0498	11.2656	9.82404	11.5106	11.4387	11.9084	11.939	11.4696	11.223	11.0966	11.2367	12.3281	11.3853	11.5679	12.0471	11.1849	11.1621	11.1133
ENSG00000008735.14	MAPK8IP2	5.5637	6.01357	6.11541	5.90428	6.15803	6.19145	6.08829	7.21321	5.89791	5.83547	6.75871	7.21882	6.22854	6.20511	5.57172	5.92195	6.18188	6.31085	5.88223	6.05432	6.21028	6.68065	6.07499	6.05796	7.37279	6.33692	6.47861	6.56392	6.23435	6.47449	6.8165
ENSG00000008838.21	MED24	10.1809	10.2309	10.1158	9.99553	10.2793	10.1044	10.0776	10.2131	10.3722	10.1082	10.2806	10.2755	10.2386	10.1831	9.99924	9.53241	10.0972	10.1199	9.99284	9.87665	9.78009	9.95354	10.2825	9.93225	10.0408	10.1481	10.205	10.0424	10.0876	10.2668	10.199
ENSG00000008853.18	RHOBTB2	8.46642	8.14726	8.91471	8.32949	8.24002	8.18826	8.09121	8.92193	8.92409	9.09111	8.87671	8.36691	8.44867	8.80749	8.57352	8.24321	8.7016	8.46183	8.07449	8.8728	9.14114	8.51595	8.45049	8.77338	8.70014	8.12544	8.56926	8.0512	8.25041	8.77778	8.97168
ENSG00000008869.12	HEATR5B	9.82163	10.2203	10.2243	10.3305	10.127	10.2956	10.1572	10.0623	10.142	10.245	9.66062	10.3062	9.79375	10.135	10.1516	9.67359	9.78833	10.2537	10.1247	9.99281	9.96004	10.452	10.2218	10.2789	10.3275	10.1854	9.85986	10.0221	10.1058	10.1191	9.94207
ENSG00000008952.17	SEC62	12.5637	12.3871	12.0499	12.4777	12.6085	12.3301	12.4371	11.8375	11.9436	11.4829	12.1384	12.2277	12.5114	12.3988	12.5623	12.689	11.5154	12.3034	11.9337	11.5767	12.1662	12.0046	12.3672	12.3984	11.9199	12.3936	11.7085	12.3303	12.2101	11.8489	12.1015
ENSG00000008988.11	RPS20	13.1137	13.1293	12.45	12.4081	12.7709	12.7832	12.7389	12.7663	13.364	13.05	13.1424	12.9355	12.8586	12.8282	13.2239	13.4923	13.3031	12.8098	13.3719	12.4359	12.876	12.6546	12.4389	12.4376	12.8415	12.4573	12.7159	12.6852	12.7223	12.8467	12.7551
ENSG00000009307.17	CSDE1	13.5515	13.3669	13.3732	13.4564	13.4556	13.3863	13.5975	13.4108	13.5183	13.4747	13.6415	13.7858	13.9025	13.5588	13.5212	13.7502	13.4364	13.3151	13.3106	13.0826	13.45	13.3174	13.4642	13.4885	13.4485	13.3044	13.1971	13.3527	13.3168	13.3772	13.3549
ENSG00000009335.18	UBE3C	11.4746	11.4889	11.5207	11.5032	11.5274	11.4476	11.6119	11.9207	11.6298	11.5705	11.3408	11.8609	11.6908	11.5088	11.3245	10.7396	11.3557	11.6124	10.5752	11.2594	11.2914	11.2906	11.5885	11.2925	11.6461	11.5173	11.2539	11.5769	11.5647	11.4192	11.2869
ENSG00000009413.16	REV3L	10.7853	11.2484	11.0924	11.107	10.8317	10.8371	10.8793	10.8001	10.6983	10.6363	10.4994	10.8923	10.8424	10.9519	10.7898	10.363	10.6861	10.6962	10.8725	10.5536	10.6973	11.0421	11.015	11.2984	10.6853	10.6036	10.6161	10.7487	10.6146	10.3134	10.5524
ENSG00000009694.13	TENM1	10.3804	11.5761	10.9621	11.3879	10.874	9.56722	10.3289	7.06637	8.49644	8.7418	9.48686	7.77337	9.36006	9.88316	9.95323	9.5755	7.29897	9.64589	8.27475	9.33789	8.21892	9.3277	10.8217	9.93225	8.60364	10.0728	10.149	9.12885	9.97715	9.88996	8.68541
ENSG00000009724.17	MASP2	12.882	12.3649	12.4879	12.7613	12.9978	12.5839	13.0874	11.776	10.9312	10.0414	12.6414	12.8214	13.0207	12.4208	12.7194	12.4472	11.4931	12.6136	10.7141	12.3178	11.8935	11.201	12.4296	12.1706	12.4911	12.7937	12.6089	13.0582	12.9907	12.9336	12.3185
ENSG00000009765.15	IYD	11.2451	11.2524	10.1604	11.0124	10.3202	9.54678	9.62029	7.30887	9.18454	7.83845	10.5625	7.43634	8.6049	10.2147	9.80566	9.84867	7.07035	8.62028	7.27243	8.93407	8.44374	9.99117	10.1308	9.33463	7.50291	7.60958	9.77132	7.35363	9.41084	10.1022	9.11022
ENSG00000009780.16	FAM76A	8.42868	8.52064	8.30912	8.76861	8.36753	8.06684	8.21454	8.26978	8.27499	8.26151	8.47074	8.46151	8.34149	8.51051	7.91733	8.35587	7.90482	8.28344	7.95918	8.65937	8.44374	8.22667	8.57978	8.47818	8.23381	8.18041	8.23864	8.19203	8.28594	8.60948	8.48194
ENSG00000009790.15	TRAF3IP3	7.19342	7.08616	7.17969	6.95887	7.33212	7.1476	6.99885	6.6945	7.15481	7.56854	7.32053	7.61521	6.73854	6.89481	7.7146	6.97526	8.29276	7.01125	7.63752	7.57869	7.08803	8.26142	6.70467	7.06994	7.33008	6.51324	6.58058	7.59004	6.75734	6.0839	7.55923
ENSG00000009830.13	POMT2	8.3274	8.53371	8.79829	8.65915	8.49382	8.65475	8.38664	8.93351	8.54458	8.85455	8.03389	8.81609	8.42787	8.79511	8.44554	7.94083	8.94076	9.01583	8.90248	9.09167	8.3664	8.75616	9.02902	9.18216	8.92489	8.61904	8.85543	8.87104	8.69461	8.73429	8.60309
ENSG00000009844.16	VTA1	10.3584	10.0394	10.073	10.2277	10.5748	10.1057	10.3858	10.0398	10.3018	10.099	9.90567	10.1683	10.4732	10.3847	10.1197	10.5816	9.7564	9.96881	9.3497	9.79669	10.1606	10.044	10.3075	10.1921	9.84474	10.2117	9.73276	10.0461	10.2208	10.2397	10.2958
ENSG00000009950.16	MLXIPL	12.7899	13.4461	12.7945	13.8707	12.6486	12.9874	13.0915	11.3746	11.14	10.3428	12.6022	12.3425	13.2499	12.6311	12.5712	12.06	10.9544	12.6779	10.412	12.8852	11.3066	12.2683	13.071	13.2541	12.8467	13.3326	13.6717	13.8418	12.6996	12.4863	12.0449
ENSG00000009954.11	BAZ1B	11.0991	11.4253	11.4808	11.0933	11.3496	11.4132	11.0857	11.3125	11.6504	11.6352	11.4719	11.2901	11.2201	11.3626	11.3703	10.9938	11.0698	11.269	10.6049	11.1256	11.34	11.1214	11.4433	11.4574	11.3052	11.2232	11.0156	11.3397	11.3082	11.3051	11.26
ENSG00000010017.13	RANBP9	10.5323	10.1018	10.4067	10.302	10.5517	10.3608	10.4267	10.4485	9.98196	10.158	9.90567	10.6095	10.4416	10.3702	10.4292	10.5388	10.325	10.3121	10.1765	10.0414	9.96377	9.9509	10.1497	10.185	10.2551	10.1045	10.0141	10.0589	10.2989	10.3099	10.381
ENSG00000010030.14	ETV7	5.5637	5.45761	6.34312	6.03957	6.00004	6.00989	6.31944	6.48156	6.61832	6.49202	6.54378	6.2705	5.50051	5.77322	5.67575	5.88926	6.35988	5.22429	6.17719	6.48408	6.12456	6.69462	5.9895	5.46325	7.66467	6.14608	5.65977	5.99927	8.05105	5.62045	5.9951
ENSG00000010072.16	SPRTN	8.37233	8.22486	8.54187	8.38766	8.5707	8.72286	8.49237	8.20389	8.74048	8.56415	8.45964	8.92592	8.33703	8.57362	8.43687	7.80011	8.5223	8.38609	7.66256	8.36914	8.3045	8.44992	8.49093	8.90598	8.56402	8.28816	8.4355	8.64169	8.4037	8.3657	8.27631
ENSG00000010165.20	METTL13	9.90586	9.68127	9.61577	9.7261	9.73826	9.65141	9.72658	9.59055	9.74282	9.52581	10.0884	9.50941	9.52286	9.51511	9.6727	8.67634	9.56515	9.69062	8.88869	9.30483	9.51631	9.2969	9.76547	9.48622	9.52723	9.76071	9.57384	9.74325	9.41349	9.50342	9.40377
ENSG00000010219.14	DYRK4	7.92307	8.16426	7.9317	7.64082	7.90229	7.73425	7.96307	8.18448	8.37845	8.26707	7.91608	7.95516	7.90675	7.76878	8.24641	8.18087	8.21293	7.80844	7.89076	7.82575	8.06828	7.71811	7.85777	7.81886	7.97467	7.97057	7.5301	7.86955	8.26829	8.03315	7.46329
ENSG00000010244.19	ZNF207	11.4163	11.8815	11.9248	11.7455	11.8255	11.901	11.9137	11.8333	11.872	12.0312	11.1016	11.881	11.8481	11.7207	12.0173	11.6266	11.9814	11.8574	12.2532	12.0245	11.7784	12.1715	12.1201	12.2699	11.9511	12.1307	11.7914	12.0296	11.8805	11.7902	11.8159
ENSG00000010256.11	UQCRC1	12.5065	12.0201	12.0911	12.1294	12.4964	11.9827	12.4594	12.3426	12.1529	11.6642	12.7126	11.9877	12.5455	12.1601	11.7221	12.198	11.8608	12.158	11.5288	11.8071	11.5913	11.7216	12.5052	11.8823	12.1856	12.2119	12.1149	11.8983	12.1414	12.5721	12.2579
ENSG00000010270.14	STARD3NL	8.59681	8.36833	8.99965	8.58672	8.72098	8.55358	9.03462	9.01207	9.22737	9.5509	8.79547	9.61945	8.74232	9.00033	8.8876	9.14886	9.35618	8.76555	9.5854	8.69132	9.36842	8.88355	8.63487	8.57636	8.85747	8.58517	8.58675	8.43743	8.88712	8.74464	8.69721
ENSG00000010278.15	CD9	9.22256	9.79172	9.71096	9.69406	9.92103	9.19919	9.92352	11.0708	10.1106	9.99402	9.62158	11.3047	10.4136	10.0827	10.0857	11.3267	10.5353	9.93324	10.9694	9.26572	11.4351	10.3667	9.54854	9.07981	11.0323	9.63311	10.5266	10.1141	9.77323	9.29279	9.24258
ENSG00000010292.13	NCAPD2	9.13203	9.17856	9.74952	8.83948	8.86769	9.28253	8.71636	9.71792	9.8238	10.5078	9.95161	8.97144	9.10263	9.65822	8.93741	8.76999	9.3445	9.36871	9.56392	9.09762	9.36842	9.46515	8.91821	8.77713	9.07294	9.02656	9.52275	9.02825	9.07031	9.61866	9.81444
ENSG00000010295.20	IFFO1	8.61183	8.45801	8.72247	8.80448	8.70905	8.98629	8.05199	8.8381	8.75842	9.49087	8.89734	8.30696	8.48535	8.91146	8.57352	8.29841	9.02869	8.74921	8.45481	9.29191	8.71387	8.46114	8.67746	8.80311	8.66731	8.68155	8.96294	8.91602	8.53712	9.06245	9.07457
ENSG00000010318.22	PHF7	7.82864	7.79978	7.38326	7.77211	7.27733	7.32225	7.51701	7.15229	7.32904	7.24325	7.65539	7.18462	7.8447	7.41043	7.05198	7.06736	6.93333	7.61387	6.93401	7.1016	7.3724	7.15339	7.00949	7.99875	7.66467	7.53241	7.43421	7.57967	7.42416	7.27418	7.61752
ENSG00000010319.7	SEMA3G	5.99916	6.38659	5.7138	6.15697	5.80633	6.47805	6.18145	6.26292	5.94784	5.69312	6.11495	6.13707	6.07774	6.44859	6.93968	6.01294	7.81587	6.51831	6.56931	6.32818	6.74786	8.58589	6.01892	5.65468	6.4194	6.31936	6.45706	6.30526	6.3963	5.49073	7.12578
ENSG00000010322.16	NISCH	10.4297	10.6774	10.4059	10.6587	10.3688	10.5225	10.1603	10.581	10.2094	11.1988	10.645	10.2442	10.1519	10.4802	10.1686	9.97849	10.8247	10.5715	10.9481	10.792	10.8331	10.7621	10.5173	10.8778	10.8361	10.5483	11.0268	10.7099	10.0926	10.5579	10.6055
ENSG00000010327.10	STAB1	13.8787	13.4748	13.6566	13.5321	12.0412	13.6028	12.8806	13.4282	12.329	14.7682	13.7516	13.2923	13.2987	13.7977	13.7454	12.831	12.9591	13.1337	12.6492	14.3511	13.5518	12.4155	12.6557	12.3734	13.596	13.5382	14.7576	13.1744	13.1969	13.0995	13.3417
ENSG00000010361.14	FUZ	7.79568	6.80973	7.02718	7.69641	7.37439	7.41867	7.12274	7.5529	7.16288	7.29484	7.72296	6.94413	7.61764	6.97897	7.33052	7.12174	7.35647	7.72029	6.96238	6.9563	7.86746	7.01102	6.94927	7.13284	7.35161	7.14382	7.41419	7.57967	7.29867	7.02119	7.59836
ENSG00000010379.16	SLC6A13	8.8456	8.54236	8.27904	9.21712	8.3419	7.41867	7.84522	6.517	6.75927	6.87379	7.91608	5.9817	7.26992	7.68931	7.35919	8.34718	5.52682	7.7815	5.92044	8.12062	6.51107	6.53098	8.12444	8.74685	5.38269	7.91656	8.62959	7.74611	7.17329	8.62639	7.79567
ENSG00000010404.18	IDS	10.6069	11.0942	10.4382	10.7198	11.4659	10.8808	10.9067	11.2119	10.7101	10.7795	10.2506	11.7786	10.9883	10.7174	10.8845	11.1173	11.2081	10.8103	11.3698	10.9182	11.6269	10.7969	10.5809	10.5196	11.506	10.856	10.4924	10.7699	10.8724	10.2195	10.4829
ENSG00000010438.17	PRSS3	6.77929	6.24349	6.45603	6.52409	5.71248	6.70543	6.59204	6.87503	6.71411	6.85811	7.00725	6.16525	7.66903	6.43029	5.91591	7.49098	5.74329	6.41153	6.30829	7.19786	6.62848	7.54998	6.56083	5.99195	6.00443	5.84949	6.54088	5.86886	7.53895	7.34641	7.39781
ENSG00000010539.12	ZNF200	7.5155	7.70918	8.14771	7.89875	7.8809	7.94547	8.39186	8.37178	8.44978	8.31621	8.19725	8.276	7.90066	7.83783	7.91733	7.95817	8.46559	7.84531	8.16958	7.71963	8.21471	8.41186	7.9249	8.16389	7.9264	7.92653	7.80586	7.81799	8.05795	8.016	7.95347
ENSG00000010610.10	CD4	11.6771	10.7898	11.258	11.8678	9.96831	11.2005	10.7301	10.6664	9.9119	11.2926	10.9988	10.2402	11.8434	10.3313	11.3163	10.8924	11.1151	11.5859	11.0278	12.2484	11.2293	10.1032	10.3495	10.8202	10.8102	11.2287	11.5815	10.6339	11.6191	11.1083	11.4982
ENSG00000010626.15	LRRC23	7.0505	7.36486	6.91786	6.52409	6.67517	6.64487	6.74325	6.86205	7.24101	7.13356	7.34563	6.99864	6.90339	6.81786	6.8019	7.13235	7.26496	6.45856	7.44804	6.52486	7.38782	7.18196	6.68953	6.52989	6.62652	6.82361	6.84211	6.90296	6.8955	6.73951	6.89574
ENSG00000010671.18	BTK	7.88606	7.11077	7.65232	7.40232	7.33212	7.45208	7.35107	7.47364	7.74177	9.32882	7.70399	8.15061	7.75966	7.68247	8.03196	7.89949	8.23011	8.10966	7.81879	8.02907	7.94619	7.8736	7.36717	7.16917	7.43441	7.59701	7.5301	7.83539	7.90555	7.02119	7.80676
ENSG00000010704.19	HFE	9.50885	9.13083	9.71236	9.51792	8.73282	9.08254	9.73679	9.23417	9.58733	9.10352	9.52968	8.16762	9.80179	9.26061	9.12093	9.55318	8.49068	9.57684	8.14055	9.70231	9.27338	8.98769	9.56181	9.61292	8.10404	9.65246	9.60193	8.10924	9.21147	9.8888	9.40735
ENSG00000010803.17	SCMH1	8.89546	9.11937	9.23175	9.19302	9.04247	9.19919	9.12463	9.89669	9.38036	9.41958	8.51963	9.48947	9.17145	9.29829	9.27394	8.88203	9.46086	9.04286	9.37952	9.66476	9.73863	9.42775	9.11651	8.91281	9.79646	9.17631	9.1476	9.22934	9.3894	8.72124	9.09918
ENSG00000010810.17	FYN	10.354	9.73475	9.67993	10.2395	9.31272	9.70603	10.1312	9.28922	9.5614	9.70107	9.96726	9.69292	9.93212	9.70841	10.3661	9.91432	10.8497	9.56138	11.1048	9.08268	9.32072	10.0866	9.0042	9.07981	9.05406	9.44944	9.50683	9.19662	9.74821	9.77523	9.85826
ENSG00000010818.10	HIVEP2	9.37063	9.92255	10.661	10.5473	9.28627	10.0368	10.6771	10.124	10.2861	9.87272	9.20245	11.0455	10.2171	9.74894	10.4907	10.6453	11.0804	10.1491	11.9822	9.98482	9.83132	10.5612	9.64605	9.11868	10.7413	9.67157	9.49535	9.64979	10.5582	9.58174	9.33017
ENSG00000010932.17	FMO1	5.96842	5.79019	6.17742	5.45485	5.26807	6.38434	5.72742	6.06814	5.94784	5.54451	6.51993	5.45828	4.99417	6.27152	5.44272	5.95338	5.93563	5.67883	6.73201	5.95364	6.00506	7.00022	5.55808	5.53503	5.71568	5.72001	5.53921	5.58219	5.68785	6.25493	5.51516
ENSG00000011007.13	ELOA	11.6771	11.8316	11.2223	11.7107	11.2792	11.4744	11.5732	10.8397	11.4313	11.0657	11.7135	11.4283	11.5322	11.6532	11.5218	11.1287	11.0346	11.8225	10.5128	10.802	11.3665	11.0757	11.5539	11.6106	11.0734	11.5862	11.1185	11.4635	11.4258	11.0173	11.0569
ENSG00000011009.11	LYPLA2	10.1933	9.96631	10.2619	10.4537	10.4825	10.2038	10.4859	10.5992	10.5408	10.3245	10.4164	10.362	10.4323	10.2869	10.1437	10.2335	10.5396	10.74	10.2788	10.523	10.496	10.2959	10.5613	10.065	10.8251	10.3933	10.6873	10.3712	10.5594	11.0467	10.5214
ENSG00000011021.23	CLCN6	8.92576	9.34276	8.80092	9.93719	8.84244	8.7783	8.77722	10.0223	8.76603	8.82859	8.42582	9.74426	9.93797	9.11167	8.68364	8.62352	9.37353	9.56448	10.0587	10.401	9.05272	9.44657	9.49423	9.39184	9.52038	9.68609	9.62949	9.71584	9.39748	9.22251	8.94722
ENSG00000011028.14	MRC2	7.84161	8.41152	8.69155	8.20545	7.25476	9.00825	7.9273	9.78001	9.05196	9.75896	8.35566	8.38634	8.1663	7.79429	8.71973	8.37737	11.5644	9.22487	11.3667	9.24172	10.4012	9.38739	7.23554	8.03717	8.72826	7.74066	8.43065	7.60033	8.78796	8.83943	9.5728
ENSG00000011052.21	NME1-NME2	7.21408	6.99611	7.03667	7.09992	7.93722	6.32394	7.90539	7.53741	7.66086	7.53604	9.19914	7.78082	7.63252	7.26936	6.56057	6.92658	7.25632	7.21662	6.20482	6.67484	5.8961	6.94481	6.17785	8.01167	7.16875	6.98379	5.84855	7.30348	6.86238	7.28895	7.59836
ENSG00000011105.14	TSPAN9	11.0791	10.7281	11.02	11.3087	11.2535	11.1796	11.0229	10.5372	10.5496	10.2877	11.2455	11.0142	11.5293	10.8684	11.0437	11.0911	10.849	11.1859	10.7918	11.4303	10.9746	10.4622	10.9102	10.4812	11.5124	11.3521	11.2895	11.1618	11.7782	11.6248	11.3449
ENSG00000011114.15	BTBD7	9.87214	9.7681	10.2057	10.0708	9.95328	10.1082	9.99669	9.99363	9.9787	10.3092	9.84768	10.501	10.1278	10.152	10.141	9.59019	9.85838	9.93923	9.74271	10.3974	10.181	10.1256	10.1077	9.99132	10.4001	10.1884	9.81443	10.1907	10.4067	9.97121	10.3311
ENSG00000011132.12	APBA3	8.86137	9.07851	8.46734	8.9103	9.12245	9.18482	8.58624	9.20106	9.0478	8.59534	8.82162	9.39738	9.04128	9.04016	8.80948	8.69693	9.3445	9.18098	10.1232	8.8728	9.03625	8.60285	8.94745	8.93981	9.85928	9.2987	9.20516	9.53683	9.21757	9.08295	8.67947
ENSG00000011143.19	MKS1	7.95318	7.95846	7.9414	8.11048	7.83712	7.59302	7.41572	7.93377	7.88593	7.82709	8.14256	7.51074	7.45073	7.82553	7.60874	7.73418	7.83864	8.19721	7.99218	8.02275	7.81238	7.59226	8.1296	8.09288	7.86912	7.88619	8.21623	7.91926	7.69925	7.99863	7.68555
ENSG00000011198.10	ABHD5	9.86747	9.68127	10.0806	9.89969	10.3241	9.88829	10.084	9.56106	9.57874	9.69903	9.29229	10.1585	9.67435	9.95835	9.61473	10.0625	10.0856	9.87193	10.1011	9.66075	9.33039	9.66479	9.99917	10.2617	9.9689	9.65098	9.60834	9.91573	10.2874	9.7473	9.63674
ENSG00000011201.12	ANOS1	7.50729	7.68557	7.19651	8.35402	6.50057	7.28538	7.25969	6.6945	6.63073	7.66166	7.39447	6.81207	7.28914	7.30606	8.50891	7.24368	7.28207	7.58906	6.58854	7.26569	7.33305	8.95645	6.27086	7.41874	6.46399	7.15265	6.61896	6.93731	7.03461	6.04129	7.87154
ENSG00000011243.19	AKAP8L	9.65671	10.4269	10.2224	10.2907	10.4364	10.2214	9.77097	10.1152	9.75938	9.82773	9.66302	10.2704	10.5149	10.2388	9.91657	10.3273	10.5799	10.2604	10.5965	10.4656	9.71817	10.5638	10.3957	10.6667	11.1329	10.3719	10.8509	10.8778	10.3103	10.1349	10.0808
ENSG00000011258.16	MBTD1	9.62207	9.39831	9.5234	9.83378	9.30747	9.19202	9.47655	8.83192	8.84005	9.08799	9.11719	8.95534	9.47532	9.49236	9.42315	9.27482	8.87448	9.21105	9.26966	9.26836	8.892	9.36381	9.4087	9.26708	9.40115	9.46806	9.25779	9.36505	8.99414	8.87047	9.32259
ENSG00000011260.14	UTP18	9.06016	9.07554	9.18623	9.0807	9.24292	9.18962	9.12774	9.26654	9.60718	9.49087	9.69157	9.20425	9.42616	9.04016	9.32853	8.96629	9.1701	9.17896	8.46418	8.83044	8.89722	9.04326	9.22544	8.86783	9.20995	9.056	8.87333	8.94787	9.38128	8.84425	8.95705
ENSG00000011275.19	RNF216	10.462	10.306	10.1074	10.3341	10.2345	10.2073	10.3058	10.1687	10.1156	10.2011	10.2915	10.2884	10.2123	10.0311	10.2857	9.76703	10.3621	10.3539	9.76921	10.2113	10.221	9.97959	10.2301	10.2101	10.4656	10.2473	10.1328	10.1036	10.2283	10.0419	10.1507
ENSG00000011295.16	TTC19	9.87833	10.1191	10.2106	10.1507	10.1781	9.72765	10.3289	9.71122	9.99061	9.63223	10.7334	9.72356	10.2598	10.1375	10.0829	9.96729	9.74164	10.0836	9.56176	10.0734	9.36654	9.78052	10.199	9.86716	9.66813	9.82903	9.90563	9.84583	9.95181	9.93454	9.73119
ENSG00000011304.22	PTBP1	11.8369	11.9945	12.0946	12.2134	12.2278	12.0833	11.8606	12.2042	12.4282	12.3533	11.5171	12.5919	12.2464	12.1072	12.3101	12.0199	12.5191	12.4713	12.3412	12.2637	12.34	12.1872	12.0216	11.7981	12.6585	12.3863	12.2244	12.568	12.8043	12.2641	12.0589
ENSG00000011347.10	SYT7	11.4009	13.4564	11.4511	12.5952	13.7266	12.3162	12.3304	11.7522	10.8563	10.4041	13.2992	13.5147	12.2526	13.2596	11.6556	13.0611	10.1695	13.3824	10.1436	10.8174	10.3299	12.9564	13.4873	12.7372	10.6377	12.7286	11.4465	13.1734	12.3884	13.0158	12.4174
ENSG00000011376.12	LARS2	10.0971	10.0057	10.1987	9.88474	10.0333	10.0274	9.77691	10.0961	9.74666	9.75994	10.4544	9.77201	9.96831	9.70677	9.66351	9.4381	9.42434	9.85302	8.72752	9.56098	9.31294	9.66479	10.1597	10.0511	9.37354	9.53861	9.7921	9.45903	9.86723	10.2424	10.0143
ENSG00000011405.14	PIK3C2A	11.7212	11.8773	11.7944	11.8979	12.0081	11.9604	12.0541	12.2611	11.7027	11.8477	11.4415	12.4233	12.2	12.0216	12.0263	11.8755	11.5137	11.7768	11.6058	12.0411	11.9244	12.0597	12.0219	12.1256	12.06	12.0342	11.5212	11.742	11.9551	11.9633	11.8018
ENSG00000011422.12	PLAUR	8.22323	8.55523	8.53236	7.38286	9.02975	7.87453	7.06914	8.35888	8.48723	9.40213	7.22873	9.30913	7.14829	7.76878	8.3191	9.89375	10.6683	9.11252	11.8481	7.41165	8.10975	7.43816	7.7938	6.93407	7.3082	8.48846	7.67905	8.13039	7.21217	7.03017	7.73299
ENSG00000011426.11	ANLN	6.57524	5.69813	9.4716	6.37881	6.76202	6.19145	6.26648	8.37605	9.5126	11.0361	9.04882	5.91089	6.27406	8.5143	5.91591	8.08972	6.61792	6.82379	8.03077	7.28754	6.89069	6.70843	6.12782	6.54979	6.50685	5.60334	8.27702	6.03863	7.81035	8.78532	8.76042
ENSG00000011451.21	WIZ	10.4286	10.1191	10.0989	10.4276	10.8069	10.3502	10.5942	10.4921	10.1264	10.1227	10.0393	10.6013	10.4498	10.5088	10.2977	9.87439	10.6038	10.5348	10.632	10.4759	10.4657	9.91354	10.3052	10.394	10.7895	10.6946	10.4503	10.5767	10.7508	10.3735	10.5345
ENSG00000011454.18	RABGAP1	9.90586	10.0119	10.1031	10.1255	10.0924	10.0474	9.94481	10.0155	9.84305	10.2985	10.1565	10.1945	10.065	9.96249	9.85008	10.1579	10.1728	9.87444	10.2762	9.9622	10.1077	10.3538	10.1129	10.2388	10.0551	9.93737	9.94326	9.70659	9.66154	9.8642	10.0997
ENSG00000011465.18	DCN	12.9313	12.8226	13.3211	12.9544	11.5274	13.0592	12.0671	13.322	12.7757	13.2568	12.5925	12.2456	13.1219	12.9033	13.3146	12.6321	13.2587	12.5555	12.9625	13.0953	14.2389	13.9552	11.517	12.6049	12.7022	12.6771	12.5742	12.0439	12.9381	12.633	13.9628
ENSG00000011478.13	QPCTL	7.83514	7.52576	7.54069	7.81562	7.66359	8.19792	8.21454	8.1648	7.45754	7.51711	7.50933	7.81748	8.38965	7.81312	7.67023	7.99784	7.98335	8.19721	8.27475	8.52831	7.55356	7.54281	7.98895	8.08069	7.67312	8.36663	8.23307	7.79147	7.54891	8.71071	7.983
ENSG00000011485.15	PPP5C	10.7032	10.3073	10.0989	10.6607	10.3764	10.1954	10.5463	10.3668	10.4883	10.3396	10.7684	10.3693	10.5119	10.3713	10.3649	9.81782	10.3898	10.4093	9.68422	10.0383	10.1584	10.1244	10.4759	10.3432	10.3988	10.417	10.329	10.1504	10.1058	10.5066	10.3982
ENSG00000011523.14	CEP68	8.42868	8.13006	8.57617	8.37813	8.1242	8.54983	7.80625	8.72256	8.50255	8.38429	8.53556	8.49766	7.93081	8.49908	8.67264	8.59452	9.65295	8.32835	9.25095	8.61006	9.02676	9.08717	7.91893	8.58924	8.74408	8.34095	8.52908	8.15812	8.29178	7.88488	8.76042
ENSG00000011566.15	MAP4K3	10.1402	10.0974	10.4067	10.1535	10.0157	10.117	10.1977	10.3345	10.202	10.1453	9.8582	10.5043	10.1818	10.1508	10.32	10.4093	9.81253	9.79474	9.91363	9.92591	10.3688	10.2182	10.0671	10.0278	10.1199	10.1195	10.1865	9.81388	9.85166	9.78525	10.1227
ENSG00000011600.12	TYROBP	9.71496	8.55523	9.35846	8.65128	9.3101	9.55425	9.31408	9.54796	9.26539	11.1388	9.34721	10.1863	9.71071	9.43386	9.74943	9.76864	10.5799	10.1209	10.0199	9.75216	10.0896	9.23324	8.64564	9.10683	9.22408	9.52736	8.65053	9.56015	9.71201	8.83217	9.65493
ENSG00000011638.11	LDAF1	7.10735	7.02249	6.61311	6.73683	6.06654	6.94584	6.3942	6.61715	6.86535	7.23739	6.75871	6.2705	6.69359	6.50173	7.24063	6.87594	7.76916	7.27322	8.87477	7.13853	8.355	7.85652	6.04739	6.62613	6.588	6.80061	7.08386	6.77465	6.6819	6.94696	8.10419
ENSG00000012048.23	BRCA1	9.83919	8.8684	10.0882	10.1041	9.14619	8.80993	10.3194	8.12969	9.45897	10.0146	9.72648	7.32684	9.25366	9.28511	9.17377	8.15114	7.41161	8.65581	7.939	7.89687	7.78972	7.83342	8.72559	8.41681	6.86612	9.85239	8.69957	9.00196	8.33761	9.07683	9.10802
ENSG00000012061.16	ERCC1	10.0278	9.34522	9.1578	9.71299	9.65811	9.92039	9.49351	9.51181	9.82016	9.8165	9.64853	9.6871	9.68309	9.65139	9.90414	9.9715	10.3964	10.1335	10.8255	9.7159	10.3575	9.6712	9.58612	9.45155	10.1047	9.90795	9.58903	9.76347	9.5693	9.77774	9.60591
ENSG00000012124.17	CD22	6.75008	5.98031	6.25442	6.28609	6.6008	7.66545	7.04149	6.55136	6.23537	7.28355	8.32537	5.79132	6.13069	5.6483	7.87909	6.8096	6.44712	6.00367	7.34755	7.88294	6.18954	5.75317	6.04739	6.14879	7.26333	7.12599	6.43508	5.76813	7.01988	5.78872	7.57894
ENSG00000012171.20	SEMA3B	7.01514	7.26033	7.34646	7.6327	6.84308	6.88361	6.79538	8.24192	7.6938	7.43357	7.32053	6.8725	7.07174	7.09029	6.85886	7.02214	7.31565	6.84606	8.0116	8.04786	7.38013	8.92451	6.67419	7.1205	6.85048	6.30151	7.56663	7.1405	6.95922	7.01214	7.32898
ENSG00000012174.12	MBTPS2	10.1467	10.1919	10.1105	10.2237	10.1535	9.91461	10.2182	10.2238	10.0363	9.76677	9.84132	9.91989	10.1227	9.82066	10.1397	10.2817	9.62427	10.0552	9.45614	9.90912	9.88341	9.65835	10.5065	9.99773	10.0118	10.2764	10.0631	10.217	9.78967	9.78525	9.80904
ENSG00000012211.13	PRICKLE3	7.61792	7.82871	7.41199	7.59132	7.86646	8.15392	7.92004	7.93377	7.95051	7.81179	7.58431	7.9287	7.6026	8.05823	7.63983	7.98662	8.57683	8.19721	8.52358	7.86177	7.84569	7.8736	8.19497	7.86962	8.14064	7.97057	7.78295	8.01367	7.66319	8.31427	7.31319
ENSG00000012223.13	LTF	8.39861	6.13549	6.36	6.23642	6.6008	6.95793	6.34495	6.7386	6.38369	7.22559	8.52496	9.93305	6.47605	7.81312	7.54436	8.85788	8.41029	6.86794	8.41673	10.0476	6.03026	6.73558	6.57772	6.50963	8.94554	6.05789	6.26722	7.08133	7.49832	6.75076	6.34936
ENSG00000012232.10	EXTL3	10.0918	10.0394	10.317	10.2171	10.4146	10.3318	9.72247	10.1515	10.2094	10.0606	9.80912	10.4099	9.91145	10.135	10.1264	8.78288	10.468	10.2402	10.2549	10.6935	9.87815	9.70909	10.2466	10.0041	10.5054	10.3968	10.08	10.358	10.2611	10.1152	10.2487
ENSG00000012504.15	NR1H4	11.4969	11.7881	11.2836	11.7547	11.4776	11.4571	11.6885	10.7842	11.0237	10.8176	11.5628	11.3888	11.4931	11.5055	11.2118	11.3693	10.6344	10.9957	10.3178	11.3424	11.4599	11.2999	11.2616	10.8211	11.1581	11.642	11.2828	11.6444	12.03	11.1457	11.121
ENSG00000012660.14	ELOVL5	12.6882	11.8735	11.8104	12.0517	11.5325	11.2363	12.4004	11.2897	11.2436	11.0962	11.2196	11.9174	12.2584	11.9639	11.5273	11.6931	10.955	11.5335	10.9406	11.7169	10.7679	11.5959	11.8273	12.3043	11.3592	11.5851	11.2484	11.2133	11.5724	11.7117	11.1749
ENSG00000012779.12	ALOX5	8.79394	8.68574	8.84243	8.15036	9.23464	8.69939	8.62211	8.85038	8.73273	10.1371	9.30776	10.1753	8.99419	8.85596	9.2691	9.64046	10.0417	8.96021	9.18208	9.5217	9.49068	8.67838	8.28538	8.31686	8.84286	9.13024	7.83583	9.57294	9.01882	8.21671	8.68837
ENSG00000012817.16	KDM5D	4.99417	10.6389	4.99417	10.3083	4.99417	9.82184	9.98304	10.0819	9.79566	10.2154	4.99417	9.84	10.0353	4.99417	10.0621	9.98961	10.1827	4.99417	4.99417	4.99417	4.99417	10.6969	4.99417	4.99417	4.99417	4.99417	10.329	9.88736	4.99417	9.86892	9.97017
ENSG00000012822.16	CALCOCO1	10.6345	10.2741	10.1696	10.3986	10.2164	10.3286	10.1281	9.92299	9.74794	9.92422	10.5405	10.3957	10.3069	10.2913	10.4303	10.8374	10.3688	10.7102	10.839	10.0306	10.3584	10.1636	10.0075	10.3153	10.6853	10.1066	10.0285	10.6339	9.70985	9.7815	10.65
ENSG00000012963.15	UBR7	9.66927	9.46994	9.91733	9.5393	9.22632	9.30706	9.32496	9.02565	10.0173	10.0574	10.0902	9.43724	9.73948	9.64453	9.48294	9.89671	9.35812	9.38462	8.86423	9.28149	9.37777	9.21357	9.54282	9.26708	9.24364	9.31749	9.4485	9.13578	9.43979	9.54238	9.66693
ENSG00000012983.12	MAP4K5	9.12682	9.48117	9.55018	9.3514	9.8898	9.55239	9.5245	9.71959	9.77074	9.93552	9.08161	10.0419	9.6567	9.68688	9.9057	9.84409	9.54319	9.29579	10.3792	9.51282	9.57275	9.87102	9.42331	9.66225	9.89146	9.48976	9.45325	9.51314	9.89027	9.45398	9.51753
ENSG00000013016.16	EHD3	10.109	9.78812	10.3877	10.702	9.26747	11.1374	10.4178	9.82565	9.07866	10.9027	10.9739	9.40922	11.1917	9.49045	10.2518	8.77967	9.22	8.53054	9.18771	10.6446	9.0148	8.75313	9.25843	9.41603	9.44039	11.1519	10.8935	10.7554	10.6985	10.6783	11.6906
ENSG00000013275.8	PSMC4	10.9091	11.0262	10.9644	10.5775	11.0451	10.9981	11.5246	10.984	11.4474	10.8255	11.169	11.6179	11.7875	10.7805	10.7556	11.05	11.1053	11.0292	10.0371	10.5579	10.4185	10.6523	11.0109	11.0824	11.0499	11.1367	10.9373	10.9471	11.2322	11.3172	10.8459
ENSG00000013288.9	MAN2B2	11.6557	11.4002	12.0119	11.5396	11.6473	11.2763	11.1374	10.9382	10.9183	10.9411	11.7681	11.3739	11.4523	11.3267	11.2399	11.1701	10.492	11.13	9.5747	11.0503	10.87	11.2005	11.3763	11.1152	10.5169	11.1335	11.7635	10.7041	11.6168	11.9955	11.6149
ENSG00000013297.12	CLDN11	7.93519	7.42386	8.10537	8.28425	6.36711	8.2406	7.43659	7.88017	6.92488	7.44869	8.18377	6.76471	7.71857	7.59769	9.29793	6.76801	8.09579	8.00706	7.89775	7.55224	10.199	9.29482	7.60462	8.12291	6.3489	7.73497	8.56485	7.66051	6.87905	7.47374	9.71972
ENSG00000013306.16	SLC25A39	11.1402	10.9058	10.898	10.827	11.4641	10.983	11.3119	11.4865	10.7425	10.5765	11.4533	11.3047	11.5064	11.1679	10.9018	10.9561	11.269	11.5116	10.9035	11.097	10.8022	10.5672	11.3531	11.1408	11.6772	11.439	11.4369	11.2826	11.4473	11.4407	11.3881
ENSG00000013364.19	MVP	11.3694	10.8078	11.5615	11.0494	12.4154	11.8633	12.2579	12.8497	12.591	12.2155	12.7875	12.7361	12.5958	11.9674	11.5771	11.7907	12.2886	12.2598	11.8347	11.9558	12.3729	12.0154	11.0782	11.5815	12.421	12.4733	11.6493	12.0926	12.5805	12.0579	11.9938
ENSG00000013374.17	NUB1	10.2997	10.256	10.306	10.0078	10.5294	10.4713	10.433	10.37	10.6513	10.2958	10.6583	10.4004	10.5458	10.4243	10.2677	10.7248	10.2798	10.5292	10.5515	10.2977	10.1649	10.298	10.5192	10.3063	10.5609	10.3484	10.1794	10.3387	10.4409	10.3635	10.3235
ENSG00000013375.16	PGM3	11.3236	12.0143	11.2784	10.7282	12.2295	11.3951	10.6855	11.4112	11.718	10.8732	11.1999	12.0595	10.9883	11.3132	11.8893	11.2623	11.2091	11.1859	11.4256	11.2831	10.7363	10.9654	11.1595	11.4137	11.645	11.0535	10.903	11.2125	11.9437	11.3681	10.8085
ENSG00000013392.8	RWDD2A	7.80896	8.65023	8.03485	7.97082	8.76775	8.42018	7.59293	7.88017	8.33111	7.52661	8.05631	7.81748	8.03424	7.9325	8.65037	8.22432	8.28867	8.16449	8.14055	8.28757	7.88356	7.85079	8.26682	7.89082	8.15858	8.06373	7.8796	8.37995	8.89857	8.73429	8.28026
ENSG00000013441.17	CLK1	10.0878	10.9042	10.7687	10.1297	10.8749	10.6799	10.6654	10.4323	10.1096	10.2904	10.1548	10.793	10.057	10.9239	10.8215	11.6969	11.004	10.7359	12.148	10.7846	10.2168	11.1214	10.9774	10.7258	10.9173	10.8347	10.5489	11.1371	10.7029	10.636	10.7156
ENSG00000013503.10	POLR3B	9.82002	9.8185	9.62765	9.90299	9.86146	9.60365	10.0203	9.54796	10.0856	9.38447	10.0375	9.52472	9.79697	9.61676	9.90101	9.15876	9.11153	9.98858	7.95918	9.59501	9.52643	9.56843	10.2408	10.065	9.36336	9.6376	9.36517	9.34729	9.38128	9.43658	9.62295
ENSG00000013523.11	ANGEL1	9.82484	9.91761	9.54862	9.86288	9.99627	9.69763	9.3624	9.43054	9.10288	9.19908	9.53756	9.3637	9.62802	9.97347	9.28359	9.06444	9.37735	10.2265	9.61075	9.85576	9.24708	9.63721	10.1905	9.85484	9.64524	9.85497	10.2007	9.85633	9.69465	10.0698	9.83585
ENSG00000013561.18	RNF14	11.0244	10.7589	10.7972	10.764	10.5032	10.9065	10.8913	10.5258	10.8027	10.3125	11.0729	10.0955	10.4852	10.6794	10.5226	10.2346	9.95233	10.5807	9.21002	10.1106	10.2416	10.3667	10.8225	10.9164	9.88437	10.3898	10.4889	10.0625	10.0893	10.6749	10.452
ENSG00000013563.14	DNASE1L1	9.09255	8.63011	9.31317	9.35623	9.41633	8.90376	9.15546	9.13746	8.93538	9.40464	8.90143	9.23386	9.07362	8.81363	8.87168	8.74715	9.06002	9.1991	9.04288	9.00872	9.14334	8.83281	9.0561	8.93646	9.26293	9.07824	8.83731	8.93203	9.29745	9.64642	9.70816
ENSG00000013573.17	DDX11	8.06201	8.73553	8.51317	7.76473	8.86052	8.31342	7.77426	8.73918	8.91499	9.05163	8.90958	8.75412	8.19623	8.27577	8.27106	7.76093	7.5368	8.0436	7.70331	9.23093	7.28424	9.02832	9.28383	7.87673	9.64524	8.21725	8.97624	8.79423	8.4461	8.74979	8.54544
ENSG00000013583.10	HEBP1	11.2985	10.8455	11.1351	11.0875	11.0976	11.0551	11.2284	10.4565	10.6126	10.4617	11.3535	9.9987	11.0443	11.3516	10.5387	10.5062	9.96127	10.8135	10.4914	10.171	10.8057	10.4594	10.8319	10.5785	9.93328	11.2118	10.979	10.4495	10.5168	11.458	11.1911
ENSG00000013588.9	GPRC5A	6.02884	6.62636	6.90744	6.95887	5.76097	6.09209	6.68878	6.83567	6.96306	7.08829	6.24772	7.31642	6.02154	7.15275	7.00328	7.78066	8.36832	6.66814	11.3285	6.0855	7.76669	7.02173	6.04739	5.75471	6.32432	6.51324	6.97581	6.03863	6.55889	6.23733	6.87361
ENSG00000013619.15	MAMLD1	7.86083	8.07716	7.83602	8.28934	7.14814	7.36694	7.69945	7.59833	7.6938	7.71629	7.34563	7.90851	7.15887	7.6687	7.96675	7.72061	8.66436	7.13129	9.24015	7.43126	8.53064	8.47596	7.13278	6.79782	7.41418	7.26227	7.69555	6.98715	7.17329	7.51778	7.5724
ENSG00000013725.14	CD6	6.80782	5.83211	6.36	6.15697	6.26793	6.72011	6.18145	6.26292	6.60578	6.85811	6.75871	6.73209	6.61468	5.77322	7.30123	6.26358	8.51184	6.58883	7.23888	7.07637	6.51107	7.59226	6.01892	6.28343	6.44192	6.10303	6.81034	6.75517	6.77549	5.99655	7.09801
ENSG00000013810.21	TACC3	8.21337	7.97788	9.44666	7.72719	8.24557	7.93389	7.7332	8.6853	9.31973	10.5457	9.46773	8.33225	7.92483	8.58807	8.14327	8.47623	8.84984	8.17274	8.68421	8.52388	8.40376	8.182	7.54315	8.11098	8.18216	8.12544	8.76627	8.75422	8.41975	8.69745	8.95215
ENSG00000014123.10	UFL1	10.8155	11.1619	10.8367	10.7838	11.0615	10.9065	10.9582	10.6136	11.0263	10.8385	10.3876	10.9686	10.8733	10.8669	11.2553	10.7657	10.2695	10.8037	10.132	10.6608	10.7327	10.7364	11.0046	11.0952	10.5089	10.9552	10.3068	10.8665	11.1246	11.0988	10.6798
ENSG00000014138.9	POLA2	7.20379	7.53465	8.64827	7.33294	8.11207	7.47661	7.21153	7.54518	8.61386	8.93146	8.49268	7.14949	7.81261	7.40204	7.23025	7.26295	7.47197	7.4646	7.31587	7.59604	7.81799	7.45362	8.17019	7.5948	7.83208	7.53241	8.02926	7.83539	7.68134	8.39568	8.36069
ENSG00000014164.7	ZC3H3	9.08452	8.81601	9.18422	9.66908	9.13734	9.25986	8.8356	9.48064	8.89893	9.00939	8.69994	9.43724	9.11563	9.17025	8.9496	9.12632	9.98901	10.105	9.29075	10.5164	9.38336	9.62239	9.49423	9.00514	9.35825	9.19066	9.20234	8.9518	9.29168	9.48815	9.4357
ENSG00000014216.16	CAPN1	11.7897	11.4789	11.3602	11.5215	11.9476	11.6855	11.9079	11.9163	12.2254	11.8557	11.7507	12.1038	12.1489	11.5953	11.6421	11.1738	11.5424	11.5204	11.5204	11.6294	11.8895	11.5203	11.4242	11.1645	11.857	12.064	11.6405	11.5134	12.1086	11.877	11.7439
ENSG00000014257.16	ACP3	5.5637	6.07656	6.19724	6.03957	6.47942	6.11792	5.77687	6.28477	6.414	7.60029	5.82201	6.73209	6.22854	6.46659	6.72675	6.24123	6.3229	5.87273	5.70657	6.44177	6.34459	6.28093	5.86028	5.46325	6.62652	6.05789	5.80586	6.5406	6.23435	5.87317	6.15694
ENSG00000014641.21	MDH1	12.0759	11.6901	12.3087	11.7651	11.9812	11.8677	12.1186	12.1949	12.2201	11.841	12.3186	11.2933	11.913	11.8106	11.3782	12.413	11.5193	12.0653	11.0649	11.2654	11.5206	11.8069	12.3452	12.0613	11.1986	12.0497	12.1257	11.3516	11.5075	12.9594	12.0418
ENSG00000014824.14	SLC30A9	11.0383	10.8747	10.8708	10.9839	11.2253	10.7383	11.1126	10.7682	10.7672	10.8818	10.9035	10.8556	11.0949	11.0063	10.7469	11.3425	10.4206	10.6422	10.4499	10.3841	10.4112	10.9861	10.8613	11.065	10.5283	10.568	10.6044	10.3595	10.9142	11.1316	10.9653
ENSG00000014914.21	MTMR11	6.70489	7.31362	7.46768	7.43099	6.72803	7.3313	7.45715	9.06302	8.75332	7.83467	6.83494	9.04321	7.86361	6.91943	7.19863	8.35587	8.28456	8.73821	9.07669	7.36133	9.26937	8.60958	6.87299	7.06994	8.40352	7.67668	7.40406	7.87796	7.54891	8.01167	7.79567
ENSG00000014919.13	COX15	10.5624	10.1574	10.3789	10.2882	10.1388	9.93475	10.2021	10.5801	10.1964	10.131	10.623	10.0266	10.3404	10.3356	9.99778	10.4887	9.9147	10.1979	9.83877	9.98962	10.1399	9.78791	10.3018	10.2563	9.81149	9.90547	10.0708	9.91171	10.0213	10.3047	10.2286
ENSG00000015133.20	CCDC88C	8.04538	7.75522	7.98891	8.08717	7.50324	8.01845	7.77426	7.79891	8.45924	9.21345	8.49811	8.32219	8.08322	7.81312	8.29528	8.35153	8.84431	7.97901	9.01461	8.78679	8.38893	9.02581	7.69895	8.08069	8.76361	7.9315	8.37624	8.57681	8.12507	8.36906	8.70891
ENSG00000015153.15	YAF2	9.55984	9.87572	9.62765	10.4881	9.97659	9.72765	9.95359	9.47867	9.26717	9.04843	8.74623	9.67735	9.62439	9.43585	9.62803	9.62092	9.30083	9.86566	9.38198	9.76155	9.44159	9.84574	9.47031	10.0756	9.55207	9.97096	9.66064	9.7856	9.61385	9.45083	9.41982
ENSG00000015171.20	ZMYND11	10.9278	10.8619	10.8838	10.7963	10.7892	10.789	10.8673	10.7993	10.7628	10.6197	10.8665	10.8418	11.0591	10.7457	10.9569	10.6285	10.4114	10.6791	9.57255	10.712	10.6966	10.7356	10.8878	10.8175	10.7086	10.7495	10.54	10.5931	10.6454	10.731	10.7505
ENSG00000015285.11	WAS	8.47467	8.13582	8.37098	8.02714	8.783	8.52712	8.49237	8.21827	8.24242	9.80233	8.43151	9.03098	8.49737	8.40415	8.78587	8.81147	9.42434	8.96728	8.9464	8.59746	8.66869	8.38459	8.03925	7.97914	8.56848	8.22932	7.81341	9.19662	8.50743	7.58423	8.529
ENSG00000015413.10	DPEP1	5.75442	5.79019	5.7138	5.69398	4.99417	5.69842	5.77687	5.60711	5.5796	5.38449	5.91668	5.26289	5.82657	5.24322	5.98181	5.49615	7.1	5.39192	5.46323	5.26482	6.43099	6.81354	5.35217	5.70659	4.99417	5.45611	5.84855	5.50428	4.99417	5.49073	6.7566
ENSG00000015475.19	BID	10.1505	10.0945	9.96607	10.3904	10.6346	10.2049	10.2499	10.1941	10.4314	10.0269	10.392	10.2922	10.3103	9.9177	10.008	10.2004	9.95233	10.1787	9.87233	10.0023	9.82177	9.53717	10.039	10.2762	10.317	10.599	9.82179	9.91372	10.5131	10.0377	10.0479
ENSG00000015479.20	MATR3	12.4632	12.3469	12.3509	12.3666	12.1469	12.006	12.4207	12.1493	12.412	12.4811	12.7167	12.459	12.6011	12.3436	12.4902	12.5447	12.2894	12.1457	12.388	12.1314	12.4679	12.5197	12.3386	12.2903	12.0027	12.4064	12.0313	12.1601	12.2105	11.6982	12.0781
ENSG00000015520.15	NPC1L1	11.7607	11.3503	11.3849	11.8036	10.9938	10.0004	11.2962	11.5304	9.26717	9.95272	10.8644	11.7399	12.287	11.4052	10.1994	10.5998	9.68415	11.9147	10.2854	12.3997	10.13	10.8137	11.7521	12.198	10.2048	11.7788	11.9242	10.6106	11.5333	12.4649	10.7805
ENSG00000015532.10	XYLT2	9.27755	9.12511	9.31317	9.04222	9.39174	9.31588	9.46184	9.50988	9.36877	9.2723	9.50038	8.62147	8.997	9.2718	8.97067	9.28841	9.90546	9.1971	9.88623	9.39216	9.45756	9.13676	9.50211	8.61465	9.17545	9.23089	9.57384	8.7497	8.99769	9.19829	9.54218
ENSG00000015568.13	RGPD5	10.3418	10.5233	10.676	10.8932	10.9691	10.098	10.4578	10.4862	10.4258	10.3916	10.464	11.0895	10.6923	9.60974	10.3985	10.2681	10.3358	10.3779	11.4142	10.2127	9.81765	10.7711	10.5065	10.7863	10.7559	10.3484	10.4993	10.2072	10.4717	9.22804	9.53565
ENSG00000015676.18	NUDCD3	10.3717	10.3964	10.4616	10.3822	10.1225	10.2238	10.1435	10.4046	10.489	10.2665	10.4585	10.1101	10.3192	10.2135	10.2146	10.0061	10.3717	10.4076	10.2801	10.3169	10.2639	10.2474	10.5994	10.2469	10.3443	10.318	10.4467	10.1453	10.1636	10.3459	10.1422
ENSG00000016391.11	CHDH	11.9261	11.9996	11.7927	12.1624	11.401	11.313	11.9519	10.2285	10.4636	10.3363	12.0188	10.3275	11.4559	11.3431	11.3051	10.4551	8.86631	12.1568	9.25095	10.8441	10.5523	10.8409	11.736	11.2306	10.7617	11.0663	11.6047	11.2092	10.5291	11.4127	11.2815
ENSG00000016402.14	IL20RA	5.50423	5.87181	6.00186	5.58725	4.99417	5.817	5.38911	6.0124	6.10271	5.66619	5.96013	5.9817	5.86252	5.73411	6.04299	5.78204	6.28456	5.78234	5.88223	5.95364	5.92471	6.94481	5.92743	5.46325	6.0712	5.87862	6.06593	6.14742	5.9262	5.53759	6.48135
ENSG00000016864.19	GLT8D1	9.99401	9.99944	9.76304	9.27949	10.3332	10.2889	9.45937	9.77841	9.73253	9.52926	10.1902	10.0343	10.0489	10.2216	9.92582	9.62092	9.05524	10.0363	9.14491	9.74271	9.57763	9.55289	9.95823	10.424	9.34797	10.3356	9.53849	10.4523	9.19611	9.81368	10.2317
ENSG00000017260.20	ATP2C1	11.016	10.7506	10.9818	10.5949	10.7228	10.7227	10.9397	10.9375	10.7653	11.1066	10.7916	11.1639	11.1182	10.9039	10.7321	10.7601	10.7604	10.6517	11.3961	10.6517	10.868	10.947	10.9503	10.7742	10.7403	10.8379	10.513	10.6412	10.8422	10.6976	10.6287
ENSG00000017427.17	IGF1	11.555	13.1862	11.5131	12.2566	13.028	12.0175	12.4179	11.2562	11.2149	9.96549	11.5401	12.0437	12.2499	11.4383	11.0835	12.4136	11.8357	11.1115	11.0785	11.7198	11.5419	10.7164	11.0409	10.8743	11.8273	11.7515	10.2548	11.3435	12.5779	10.4503	10.3946
ENSG00000017483.16	SLC38A5	5.83257	5.7457	5.81221	5.64296	6.00004	5.77965	6.02055	6.26292	6.33655	6.74233	6.14989	6.41057	6.39975	5.81028	5.80567	5.92195	7.59869	6.32831	6.76534	6.35188	6.72235	6.39523	5.78674	6.33265	5.96904	5.93386	5.53921	6.21358	5.88418	5.62045	6.13548
ENSG00000017797.13	RALBP1	10.9419	10.6339	10.6867	10.4903	10.7424	10.7489	10.843	10.9937	10.9863	11.0818	11.1916	10.9346	10.8456	11.0875	10.6433	11.118	10.6621	10.713	11.1644	10.3258	10.737	10.5201	10.7557	11.0097	10.6544	10.6089	10.4901	10.4159	10.6111	10.6614	10.5483
ENSG00000018189.13	RUFY3	9.8628	10.1433	10.4015	10.4979	10.0173	10.1665	10.4367	11.2053	10.0957	10.1265	10.1514	11.2011	10.3437	10.3909	10.3036	10.9318	10.7309	10.2197	11.1856	10.8246	10.3212	10.4342	10.3242	10.7946	11.2553	10.0426	10.2438	10.4481	10.9594	10.2186	10.065
ENSG00000018236.15	CNTN1	7.06207	6.13549	5.84224	6.61747	5.88951	6.49587	5.55098	5.55439	5.94784	5.76788	5.96013	5.45828	6.22854	6.15822	7.23025	6.04126	6.71482	5.84379	5.99192	6.69231	7.27593	7.02173	5.65973	6.46799	6.03844	5.51009	6.06593	6.11255	6.26316	6.28923	6.25771
ENSG00000018280.17	SLC11A1	9.52868	10.2041	10.0978	9.00575	10.606	10.5442	9.94657	10.6845	9.78574	11.5449	8.83453	11.6036	9.34691	9.63764	10.4887	11.7748	12.4161	10.6633	11.7961	8.75315	9.85292	9.35587	9.83419	9.45155	8.94895	9.91782	10.205	11.1163	8.77558	8.90776	9.55354
ENSG00000018408.15	WWTR1	10.1708	10.4257	10.564	9.93719	10.215	10.6463	10.6568	11.1183	10.9629	10.7963	10.2458	10.847	10.4782	10.872	10.4907	11.1205	11.0424	9.92843	12.4113	10.4621	11.2447	11.2148	9.8295	9.67632	10.8634	10.3566	10.7619	9.59317	10.3906	10.366	10.6769
ENSG00000018510.18	AGPS	11.1254	11.1317	11.3347	11.4818	11.3174	11.3658	11.2563	10.9658	11.4423	11.2322	10.8779	11.1957	11.2568	11.3394	11.0451	11.0055	10.3803	10.7998	10.2827	10.948	10.9485	11.0178	11.2645	11.0519	10.8937	11.3021	10.8777	10.8456	10.6283	11.0607	11.1978
ENSG00000018610.15	STEEP1	8.67038	8.68184	8.30166	8.69785	7.91636	8.32226	8.28366	8.48283	8.49031	8.5483	8.58741	8.01922	8.31452	8.06865	7.77163	8.27567	8.74087	8.24098	8.29066	8.22314	8.30054	8.21342	8.5685	8.00523	8.19959	8.22531	8.02926	8.55623	8.17022	7.97661	8.34572
ENSG00000018625.15	ATP1A2	5.71184	6.55193	6.00186	6.61747	5.38094	6.44152	5.94716	4.99417	5.87174	5.38449	5.91668	5.64775	5.61275	5.8793	6.38713	5.78204	6.1147	6.13857	6.25787	5.53312	6.74786	7.96129	5.55808	5.99195	5.96904	5.75465	6.34244	6.46761	6.04091	5.49073	7.0308
ENSG00000018699.13	TTC27	8.7674	8.99938	8.98352	8.9004	8.50308	8.8068	8.94211	8.97613	9.4868	9.24737	9.07077	8.60088	8.87685	8.76685	8.97961	8.76999	8.7016	8.98597	8.29593	8.61006	8.71978	8.66553	9.0042	8.87134	8.68382	8.83336	9.03143	8.83741	8.89095	8.5066	8.66752
ENSG00000018869.18	ZNF582	6.50454	6.66186	6.45603	6.31005	6.52134	6.77707	6.81227	6.6487	6.84485	6.69815	7.25561	6.57309	6.54747	6.44859	6.84486	6.48231	6.66043	6.42743	6.20482	6.83907	6.66962	6.85074	6.57772	6.42472	6.66382	6.67855	6.47861	6.24507	6.73892	6.51629	6.80475
ENSG00000019102.12	VSIG2	5.61726	5.7457	5.95201	5.64296	5.71248	5.60556	6.08829	6.09478	6.21749	6.0597	6.14989	6.04709	6.05008	5.84557	5.72187	6.26358	6.1147	5.55491	5.46323	6.65711	6.07862	7.39873	6.07499	5.95697	5.80992	5.39465	6.09742	5.76813	5.9262	5.89938	7.02091
ENSG00000019144.20	PHLDB1	9.03538	9.71967	9.50902	9.78989	8.58821	9.68239	9.35711	10.2261	9.89355	10.3159	8.92975	10.1101	9.0656	9.49427	10.2809	9.29066	11.8564	10.0814	11.7308	9.53929	10.9789	11.0799	9.24673	8.92974	8.82066	9.43918	9.97498	9.35323	8.87171	9.02902	10.4512
ENSG00000019169.11	MARCO	10.7342	8.80171	10.6552	10.5324	9.99953	9.85394	10.1873	9.31597	8.73532	11.6844	11.0149	10.31	11.0611	10.2456	9.41659	10.2265	10.594	9.84155	11.71	10.56	9.2933	7.05333	9.09839	9.78421	10.5764	11.4174	9.49073	10.7191	11.6396	9.6669	10.4752
ENSG00000019485.14	PRDM11	7.98847	8.16987	7.94622	8.48847	8.273	7.83142	8.08475	7.73973	7.77285	8.00865	8.14256	8.18441	8.13056	7.71631	8.33787	7.35531	8.30496	8.22918	7.55952	8.65533	8.35118	8.54434	7.61956	8.16389	8.29448	8.38469	8.38127	8.23166	8.43562	7.72422	8.57455
ENSG00000019505.8	SYT13	5.50423	5.87181	6.70301	5.69398	5.60301	6.44152	5.27387	7.28089	7.54497	7.28921	5.5835	5.9817	5.50051	5.42448	6.22986	5.95338	7.08031	6.36238	6.8753	7.49774	6.52642	8.45741	5.89456	5.88225	6.1918	5.64472	6.45706	5.99927	6.07605	6.23733	6.98055
ENSG00000019549.13	SNAI2	8.93473	8.21404	7.62829	8.40184	7.26609	7.85622	8.80086	8.17958	8.66641	8.8962	8.07837	8.276	7.96614	8.81976	8.85233	9.29291	8.63577	8.39666	9.03665	7.57869	9.44516	8.79794	7.71983	8.56337	7.9052	7.35598	9.40007	7.0507	7.64479	7.97216	9.03569
ENSG00000019582.17	CD74	13.0933	12.3497	12.8957	11.9386	11.8742	12.9549	12.4905	12.743	11.7342	12.6733	12.6115	12.8505	12.8676	12.4773	13.3308	12.8519	14.5619	13.7442	13.9429	13.2818	13.7937	13.4764	11.7824	12.0908	12.7772	12.6306	12.1301	12.339	13.5942	12.2261	13.2588
ENSG00000019991.18	HGF	10.8692	11.1416	11.4569	11.5654	10.0817	11.3998	10.8729	11.405	10.6458	11.5404	9.8603	11.6406	11.0949	10.4686	11.6252	11.1591	10.986	11.286	10.3203	11.924	11.7756	11.735	11.0933	10.6279	12.1715	11.2508	10.9558	11.3997	12.1513	10.951	11.6759
ENSG00000019995.6	ZRANB1	11.2032	11.2821	10.9011	11.3309	11.2865	10.7683	11.0204	10.6491	10.1469	10.0943	10.8581	11.0681	11.2972	10.8416	10.5646	10.3097	10.3161	10.4759	10.8083	10.4985	10.1009	10.3104	10.9879	10.7639	10.4739	11.1255	10.3238	10.5172	10.5701	10.2415	10.5716
ENSG00000020129.16	NCDN	8.60058	8.56799	7.96535	7.91878	8.95102	8.66171	8.14184	9.49825	8.70128	9.02089	8.70464	9.35638	8.28702	8.44448	8.55764	7.65066	9.75051	8.80033	8.67216	8.89008	9.27739	8.88632	8.51072	8.89223	10.3392	8.71608	8.33011	9.05041	9.16173	9.06451	8.68837
ENSG00000020181.18	ADGRA2	8.83606	8.57221	9.26259	9.03319	7.75308	9.08512	8.23214	10.4911	9.58017	10.5958	9.10307	8.93579	8.99137	8.54427	9.51397	8.9464	10.5841	8.63222	10.6796	10.0794	10.2426	10.0253	7.40251	8.04974	9.65569	8.84899	9.67698	8.49807	9.81398	9.74986	10.2695
ENSG00000020256.20	ZFP64	8.70929	8.59731	8.28662	8.38766	8.62682	8.85913	8.56334	9.22949	8.64727	8.45899	8.47626	8.51098	8.79508	8.70199	8.55764	8.78609	8.50482	8.71875	8.52358	8.93407	8.96096	8.64603	8.72897	9.11277	8.72028	9.04701	8.76627	8.62204	8.46684	8.93059	8.89703
ENSG00000020426.11	MNAT1	8.44558	8.81601	8.6744	8.52342	8.68893	8.60867	8.56795	8.22303	8.81824	8.63017	8.94964	8.46608	8.65933	8.60947	8.71973	8.94354	8.10048	8.40017	8.3776	8.02907	8.51709	8.54434	8.70173	9.02102	8.2225	8.73584	8.5336	8.18531	8.4771	8.57794	8.30758
ENSG00000020577.14	SAMD4A	10.7084	10.6538	10.6073	10.8468	10.6103	10.5339	10.5762	10.5277	10.0714	10.0374	9.89139	10.6439	9.8082	10.8106	10.3547	10.1702	10.0879	9.67347	11.1465	9.7578	10.4586	10.3237	10.2002	10.0634	10.2204	10.0893	10.2287	10.1957	9.5477	9.7537	9.83452
ENSG00000020633.19	RUNX3	7.82211	7.43345	7.36866	7.70417	6.72803	7.74761	7.39451	7.68491	7.07978	8.45657	7.14461	8.22826	7.76639	7.09029	8.49646	7.98098	8.99915	7.85567	8.60616	8.10278	7.42562	7.93448	7.4622	7.13284	7.56812	7.56509	7.4637	7.56922	8.04413	7.03017	7.94849
ENSG00000020922.13	MRE11	9.17801	9.23541	9.52499	9.06307	9.18395	9.24609	9.03793	9.09944	9.39186	9.59981	9.2954	8.88572	8.83969	9.17264	9.17117	8.99147	8.8799	9.01356	9.05218	8.9992	8.96345	9.42775	9.44393	9.33717	8.91794	8.94659	9.15638	8.88345	8.9137	9.09511	9.15571
ENSG00000021300.14	PLEKHB1	6.38934	6.10649	6.66532	6.37881	6.06654	6.70543	6.36986	6.93799	6.58029	6.22512	6.11495	6.19263	6.56464	6.08329	6.38713	6.3484	7.20325	6.32831	6.42468	7.22086	6.46372	7.81584	6.70467	6.76538	6.66382	5.90671	6.49975	5.8202	6.23435	6.27222	7.05037
ENSG00000021355.13	SERPINB1	9.97102	10.3458	10.4674	10.1507	10.5867	10.4831	11.1141	11.2975	12.0036	11.4767	9.90769	12.238	10.9841	10.1593	10.6526	11.2951	12.0109	10.0997	11.7428	10.6118	11.0726	10.4009	10.4156	9.9588	11.9099	10.4949	10.2507	11.0855	11.4538	10.5321	10.1368
ENSG00000021461.18	CYP3A43	7.86718	8.23025	7.03667	8.45716	9.1314	6.64487	7.76614	5.24597	5.438	5.47149	8.48175	5.74677	6.25155	7.18289	6.15421	6.3484	5.81301	6.3954	5.79968	6.30393	5.7698	6.70843	8.17019	7.08277	6.39641	6.30151	6.31796	5.99927	5.8398	5.78872	6.73179
ENSG00000021488.13	SLC7A9	8.44137	8.76532	7.84122	9.11248	8.0813	7.75424	8.47283	7.69882	8.37178	7.93321	8.58741	7.75835	8.74232	7.86811	8.38824	8.802	6.97708	8.1891	6.76534	7.82575	7.78972	7.7494	8.55713	7.47684	7.7785	8.81226	8.30911	8.32615	8.40907	8.61231	8.18236
ENSG00000021574.13	SPAST	9.6923	9.59713	9.57953	9.68258	9.73435	9.76671	9.77097	9.41619	9.70911	9.51658	9.42016	9.71596	9.72601	9.4418	9.52213	9.8578	9.52606	9.49782	9.37706	9.39699	9.67789	9.577	9.6082	9.71579	9.70282	9.64058	9.24687	9.43401	9.74189	9.64367	9.4789
ENSG00000021645.20	NRXN3	5.75442	6.04562	6.02574	6.15697	5.26807	6.30302	5.90792	6.19437	6.18072	6.88156	6.04089	6.21926	7.02587	5.8793	5.80567	5.85517	6.16001	6.09577	6.91959	5.87917	6.74786	8.36878	5.92743	5.53503	6.13341	5.51009	6.61896	6.5406	6.20469	5.69303	6.17794
ENSG00000021762.20	OSBPL5	7.91084	7.2384	7.87711	7.90546	7.08492	7.95122	7.95599	8.4056	8.17108	8.72782	8.42011	8.02547	7.57972	7.81312	8.18023	8.23851	9.83633	8.06597	10.4168	8.23409	9.08051	9.24189	7.31235	7.84809	7.94729	8.10371	7.94278	7.62069	8.26236	7.71353	8.45781
ENSG00000021776.11	AQR	10.7205	10.6449	10.809	10.8537	10.704	10.627	10.726	10.6552	10.7361	10.8399	10.5061	10.7037	10.9146	10.7352	10.6377	10.3437	10.4796	10.6065	9.90342	10.4118	10.5282	10.6531	10.9646	10.8691	10.4038	10.5672	10.4727	10.5198	10.5534	10.5513	10.4871
ENSG00000021826.18	CPS1	17.1217	16.7268	17.2356	17.088	15.0547	16.441	16.9547	16.1547	16.9048	15.8213	16.1032	15.2664	16.3077	16.1634	16.1723	14.8154	15.9655	16.48	14.8855	13.694	14.233	15.7818	16.5274	16.8003	12.647	15.2992	16.4978	15.2636	16.2212	17.554	16.9344
ENSG00000021852.14	C8B	13.8963	13.7167	14.0193	13.4033	14.1193	14.1218	14.2309	13.0443	12.507	11.0985	13.5599	14.729	15.1771	14.0372	14.2634	13.9792	12.8214	13.4594	12.2576	14.3408	13.1135	13.2694	13.6424	13.3413	14.0993	14.3237	13.7078	14.4527	14.5618	13.9401	13.4846
ENSG00000022267.19	FHL1	10.6031	9.77724	10.1736	9.9516	9.51297	9.90297	9.84266	10.061	9.58017	10.581	9.97695	10.7794	10.3023	10.1054	10.6396	10.002	10.0961	10.105	11.1679	10.2141	11.886	10.6195	9.39394	9.20456	9.76205	10.3728	10.2397	9.30188	9.50102	9.26795	10.0819
ENSG00000022277.13	RTF2	10.6857	10.3148	10.2893	10.3644	10.328	10.3598	10.4089	10.1893	10.6897	10.5389	10.6975	10.5616	10.4323	10.4293	10.3996	10.7248	10.3688	10.3928	10.3817	10.0071	10.4943	10.1326	10.3915	10.3732	10.2386	10.4965	10.2134	10.2776	10.2403	10.6464	10.3358
ENSG00000022556.16	NLRP2	6.62555	5.79019	6.34312	5.52538	5.76097	5.91916	5.82312	6.28477	6.4863	6.56489	5.87078	6.07807	6.45747	5.6483	6.15421	6.26358	5.84552	6.13857	5.70657	6.41998	5.7698	6.72208	5.61113	6.05796	6.16305	6.43659	5.71206	5.91467	6.44523	5.72644	6.29535
ENSG00000022567.10	SLC45A4	7.32229	7.80707	7.38326	7.2271	7.43539	7.48469	7.48741	7.46545	7.47038	8.67254	7.34563	8.22285	7.17977	7.31507	7.50251	8.73725	9.46446	7.57648	9.90683	7.76611	7.70736	8.67838	6.7634	7.35801	8.4478	7.47842	7.79063	7.71817	7.96558	6.87824	8.01191
ENSG00000022840.17	RNF10	11.9778	11.8598	11.9048	11.6788	12.0612	11.9246	11.8104	12.1331	12.2919	12.0465	11.794	12.3984	11.8171	12.0805	11.7827	11.9219	12.0848	11.8936	11.9067	11.5456	11.8712	11.5471	11.6983	11.9738	12.0162	11.6899	11.6211	11.8191	12.0671	12.2045	11.7726
ENSG00000022976.16	ZNF839	8.47467	8.35364	8.27523	8.43437	8.1833	8.1931	8.29486	8.32391	8.20908	8.31352	8.75531	7.58127	8.10446	7.9664	8.11626	8.22432	8.2513	8.31725	7.99218	8.55898	8.06359	8.13587	8.15004	8.54144	8.19959	7.94628	8.34565	8.37407	8.18914	8.13588	8.32296
ENSG00000023041.12	ZDHHC6	10.1011	10.0318	10.0774	9.94841	9.57759	9.85696	9.77889	10.0087	10.1632	10.0701	9.91981	10.0719	9.79375	9.76168	9.7089	9.80529	9.84326	9.91755	10.0324	9.78937	9.9563	9.93501	10.118	9.84242	9.664	9.71187	9.8794	9.78341	9.69901	9.59178	9.76088
ENSG00000023171.20	GRAMD1B	7.0505	6.96918	7.68759	7.0754	6.77867	7.30394	7.04149	7.44059	8.00358	8.38174	7.75093	7.19612	6.67822	6.66283	7.3497	7.49098	8.41404	7.47825	8.1049	8.03536	7.57375	9.52659	7.17486	7.10805	7.59513	6.67855	7.77523	7.37802	7.11959	6.90815	8.31913
ENSG00000023191.17	RNH1	11.6561	11.2987	11.341	11.6149	11.4659	11.4949	11.5675	12.0348	11.4669	11.7081	11.8393	11.8831	11.6089	11.2882	11.2933	11.4342	11.8747	11.649	11.5414	11.4309	11.8146	11.1544	10.6631	11.3228	11.9978	11.8459	11.6467	11.52	11.7136	11.6178	11.3962
ENSG00000023228.14	NDUFS1	13.0311	13.0013	13.0192	12.9627	13.1874	12.904	13.1434	12.5945	12.1777	11.8671	12.7396	12.7861	13.2253	12.8724	12.8224	12.3629	11.9268	12.8902	11.1334	12.5891	11.9562	12.2942	13.1205	12.9701	12.2117	12.7864	12.6371	12.6758	12.8892	12.9469	12.8037
ENSG00000023287.13	RB1CC1	11.6104	11.7935	11.7349	12.149	11.5297	11.6359	12.2814	11.4934	11.7717	11.159	11.2326	12.0655	11.9945	11.6739	11.7362	11.9338	11.2498	11.9956	11.6923	11.2661	11.2365	11.4939	11.6846	11.7347	11.9033	11.9251	11.3177	11.62	11.406	11.1793	11.3057
ENSG00000023318.9	ERP44	11.4949	11.7695	11.4877	11.0671	11.7894	11.719	11.9182	11.2142	11.5183	11.1901	10.8851	11.9137	11.7798	11.4941	11.9003	12.0954	10.9677	11.0625	11.3028	11.0021	11.2381	11.3123	11.3907	11.2655	11.4686	11.9803	11.1849	11.6666	11.7931	11.2374	11.0495
ENSG00000023330.15	ALAS1	13.9264	14.263	13.5923	13.5434	13.2419	13.4485	14.6902	11.8791	12.567	12.0565	12.9832	11.7589	12.8607	12.985	13.1648	12.1447	11.6142	13.0846	10.5891	12.2719	11.6909	12.0872	13.6265	13.2095	11.4734	13.0023	12.9818	12.1618	12.8294	13.5712	12.5358
ENSG00000023445.16	BIRC3	10.5392	10.0057	10.4624	8.76497	10.3987	9.0379	9.73475	10.144	12.1972	11.722	9.21564	9.75728	9.6761	9.82825	10.3706	11.5128	11.2545	9.49782	12.814	10.9215	9.96748	11.0172	10.1459	8.81411	10.2551	10.4144	9.84728	9.36211	13.4032	9.57453	9.59181
ENSG00000023516.9	AKAP11	11.27	11.5508	11.4061	11.6408	11.0411	11.489	11.5264	11.5502	11.23	11.197	10.6928	11.4467	11.0135	11.2022	11.3372	11.3338	11.0716	11.1783	11.2885	11.211	11.5273	11.484	11.4636	11.1836	11.3852	11.4274	11.4577	10.7919	10.9133	10.8769	11.0677
ENSG00000023572.10	GLRX2	9.43931	9.12224	9.23175	9.75744	9.48302	9.41561	9.84077	8.59317	9.36877	8.95905	9.07077	9.12886	9.61529	9.45166	9.43184	9.02165	8.62288	9.43641	8.05592	8.8553	8.85757	9.32973	9.69501	9.83168	8.90745	9.14506	8.88042	8.94787	9.39748	9.35811	9.09918
ENSG00000023608.5	SNAPC1	7.3958	7.64529	7.31627	7.01198	7.31047	7.73425	7.78232	7.61315	7.77797	7.77675	7.3078	7.53762	6.97829	7.41878	7.36861	8.26185	8.62288	7.26528	8.9263	6.94224	7.56705	7.14372	7.0557	7.4088	7.86179	7.49212	7.20733	7.67029	7.83477	7.35342	7.10734
ENSG00000023697.13	DERA	10.8291	10.311	10.5073	10.5239	10.8244	10.2596	10.5728	10.2355	10.4009	10.3796	10.5981	10.2897	11.1047	10.6985	10.4677	10.3086	9.08366	10.4102	9.1478	9.97194	10.2938	9.78791	10.6194	9.88285	9.67637	10.7273	10.0785	10.2698	10.1902	10.6539	10.2832
ENSG00000023734.11	STRAP	11.3065	11.0692	11.1142	10.8571	11.3116	11.2495	11.2802	11.0805	11.6684	11.6382	11.383	11.6551	11.3687	11.2904	11.1858	10.6886	11.2022	11.1939	10.2642	10.6698	10.7334	10.7807	11.069	11.2589	10.9676	11.0851	10.7552	11.1491	11.2982	11.2916	11.0259
ENSG00000023839.12	ABCC2	13.4862	14.2476	13.6244	14.1106	13.6819	13.4831	13.9551	12.1674	13.8488	12.8535	13.6554	10.8531	13.3838	13.5316	13.2834	13.0555	10.8837	13.4609	9.74843	12.9447	12.4602	12.8709	14.3513	14.5769	9.95544	13.0174	13.5046	12.7871	12.3847	13.5666	12.7019
ENSG00000023892.11	DEF6	7.23443	7.18193	7.18813	6.95887	7.09781	7.43548	7.05539	7.24264	7.72066	8.58428	7.78737	7.44587	7.04901	7.00202	7.51098	7.04495	8.51533	7.33507	7.55952	7.99071	7.30887	7.9666	6.54369	7.22757	7.52186	6.86837	6.54088	7.32879	7.29867	7.24416	7.72715
ENSG00000023902.14	PLEKHO1	8.64141	7.8985	8.54816	8.06346	8.13622	8.16382	7.94172	8.91318	8.594	9.427	8.67143	8.99366	8.24474	8.40823	8.94352	8.78929	9.75346	8.49496	11.3618	8.91055	8.91536	8.67197	7.54315	7.15717	8.12854	8.34834	8.59542	8.28911	7.97291	8.07928	8.72917
ENSG00000023909.10	GCLM	11.5331	11.9088	10.5793	11.7373	11.3116	10.8689	12.041	11.8486	11.4068	10.8737	11.5105	10.3087	10.7722	10.9428	10.8726	11.846	10.3407	11.4746	9.57899	10.8661	11.1449	10.9324	11.5425	11.9798	9.5112	10.6005	10.4215	10.0127	9.99143	10.742	10.409
ENSG00000024048.11	UBR2	11.5955	11.5907	11.441	11.7469	11.3836	11.338	11.7542	11.0986	10.9907	11.047	11.3888	11.1471	11.3442	11.3981	11.3384	11.0406	10.9531	11.4563	10.8273	11.1651	11.0128	11.325	11.605	11.5299	11.1088	11.4874	11.2694	11.3307	11.1002	11.175	11.1843
ENSG00000024422.12	EHD2	10.1143	9.31038	9.37266	9.37538	8.62258	9.68069	9.22394	11.9479	10.5935	11.0482	10.3949	11.8061	9.03582	10.1617	10.0167	12.2775	11.6346	9.20907	12.4448	9.89212	12.8112	11.0166	9.12421	9.4232	9.561	9.53219	10.283	8.51417	9.32312	10.0314	10.5843
ENSG00000024526.17	DEPDC1	5.75442	5.45761	7.84122	5.58725	6.18667	5.69842	5.61575	6.75295	7.97729	8.97095	7.84892	5.52932	5.24832	7.62654	5.76502	7.39919	6.26484	6.11741	6.17719	6.11565	5.80343	5.88825	5.78674	6.11948	5.89345	5.22588	7.03097	5.50428	6.97466	7.40823	7.48443
ENSG00000024862.18	CCDC28A	9.2752	8.589	8.77436	9.14914	8.71304	8.72618	9.21519	8.25126	8.1864	8.2046	9.28918	8.79814	9.09478	9.31784	8.75144	9.78469	8.36055	8.92188	8.73139	8.56331	8.33579	8.24849	8.52247	8.602	8.28364	8.61294	8.50164	8.39744	7.87454	8.78281	8.53888
ENSG00000025039.15	RRAGD	8.74375	8.83369	9.25877	9.00575	9.13734	8.92701	8.97707	9.94026	9.48527	9.63116	9.32001	9.65168	9.62621	9.00033	8.78926	10.1555	9.4132	9.63412	10.1407	9.66876	9.80524	8.75919	9.65138	9.13627	10.2496	9.38854	9.12391	8.95572	9.56213	8.90776	9.15144
ENSG00000025156.13	HSF2	7.65536	7.6696	7.87204	7.61629	7.6209	8.09302	7.42619	7.69188	8.09999	7.95419	7.35801	7.64013	8.01752	7.90943	7.87909	7.85069	7.86106	7.63219	7.7584	7.82575	7.71943	7.48401	7.7404	8.00523	7.86912	7.80723	7.72798	7.69922	7.85877	7.72953	8.00234
ENSG00000025293.17	PHF20	9.79896	9.78269	10.0064	10.1027	9.75184	9.71438	9.82364	9.92589	9.79936	10.0518	9.78725	10.0205	9.70213	9.77744	9.87418	9.94319	10.3992	9.86188	10.4072	9.6013	9.99809	9.95616	9.6407	9.74088	9.85203	9.59666	9.91943	9.43961	9.55494	9.63261	9.59024
ENSG00000025423.11	HSD17B6	14.261	13.8521	13.8599	13.4512	14.5058	13.5871	14.464	10.8473	10.6683	10.1074	13.8488	12.2221	14.2747	14.2224	13.6321	13.5659	8.22155	12.9726	7.33708	13.9548	11.2422	12.4812	13.6374	13.5877	12.083	13.2002	13.0971	12.9276	14.2121	13.6463	13.4033
ENSG00000025434.19	NR1H3	10.9181	10.4211	10.0795	10.7403	10.0647	9.8141	10.4153	9.40793	10.1508	9.92684	10.4544	9.24713	10.6022	10.3909	10.2233	10.1468	9.2093	10.7318	9.27496	9.89041	9.93241	9.5195	10.205	9.85484	9.48798	10.4291	10.4431	10.169	10.2888	10.1349	10.3178
ENSG00000025708.14	TYMP	10.3848	11.277	11.2822	10.3584	11.5127	11.2444	11.2746	12.4327	12.4366	12.586	11.7781	12.3254	11.2249	11.0894	10.9288	11.4302	12.8886	11.6922	12.2472	11.5831	11.2355	11.0065	10.3766	10.9482	11.7636	12.1185	11.167	11.7036	12.2735	12.0171	10.9488
ENSG00000025770.19	NCAPH2	8.99311	9.13653	9.26449	9.36823	8.96444	8.99181	8.9243	9.01207	9.44011	9.50262	9.93977	8.91597	9.1285	8.92855	8.89708	8.4481	9.35424	9.21897	9.13619	9.18693	9.22443	9.12978	9.00975	8.81045	9.15493	9.14295	9.23862	8.8627	9.09372	9.1408	9.06097
ENSG00000025772.8	TOMM34	8.94067	8.4396	8.77971	7.95153	8.82044	8.65824	8.8432	9.33571	9.0705	8.86553	9.02279	8.8925	9.10002	8.88835	8.64663	8.89987	9.00906	9.17693	8.75059	8.57621	8.63776	8.48332	9.14453	9.06457	8.90745	8.63418	8.62536	8.47083	8.75051	8.69745	8.76603
ENSG00000025796.14	SEC63	11.7789	12.1567	11.6194	11.7465	12.1795	11.9834	11.7279	11.2818	11.5206	11.4997	11.2423	12.1312	12.0001	11.8698	12.3384	12.0734	11.311	11.6653	11.4178	11.6207	11.3735	11.4016	11.7984	11.6396	11.8457	11.8791	11.3203	12.058	12.1761	11.7251	11.4309
ENSG00000025800.14	KPNA6	11.7259	11.4988	11.6463	11.8215	11.9268	11.6093	11.9979	11.8539	11.4793	11.3945	11.3258	12.3449	12.1216	11.8938	11.5741	11.4393	11.4625	11.7035	11.104	11.7792	11.3159	11.3798	12.0989	11.7237	11.6387	11.7429	11.3384	11.3897	11.9588	11.8543	11.4664
ENSG00000026025.16	VIM	12.8243	12.1497	12.5678	12.0974	12.069	12.5116	12.0186	13.3035	13.2434	14.6506	12.6628	13.7616	12.4073	12.4676	12.9917	13.3775	14.3262	13.1406	15.2155	12.6147	14.2025	13.3237	11.6009	11.8379	12.2431	12.5099	12.3246	12.4058	12.6865	12.1992	13.2632
ENSG00000026036.22	RTEL1-TNFRSF6B	6.90277	7.58683	7.3539	8.61937	7.83712	8.15888	7.08275	7.72623	7.22575	7.92968	7.38243	8.18997	7.61764	7.26936	7.97883	7.03359	8.29276	7.80844	8.52358	8.38393	7.50523	8.23106	8.06643	7.86962	8.47658	8.04558	8.84095	8.94393	8.18286	7.70276	7.54593
ENSG00000026103.24	FAS	9.8471	10.196	10.5778	9.59956	9.29691	9.54304	9.77691	9.36802	10.4806	9.76385	9.71725	9.10282	9.5613	10.4598	9.57997	10.6628	9.90943	8.94356	9.97832	9.01503	9.68242	10.2782	9.77037	10.0105	9.03814	9.4881	9.68306	9.52898	9.41879	10.0667	9.5616
ENSG00000026297.17	RNASET2	9.62207	8.77999	9.63061	9.17125	9.12544	9.56906	9.22103	9.26882	9.30416	10.5154	9.63389	9.86255	9.43447	9.36455	9.68002	10.8686	10.3822	9.59214	10.6636	9.98161	10.085	9.31136	9.12676	9.29865	9.24086	9.51439	9.23586	9.52898	9.21147	9.27331	9.47379
ENSG00000026508.21	CD44	10.3473	9.63781	10.5391	10.2316	10.6615	10.1665	10.2211	11.2172	10.9858	11.906	9.89139	12.0334	10.922	10.1448	11.0606	10.8843	12.3557	11.0886	12.1049	10.9357	10.9752	10.9184	10.0578	10.0356	10.926	10.686	9.29536	10.7876	11.278	10.0626	10.7617
ENSG00000026559.14	KCNG1	5.75442	5.69813	5.81221	5.78553	5.46717	5.91916	5.77687	6.04071	6.01756	5.89751	6.11495	6.21926	5.24832	5.24322	5.51143	5.95338	6.13762	5.39192	8.14055	5.91726	5.86643	6.46518	4.99417	5.598	5.89345	5.81922	5.88899	6.36215	5.68785	5.58056	6.11352
ENSG00000026652.15	AGPAT4	6.91576	7.33435	7.97482	7.73478	7.41536	7.25704	6.93969	7.92203	7.36407	8.53686	7.18734	8.46608	7.2602	7.4435	7.72908	8.01449	7.97313	8.32466	9.98318	7.61318	7.65168	8.26997	7.18517	6.89029	7.37279	7.81264	8.00322	7.44863	6.6819	7.28159	7.5526
ENSG00000026751.17	SLAMF7	7.08491	6.40866	6.82076	6.31005	6.54172	6.00989	6.34495	6.7386	6.90535	6.50272	7.29494	6.98523	7.2206	6.15822	6.96551	6.32783	8.0577	6.48883	8.0116	7.86177	7.25067	7.66652	6.37638	6.52989	6.97042	6.38791	6.21381	6.24507	7.19934	6.04129	7.46329
ENSG00000026950.17	BTN3A1	9.51084	9.46994	9.09276	8.59084	8.54404	9.22517	9.02129	9.00933	9.1902	9.07702	9.50575	8.52854	8.98855	8.46422	9.19692	9.03784	9.72673	8.69619	9.73504	8.9735	9.1716	9.75358	8.74906	9.38206	8.6548	9.24668	8.84821	9.1699	9.65706	8.73947	8.95705
ENSG00000027001.10	MIPEP	9.02423	8.50303	8.95545	8.7318	9.04878	8.54983	8.85077	9.0551	9.20705	8.65363	9.23195	8.78727	9.06292	8.77002	8.66525	9.01621	8.50482	8.67036	8.06832	8.45563	8.47213	8.71936	8.97611	8.35265	8.46705	8.64915	8.56926	8.33828	8.53712	8.7702	8.83969
ENSG00000027075.17	PRKCH	9.29619	9.20862	9.09704	9.19841	8.50308	9.33118	9.33576	9.29595	9.12669	9.66079	9.29229	9.34902	9.0082	9.3708	9.67453	9.33934	10.2488	8.95547	10.2114	8.93073	9.3703	9.61243	8.36163	8.38756	9.28736	9.13449	9.27938	9.05041	9.25065	8.91465	9.49751
ENSG00000027697.16	IFNGR1	11.0237	11.6269	11.812	11.5622	11.4469	11.6017	12.6957	11.5954	11.4529	11.7893	11.4068	12.8276	12.4869	11.4323	11.8655	12.4761	13.0004	11.7261	11.9491	10.919	11.6637	11.6585	11.3356	11.4545	11.1828	11.472	10.8706	11.4055	12.5414	11.3822	11.4741
ENSG00000027847.14	B4GALT7	8.43715	8.89893	8.30912	8.24277	8.51686	8.9668	8.41254	9.15239	8.77613	8.38174	8.62756	8.93251	8.63419	8.11459	8.76531	8.41109	9.42434	8.85987	9.29075	9.01818	8.88938	8.36878	8.90336	8.87484	9.37354	8.91232	8.74308	9.19331	9.17746	9.08905	8.8047
ENSG00000027869.12	SH2D2A	6.90277	6.91352	6.76331	6.72049	5.84905	6.54772	6.76088	6.30617	6.23537	6.4703	6.61249	6.34286	6.90339	6.58508	7.24063	6.51777	8.04801	6.62915	7.58602	6.35188	6.55652	7.29043	5.82441	6.46799	6.62652	6.37118	6.5609	6.51679	6.81099	5.78872	6.43371
ENSG00000028116.18	VRK2	8.79394	9.05763	8.95309	8.89375	9.21514	8.75898	9.11839	9.21297	9.10687	9.25016	8.99627	8.9618	9.25835	8.87372	8.98258	9.1977	8.63898	8.98829	8.59343	8.74936	8.95095	8.94057	9.0372	9.1906	8.64218	8.81757	8.49702	8.66107	8.93238	8.77778	8.71473
ENSG00000028137.19	TNFRSF1B	10.9143	10.5135	10.6021	11.0109	10.2966	10.7929	10.8627	11.6549	10.5518	11.7407	10.2313	12.0543	10.8794	10.7231	10.8509	11.5172	12.0356	11.4336	12.7758	10.5492	10.7334	10.6003	10.3275	9.70013	10.5808	11.1287	10.5412	11.0926	11.1035	10.7832	10.6063
ENSG00000028203.19	VEZT	10.1995	10.5102	10.6537	10.4287	10.7424	10.5197	11.1235	10.4734	10.5252	10.3025	10.2378	10.8127	10.7281	10.6308	10.5246	11.1835	10.291	10.2256	10.9306	10.4483	10.5003	10.8919	10.4177	10.7044	10.5642	10.5347	10.3983	10.3146	10.7212	10.3916	10.4372
ENSG00000028277.22	POU2F2	7.10735	6.84028	6.82076	6.93145	7.24333	6.92132	7.06914	7.2619	7.01826	7.99186	7.78737	7.58984	7.40776	7.06879	7.56074	7.02214	7.77508	8.03001	7.51418	8.55464	7.82357	7.31622	7.22562	7.43838	7.84701	7.45059	6.63769	7.91926	7.85877	6.73951	7.7446
ENSG00000028310.18	BRD9	8.82966	9.35012	9.326	9.32701	8.95775	9.20869	8.80865	9.47274	9.60013	9.52236	9.19249	9.20968	8.91903	9.03228	8.93128	8.5798	9.6702	9.30697	9.47698	9.02757	9.12122	9.39517	9.17448	9.56617	9.04133	9.2545	9.82363	9.17998	9.05335	9.04165	8.95215
ENSG00000028528.15	SNX1	11.5987	11.471	11.6216	11.7583	12.0759	11.5908	11.8764	11.0825	11.3663	11.4915	11.9228	11.3696	11.699	11.4073	11.4295	11.1841	11.1984	11.3748	11.0033	11.5087	11.2381	11.456	11.6915	11.5475	12.0153	11.3589	11.1378	11.4253	11.6328	11.5215	11.5136
ENSG00000028839.10	TBPL1	8.14233	8.21404	7.89221	7.6327	8.14814	8.06154	8.04535	8.11437	8.34139	7.82709	7.58431	8.11013	8.08856	8.06345	8.0086	8.41525	8.46197	8.03001	8.46884	8.1147	8.48612	8.14521	8.26214	8.43597	8.65061	8.20508	7.99001	8.36817	8.30914	7.74535	8.52237
ENSG00000029153.15	ARNTL2	7.78899	8.06513	9.50902	9.31217	8.08751	8.87416	9.9796	9.97838	10.169	9.73827	8.40282	10.4573	8.80797	9.29391	8.81282	9.27026	10.5042	8.45847	10.1349	9.06759	8.355	9.33176	8.61309	8.62302	10.5146	8.88227	8.75858	8.47083	10.8472	8.92605	9.10139
ENSG00000029363.17	BCLAF1	11.9535	12.1556	12.2189	12.1788	11.9459	11.8907	12.3039	11.6957	11.8349	12.1785	11.8494	12.2679	12.1847	11.8691	12.1947	11.8167	11.6458	11.8111	11.6204	11.7606	11.5933	12.2304	12.2127	11.8618	11.6004	12.0283	11.8457	11.8244	12.0205	11.651	11.699
ENSG00000029364.12	SLC39A9	12.2893	12.2996	12.2238	12.0902	12.1414	12.1723	12.2075	11.8762	11.9104	11.4594	11.8308	12.2032	12.2274	12.2183	12.0638	12.052	11.5715	11.9394	11.4208	11.695	11.6629	11.6693	12.4146	12.142	12.0097	12.1686	12.1353	11.8388	11.9795	12.1131	11.9556
ENSG00000029534.21	ANK1	7.30326	6.10649	6.00186	5.58725	6.50057	5.85257	6.12037	5.74211	5.5796	5.79112	6.97462	6.24521	6.13069	6.58508	6.81638	7.17394	7.31565	8.22522	6.84487	6.80795	5.95235	6.33962	5.55808	7.19284	5.89345	5.51009	6.03332	6.44218	5.8398	5.49073	5.94287
ENSG00000029639.11	TFB1M	8.6882	8.63011	8.85008	8.61937	8.79057	8.56105	8.49237	8.17958	8.5177	8.34015	8.52496	7.38767	8.08322	8.4325	8.16977	7.89348	7.68341	8.67036	7.89775	7.93786	7.93079	8.28271	8.72221	8.73533	7.83208	8.28046	8.65882	8.45422	7.76018	7.94972	8.43679
ENSG00000029725.17	RABEP1	10.7006	10.7735	10.6472	10.8622	10.6398	10.7318	11.0304	10.5883	10.7108	10.9177	10.4818	10.5774	10.6304	10.5414	10.7685	10.8489	10.4409	10.9154	10.048	10.8494	10.7385	10.7925	10.7931	10.855	10.7245	10.38	10.4443	10.5039	10.6306	10.5968	10.3591
ENSG00000029993.15	HMGB3	10.1312	10.0545	10.1294	9.98779	9.39422	10.0775	10.5335	11.4215	10.3505	9.91108	10.0188	11.4119	10.4782	10.6221	10.0635	11.3349	11.959	10.6997	12.0244	9.90404	11.0176	9.7122	10.1733	10.2429	11.1617	10.4343	9.9039	9.80957	10.1302	10.7206	10.0941
ENSG00000030066.14	NUP160	9.98973	10.196	10.3505	10.2525	9.80862	10.0153	9.91276	9.92589	10.4837	10.4938	10.0973	10.3571	10.1519	10.1178	10.334	9.14138	10.1417	10.0629	9.8244	9.97517	10.2968	10.055	10.1025	9.72162	10.3826	9.97569	10.0332	9.95921	10.1285	9.96901	9.72833
ENSG00000030110.14	BAK1	8.0893	7.75522	8.07496	8.25325	8.01764	8.50792	8.08475	9.09171	8.60254	9.13709	7.9644	8.80535	8.15109	8.11961	8.23643	8.05261	9.15233	8.42102	8.40218	8.6472	8.60614	8.38459	8.1551	8.34759	8.62945	8.32607	8.11679	7.7553	8.83244	8.87753	8.51571
ENSG00000030304.15	MUSK	5.50423	5.87181	6.11541	5.78553	5.53953	6.09209	5.72742	6.09478	5.53669	5.54451	6.49557	5.87305	5.50051	6.05691	6.18008	6.04126	7.15732	5.55491	7.3785	6.46313	7.13527	7.07397	5.78674	6.73206	5.4693	5.72001	5.96424	5.71192	6.17411	6.21942	6.83966
ENSG00000030419.17	IKZF2	8.14233	8.19213	8.08371	7.79404	7.76093	8.24991	8.56795	8.06206	8.19779	7.57313	8.53556	7.75835	7.90066	8.40415	8.62394	8.25256	8.36055	7.49176	8.50102	8.30323	7.92044	9.00815	7.85777	8.32203	7.86912	7.97538	7.75181	7.7735	8.47198	7.88961	8.62798
ENSG00000030582.18	GRN	12.9026	11.7376	12.5147	12.1829	12.2488	12.4795	12.3468	12.9589	12.5635	13.4677	12.8706	12.6199	12.4951	12.4732	12.2723	12.2486	12.6234	12.7035	12.2853	12.7175	12.8146	11.9719	12.4172	12.1223	12.5421	12.8566	12.5704	11.9921	12.569	12.8946	12.8813
ENSG00000031003.11	FAM13B	9.6923	9.48786	9.71096	9.79523	9.84164	9.31588	9.45195	9.45079	9.39022	9.81462	9.6726	9.77567	9.93651	9.57588	9.89788	9.35448	9.56179	9.67491	9.77482	10.1654	10.0998	10.0115	9.62454	9.66628	10.2496	9.27196	9.27132	9.8395	10.151	9.4318	9.6504
ENSG00000031081.11	ARHGAP31	9.80059	9.11071	9.72347	9.67874	9.09527	9.88681	9.82937	10.3626	10.0987	11.1926	9.56612	10.5262	9.82409	9.71334	10.0843	9.52287	10.175	10.0965	10.9061	9.99281	10.3716	9.8738	9.15958	9.51112	9.24641	9.98863	9.80888	9.48092	9.94266	10.0005	10.4913
ENSG00000031691.7	CENPQ	7.37779	6.84028	7.78289	6.6701	6.24157	6.79091	6.86159	6.55136	7.747	7.39761	7.00725	6.59186	6.51233	6.81786	6.66306	7.30993	6.61792	6.87874	7.48623	6.92801	7.09761	7.00022	7.38496	6.79782	6.62652	6.62602	7.0174	6.60919	6.92777	7.26674	7.39781
ENSG00000031698.13	SARS1	11.4802	11.6633	10.9905	11.197	11.5696	11.7739	11.8248	11.9858	11.6764	11.3003	11.8817	12.4771	12.0763	11.3961	11.5049	11.8893	11.5467	11.4576	11.7823	11.456	11.5861	11.2044	11.5491	11.4387	12.2117	12.0097	10.9407	11.9672	11.4538	11.1227	11.0206
ENSG00000031823.14	RANBP3	9.95793	9.83259	9.78707	10.0063	10.1045	9.87196	9.94657	9.81944	10.0765	9.90844	10.2506	10.113	10.3091	9.82673	9.94567	9.67014	10.1076	9.90291	9.74271	9.90573	9.92987	9.80842	9.77037	9.71189	10.3813	9.94584	9.92286	9.86467	9.9932	10.0293	9.9629
ENSG00000032219.19	ARID4A	10.7546	10.2323	10.8482	10.2011	10.7326	10.142	9.759	9.63898	9.55994	9.78993	10.2806	9.79383	10.077	10.7352	10.0705	9.95458	9.65925	9.76807	10.1085	10.1047	9.66268	9.9783	10.0551	10.3281	9.76012	10.0313	10.1387	10.0369	9.77323	9.784	10.0467
ENSG00000032389.13	EIPR1	8.68465	8.71276	8.683	8.49728	9.00073	8.55732	8.80865	9.37863	9.16743	9.21631	9.01903	8.69323	8.59749	8.79821	8.37013	8.43587	8.86631	8.82132	8.3973	8.50149	8.70495	8.37275	8.77215	9.09488	8.46705	8.32981	8.96627	8.83741	8.72498	8.86574	8.91227
ENSG00000032444.17	PNPLA6	11.0991	10.3396	10.5193	10.542	10.8143	10.8171	10.6514	10.9289	10.8821	11.2932	10.5753	11.1143	10.7	10.7608	10.3513	9.87739	10.8884	10.871	11.3221	10.6097	10.9078	10.4695	10.6194	10.6877	11.2939	10.7978	10.7271	10.6376	10.6953	11.0827	10.832
ENSG00000032742.18	IFT88	9.56561	9.9209	9.63503	10.0679	9.51752	9.64793	9.65516	9.41	9.89471	9.16694	9.34421	9.72735	9.88746	9.53566	9.79728	9.40939	8.8799	9.86314	9.18208	9.70621	9.63955	9.53189	9.85588	10.0105	9.42336	9.57965	9.37522	9.85423	9.43457	9.36146	9.5616
ENSG00000033011.14	ALG1	9.41394	9.94379	9.59474	9.32701	10.1388	9.91025	9.4168	9.90844	10.307	9.87994	9.89956	9.71024	10.005	9.50946	9.39452	8.84257	9.26202	9.58298	8.73139	9.43743	9.50441	9.61742	10.1434	9.8442	9.74061	9.93737	9.58037	9.97471	9.85361	10.0901	9.59809
ENSG00000033030.15	ZCCHC8	8.96713	9.2824	9.29651	9.15747	9.43088	9.15317	9.34648	9.06565	9.04572	9.02416	9.04513	9.35638	9.18384	9.43386	9.37211	9.37797	9.1366	9.29766	9.47468	9.28671	9.25115	9.56327	9.23494	9.45855	9.25744	9.1927	9.11192	9.48904	8.87558	8.89156	9.01702
ENSG00000033050.9	ABCF2	8.67038	8.61381	8.29416	8.59084	8.72888	8.94135	9.01457	9.4285	9.31801	9.22343	8.7325	9.15725	9.02759	8.74126	9.09101	8.29841	9.82238	9.58909	8.71583	8.78679	9.27939	9.00306	9.101	9.33209	9.76205	8.99183	8.78531	9.4424	9.37584	9.19076	8.67649
ENSG00000033100.17	CHPF2	9.9997	10.1018	10.0256	10.0883	10.4244	10.4273	10.3463	10.6359	10.3656	10.4222	10.0094	11.0288	10.6599	10.2124	10.2713	9.58837	11.2503	10.3102	10.3939	10.6876	10.2829	10.2334	9.91462	10.2032	11.5862	10.3638	10.4889	10.4426	11.0224	10.3818	10.36
ENSG00000033122.21	LRRC7	5.93653	6.98272	7.31627	6.58102	5.92801	6.59731	6.34495	5.92146	6.14251	6.42555	6.30802	6.04709	6.37981	5.81028	7.91103	6.21838	7.02973	6.94163	7.181	6.9563	6.47973	8.54785	6.59436	6.23173	6.4194	5.84949	6.98982	6.88542	6.17411	5.69303	6.40075
ENSG00000033170.17	FUT8	7.67734	7.85002	8.13093	8.08717	7.24333	7.99083	7.74977	8.17467	8.33111	8.80786	7.63545	7.9287	7.83195	7.72298	8.21625	8.01449	8.64855	8.02088	7.95249	8.18415	8.52726	9.17794	7.51937	8.24245	7.89805	8.05468	7.66234	7.55869	7.59769	7.61339	8.60935
ENSG00000033178.13	UBA6	10.6059	10.6419	10.8252	10.5314	10.9305	10.648	10.6231	11.5026	11.1846	11.1108	10.405	11.4066	10.826	10.7393	10.8477	11.1677	10.901	10.4783	12.1441	10.7042	10.7714	10.8057	10.7582	10.9147	11.3217	10.7419	10.3354	10.4606	11.3455	10.751	10.4205
ENSG00000033327.13	GAB2	9.1603	8.6179	9.58716	8.81155	8.57948	8.89789	9.11211	9.36375	8.70128	9.98986	8.94568	10.1739	9.28158	8.85893	9.28359	9.89523	10.1946	9.68064	11.4064	9.37266	9.52138	8.95382	8.4173	8.74302	9.3193	9.28348	8.95624	9.54205	8.74205	8.69745	9.25258
ENSG00000033627.17	ATP6V0A1	10.7154	11.1253	11.2325	11.0178	10.7159	11.0225	11.3133	10.3148	10.9558	10.8827	10.8984	10.7018	10.899	10.8543	10.8387	9.9771	10.2246	11.1934	10.5295	11.0357	10.6309	11.0241	11.2494	11.3736	11.1922	10.9653	11.0676	10.564	10.9693	11.2014	10.8003
ENSG00000033800.14	PIAS1	10.863	10.428	10.2066	10.682	10.2094	10.0878	10.2313	9.7129	9.60436	10.3363	10.3701	10.1445	10.4661	10.1925	10.3638	10.403	10.0014	10.0228	10.0831	10.1033	10.3163	10.2613	10.3755	10.3608	10.077	10.318	10.0599	10.361	9.91483	9.66419	10.2577
ENSG00000033867.17	SLC4A7	9.16792	9.12511	9.34412	9.52865	8.54852	9.22517	8.61768	9.46678	9.27784	10.2978	8.75982	9.66358	8.92495	9.22423	9.59939	8.99424	10.4698	9.25789	12.1134	9.2091	9.55308	10.1636	9.10619	9.25103	9.57428	9.3434	8.76627	8.94787	10.1542	8.69478	9.25258
ENSG00000034053.15	APBA2	7.02704	6.72983	6.66532	6.76885	6.12851	7.05068	7.4774	7.2329	7.31477	7.33363	7.26885	7.02504	6.8642	6.83102	7.28134	7.14287	8.13745	6.23792	8.90248	6.85435	7.18087	7.65331	6.65865	6.14879	6.8186	6.70398	7.07084	7.18318	6.73892	7.01214	7.08862
ENSG00000034152.19	MAP2K3	11.3225	11.1654	10.9585	11.8371	11.0221	11.0151	11.8782	10.8738	11.4553	10.9735	10.7504	11.1322	10.9228	10.8281	10.9165	11.0808	10.6495	11.1641	10.3644	10.3271	10.4994	10.4686	10.8011	10.6071	10.7255	10.7032	11.0339	10.3785	10.7286	11.3159	10.6582
ENSG00000034510.6	TMSB10	11.5879	10.7006	11.6146	10.8748	11.1549	11.8707	11.5322	13.1466	13.2109	13.6134	12.3213	12.5883	11.9318	11.5511	12.0227	12.7304	14.2014	12.1159	14.4929	12.1868	13.6312	12.6339	10.9351	11.729	12.1924	11.6497	11.8787	11.5286	12.542	12.3916	12.3696
ENSG00000034533.12	ASTE1	8.00579	7.82871	7.82556	7.79404	7.58577	7.53993	7.75798	7.46545	7.60414	7.55006	7.8403	7.60681	7.63252	7.7816	7.60874	7.77412	7.5508	7.90632	7.06989	7.75079	7.71341	7.84502	8.16015	8.23149	7.96105	7.7854	7.66234	7.66051	7.44577	8.0246	7.75037
ENSG00000034677.13	RNF19A	11.1422	11.0285	11.4926	11.1903	11.1505	10.8425	11.4804	10.6543	10.5378	10.5581	10.1701	11.3292	10.7779	11.0097	11.038	11.6087	10.4902	10.9502	11.8131	10.6964	10.8493	11.3803	10.4699	10.4061	10.3521	10.8821	10.6097	10.4932	10.5242	10.3941	10.4276
ENSG00000034693.15	PEX3	9.79896	9.61761	9.94013	9.58524	10.0538	9.68069	10.2109	9.41	9.63784	9.03877	9.68212	9.83124	10.138	9.75373	9.52822	10.2087	8.8799	9.27127	8.9695	9.24172	9.30118	9.41251	9.8666	9.41603	9.44522	9.7825	9.56508	9.51048	9.92044	9.84636	9.5744
ENSG00000034713.8	GABARAPL2	10.437	10.1348	9.83907	9.9753	10.3663	10.4545	10.2697	10.0464	10.2604	10.1895	10.6019	10.5055	10.5544	10.2658	10.4161	10.733	10.299	10.0172	10.2576	9.854	10.4674	10.2442	10.1978	9.92554	10.6398	10.4411	9.85089	10.0697	10.1902	9.93679	10.126
ENSG00000035115.22	SH3YL1	8.36346	8.57221	8.38163	8.09887	7.75308	8.26376	8.45301	8.60047	8.64727	8.92447	8.75982	7.90172	7.77975	8.19748	8.16977	8.80832	8.11909	8.04811	9.21002	8.6834	8.7833	10.6401	8.75238	8.58924	8.55507	7.77988	8.21623	8.0288	8.22011	8.34193	8.9398
ENSG00000035141.8	FAM136A	9.85811	10.2806	9.89294	9.88808	10.2793	9.98667	9.79266	9.68413	10.4921	10.0819	9.68921	9.67147	9.64243	9.88171	9.71425	9.7393	9.31886	10.0879	9.13619	9.55666	9.36089	9.71686	10.2548	9.83168	9.98887	10.0199	9.89345	9.72045	9.98252	10.0636	9.7226
ENSG00000035403.18	VCL	11.5507	11.3895	12.2789	11.3254	11.08	11.9364	12.2351	11.9775	11.8241	12.7478	11.5984	11.9734	11.4736	12.3201	12.1491	11.6181	11.9764	11.1052	12.1152	11.1544	12.377	12.0526	11.3262	11.0034	11.0711	11.6974	11.4447	10.6205	11.0635	10.8419	11.1242
ENSG00000035499.13	DEPDC1B	5.50423	5.79019	7.14539	5.78553	5.26807	5.91916	5.82312	6.79501	7.4957	8.096	7.07011	5.9817	5.70667	6.60105	5.44272	6.71023	5.90671	5.74955	5.70657	6.62084	6.21028	7.17251	5.49918	5.598	6.03844	4.99417	6.41265	5.58219	6.49208	6.72815	7.22282
ENSG00000035664.11	DAPK2	7.0505	6.77839	7.86695	7.12399	7.26609	7.50864	7.18677	8.10922	7.10528	7.13991	7.62538	7.72006	6.69359	7.25063	7.37796	7.99224	7.48665	7.53152	8.09281	7.54331	7.70128	7.5853	6.50862	7.53256	9.39866	7.33316	7.6369	7.44863	6.8955	6.60823	7.15297
ENSG00000035681.9	NSMAF	8.83606	8.77634	9.04474	8.46168	8.70905	8.95555	8.94917	8.99283	9.32488	9.65974	8.681	8.9521	8.61962	9.01373	9.00901	9.18564	9.01153	8.7574	8.33735	8.77938	8.80293	9.14601	8.86709	9.28032	8.83918	8.30724	8.57365	8.43743	8.50743	8.42504	8.84235
ENSG00000035687.10	ADSS2	9.76595	9.78812	9.93416	9.68834	9.82706	9.84332	10.2528	9.99638	10.2342	10.1859	9.97502	10.3037	9.95538	10.0954	9.99631	10.2111	9.89483	9.68493	11.027	9.5717	9.71817	9.83863	9.81376	9.81724	9.67637	9.57341	9.53176	9.55242	9.70119	9.64367	9.67289
ENSG00000035862.12	TIMP2	11.3276	11.2654	11.3962	11.0969	10.4778	11.831	10.93	11.9239	11.561	12.723	11.3572	11.5938	11.3436	11.4358	12.0302	11.6892	12.3155	11.4783	11.8792	11.8353	12.626	11.9706	10.4476	11.0395	11.4014	11.3639	11.9032	10.7087	11.291	11.319	12.1628
ENSG00000035928.17	RFC1	10.6509	10.8815	10.7727	10.4344	10.9296	10.8272	10.4089	11.0357	11.2934	11.1523	10.9015	11.0425	11.3747	11.0452	10.9517	11.2134	10.5948	10.7965	11.0906	11.0572	10.7261	10.9556	10.7182	10.8435	10.9363	10.7958	10.6578	10.5225	10.9142	10.9156	10.6605
ENSG00000036054.13	TBC1D23	10.6244	10.4981	10.6192	10.2653	10.5383	10.3976	10.4944	10.3774	10.5386	10.3092	10.5587	10.7894	10.4313	10.7084	10.5236	10.9841	10.2278	10.3744	10.9406	10.0613	10.7276	10.4009	10.2443	10.2266	10.3196	10.3977	10.1693	10.2268	10.1964	10.416	10.1938
ENSG00000036257.14	CUL3	11.4094	11.171	11.461	11.4388	11.4199	11.3552	11.5669	10.7323	11.186	10.9756	11.2772	11.2843	11.6139	11.2167	11.325	10.4339	10.8884	10.9172	10.0309	10.7652	10.8229	10.8166	11.2024	10.9793	10.9051	11.1798	11.0196	10.8706	10.9917	10.8926	10.8366
ENSG00000036448.10	MYOM2	7.59496	7.2161	7.00799	7.2271	7.70499	7.24746	7.63833	6.88788	7.43149	6.40248	7.99571	7.02504	7.85733	6.99055	7.36861	7.15331	6.51224	7.80844	6.30829	7.39175	6.96701	7.44591	7.1954	7.29439	6.85048	7.43646	6.91814	7.1405	7.14672	7.18197	7.35232
ENSG00000036473.8	OTC	11.693	11.1868	10.9156	11.7524	10.5517	10.411	11.0362	6.76713	10.3722	10.2011	11.4394	7.44587	10.579	10.5414	9.75463	10.6232	6.55873	8.90479	5.70657	10.0689	7.75502	11.1348	10.4987	11.1815	8.22817	8.201	10.2342	7.03511	11.3552	11.94	10.6732
ENSG00000036530.9	CYP46A1	6.26031	6.76242	6.65248	6.70393	6.74515	6.45993	6.59204	6.12067	5.8166	5.74386	6.51993	5.45828	6.18084	6.43029	6.18008	5.92195	5.90671	6.27503	6.48896	6.67484	5.73449	6.37701	6.2484	7.28348	6.29915	6.22681	6.77773	6.71525	6.23435	6.38585	6.48135
ENSG00000036549.13	ZZZ3	10.2963	10.3869	10.2958	10.3475	10.7433	10.3809	10.3922	10.4119	10.526	10.204	10.2394	10.5327	10.3988	10.576	10.4666	10.5603	10.0703	10.3467	10.0801	10.3707	10.5597	10.5465	10.6454	10.7686	10.6731	10.3282	10.3003	10.529	10.4679	10.2774	10.3311
ENSG00000036672.16	USP2	9.78585	9.83783	9.76708	9.56871	9.0582	8.49236	9.59805	7.59086	8.25336	7.8683	9.03772	7.08876	7.28914	9.48085	8.23643	7.935	8.09109	8.131	7.57724	7.63849	7.7314	8.62627	9.66899	8.98261	7.59513	7.9609	8.49238	7.44863	7.84282	8.9215	7.51894
ENSG00000036828.17	CASR	6.08541	5.69813	6.5157	6.26156	5.26807	6.44152	5.61575	5.49587	5.92325	5.57745	6.00145	5.52932	5.74895	5.77322	6.12762	5.42944	5.66568	5.97907	6.2317	6.9563	6.46372	8.86122	6.12782	5.79971	5.60574	5.87862	6.79414	6.07634	5.96617	5.6578	7.6795
ENSG00000037042.9	TUBG2	7.82864	7.5168	7.77746	7.33294	8.57948	7.63694	7.80625	8.2325	7.96396	7.84597	7.79634	8.57154	7.98921	7.83169	7.31106	8.2338	8.19114	7.68573	8.80671	8.10875	7.83467	8.5373	7.66343	8.54144	8.3681	7.64049	8.12284	7.9829	7.82668	8.44109	8.03086
ENSG00000037241.7	RPL26L1	8.73007	8.3732	8.36026	8.18915	8.24002	8.23123	8.47283	8.18936	9.08678	8.61721	8.95752	8.06238	8.3592	8.57362	8.20093	8.802	7.98843	8.14785	7.56841	7.55224	8.20201	7.89047	8.30823	8.63962	7.88366	8.22128	8.06115	8.20536	8.25041	8.72647	8.29203
ENSG00000037280.16	FLT4	9.33952	9.46316	9.39196	9.41757	9.18108	9.90734	9.30036	10.3454	9.91645	10.0661	9.34121	10.0794	9.7277	9.61851	10.2007	10.0346	11.1496	9.43131	11.9211	10.7782	10.7799	9.90133	8.15004	8.01809	10.2091	9.68465	10.615	9.56015	10.3371	10.1221	9.88417
ENSG00000037474.15	NSUN2	10.6208	10.8849	10.7328	11.1226	11.205	10.7747	11.118	11.0629	10.9458	10.8124	11.1374	11.0546	11.2978	10.8129	10.7847	10.2986	10.5599	10.8445	9.91871	10.4633	10.513	10.5552	11.065	10.9298	10.8489	10.8707	10.5688	11.031	10.5855	10.5853	10.5491
ENSG00000037637.11	FBXO42	9.75925	9.33287	9.37619	9.44276	9.45482	9.36342	9.45443	9.61048	9.06845	9.36916	9.03772	9.4917	9.57264	9.29829	9.01192	9.3716	9.6857	9.36158	10.2306	9.11535	9.53314	9.55982	9.42746	9.59186	9.66813	9.31563	9.30065	9.29262	9.17746	9.23903	9.47037
ENSG00000037749.13	MFAP3	9.90131	10.1809	10.086	9.97059	10.0616	10.0878	9.96752	10.0883	10.2595	10.0542	9.74475	10.4028	9.95826	10.1508	10.041	10.0048	10.2777	9.89923	10.2775	9.79669	10.2064	10.216	10.0856	9.94725	10.2062	9.97569	9.62528	9.96892	10.3203	10.1022	9.98821
ENSG00000037757.14	MRI1	9.73728	9.46089	9.63208	9.96744	9.92959	9.60545	9.48627	9.65651	9.79071	9.56553	9.55321	9.33667	9.65315	8.7605	8.25632	8.05797	9.93039	10.1858	9.35721	9.68464	9.4073	9.34788	9.99359	9.82268	9.71885	9.68465	9.56068	9.1699	9.77736	9.84396	9.62602
ENSG00000037897.17	METTL1	7.73429	7.93213	7.45397	7.79404	8.15406	8.00747	8.14184	8.36749	8.60254	8.2017	7.79634	8.32219	7.98921	7.41043	8.17501	7.51497	8.5223	8.10103	6.69774	7.87592	8.10064	7.76784	7.90086	8.45489	8.05372	7.61581	7.33097	8.0512	8.4037	7.69734	7.51894
ENSG00000038002.9	AGA	9.61652	9.55314	9.72209	8.74294	9.55564	9.8203	9.50312	9.7279	9.74282	8.69121	9.23842	10.1627	9.93797	9.8023	9.87736	9.37585	9.39633	9.46329	9.74652	9.28149	9.27539	9.09675	9.99499	8.88877	9.17254	10.1679	9.77132	9.00952	9.52332	9.61445	9.79544
ENSG00000038210.14	PI4K2B	11.4929	11.1799	11.233	11.4141	11.4229	11.2992	11.6307	10.7585	10.8318	10.6235	11.6319	10.847	11.5059	11.2871	11.0501	11.1356	9.6032	11.0111	9.53993	10.5919	10.4951	10.602	11.3816	11.1573	10.2877	11.2188	10.9558	11.0521	10.754	11.1345	11.0375
ENSG00000038219.13	BOD1L1	10.4558	10.8645	10.7259	10.7963	10.7674	10.7723	10.8067	10.4754	10.6689	10.9251	10.5728	10.802	10.634	10.7671	10.7805	10.8783	10.7509	10.4188	11.2359	10.7274	10.6152	10.988	10.7275	10.9147	10.9217	10.5339	10.55	10.7329	10.6722	10.3501	10.532
ENSG00000038274.18	MAT2B	10.7197	10.3073	10.1419	10.4859	10.0939	10.3264	10.5567	10.1845	10.1254	10.1204	10.3627	9.96705	10.5227	10.2602	10.3885	10.5378	10.32	10.5614	10.4765	10.1368	10.432	10.3001	10.4699	10.6061	10.1848	10.3995	10.2656	10.276	10.151	10.3669	10.4913
ENSG00000038295.8	TLL1	6.08541	6.69633	5.87114	6.18417	5.53953	6.56449	5.77687	6.48156	6.14251	6.8342	6.24772	6.57309	5.74895	6.31351	6.64659	6.4457	7.43456	6.83497	8.0371	5.95364	8.65948	7.5356	5.95903	5.92046	6.10283	6.8462	6.79414	5.95803	6.26316	6.37034	6.21862
ENSG00000038358.15	EDC4	10.213	10.3123	10.5113	10.5066	10.4352	10.321	10.257	10.27	10.3572	10.4418	10.115	10.6549	10.4892	10.3661	10.1686	9.67014	10.7501	10.506	10.3036	10.3106	10.4338	10.0624	10.4322	10.2087	10.932	10.4666	10.5567	10.3176	10.3798	10.39	10.2919
ENSG00000038382.21	TRIO	10.7746	11.5104	11.5818	11.4095	11.1269	11.3369	11.2802	12.1047	11.5723	11.8394	11.0575	11.5464	11.3292	11.1631	11.3303	10.989	11.7119	11.2704	12.2214	11.6284	11.4813	11.5562	11.5319	11.3431	11.729	11.4157	11.4017	11.5578	11.4704	11.0633	11.1269
ENSG00000038427.16	VCAN	10.5499	10.7441	11.2661	10.0984	12.0639	11.3047	10.4591	11.9451	11.7429	13.0933	8.70932	13.9091	10.51	11.8646	11.4716	12.8063	13.3346	10.9467	13.252	10.6108	11.0623	11.2115	10.6149	9.25103	10.3699	10.3002	9.81073	13.0983	9.97894	8.85384	9.77619
ENSG00000038532.16	CLEC16A	10.7529	10.7952	10.852	10.5153	10.8088	10.8874	10.8543	10.541	10.3993	10.4719	10.9436	11.2708	11.0725	10.7945	10.6665	10.1418	10.5591	10.6568	10.1836	10.4963	10.2085	10.1418	10.875	10.8769	10.9025	10.9114	10.8209	10.8456	10.5995	10.4518	10.5508
ENSG00000038945.15	MSR1	10.629	9.35012	10.4952	10.1535	10.2038	10.0381	10.8018	11.0773	10.4551	12.3265	10.0301	10.7425	10.3742	10.1116	10.6628	10.3726	10.4822	11.4412	9.94052	9.70231	10.8188	10.0624	10.0895	9.76929	9.07917	10.4144	9.43414	10.0625	10.267	9.72274	10.4346
ENSG00000039068.20	CDH1	12.2116	12.4244	12.6535	12.2521	12.7107	11.3873	12.4147	12.6834	11.7739	11.3917	12.8494	11.9416	12.352	12.2223	11.8331	12.6865	10.2299	12.2119	10.8585	12.0338	11.1417	13.1799	12.6091	12.0559	10.7809	12.6373	12.0462	11.8608	11.6968	13.0683	12.5399
ENSG00000039123.16	MTREX	10.5938	10.9248	10.862	10.5816	10.9202	10.7787	10.7734	10.5709	10.9987	10.6988	10.6632	10.7075	10.7981	10.6497	10.8355	10.3447	10.3765	10.6683	10.3229	10.3397	10.5986	10.7448	10.8719	10.6071	10.5351	10.7803	10.3946	10.3742	10.7498	10.4868	10.4795
ENSG00000039139.11	DNAH5	9.6923	10.8438	10.6296	10.2882	10.5846	9.61262	10.4242	9.04446	8.81335	8.44436	10.4093	10.2521	11.2339	10.7409	10.9119	9.86386	9.20284	11.339	8.14055	10.1209	10.0328	9.79233	9.78498	10.9825	9.77936	11.276	10.1179	11.3701	10.6007	7.76099	9.4772
ENSG00000039319.17	ZFYVE16	10.7886	10.7385	11.0919	11.1409	10.9151	10.7318	10.8985	11.1246	10.8622	11.3553	10.6751	11.0917	11.3085	11.0755	11.2789	11.2862	10.4445	10.9419	11.2839	10.8643	10.8929	10.9706	10.7979	10.9087	10.7886	11.1063	10.7922	10.7363	10.9819	10.5365	10.704
ENSG00000039523.20	RIPOR1	10.1389	9.98534	10.423	10.117	10.4292	10.5101	10.2168	10.8001	10.5525	10.8624	10.3716	10.8788	10.1456	10.5859	10.473	9.69922	10.7487	10.4273	11.2635	10.4839	10.7428	10.2824	9.75396	9.9588	10.6689	10.1184	10.237	9.63767	9.84577	10.2578	10.3376
ENSG00000039537.15	C6	15.4196	15.51	15.4845	15.1039	15.6417	15.04	15.5503	12.2668	13.3776	11.9132	15.2197	14.5879	15.4261	15.2515	15.369	14.9464	11.6178	14.6357	8.95304	14.7759	13.2606	14.1202	15.0826	14.4129	14.5485	14.7214	14.5369	14.7695	14.8183	14.3734	14.6373
ENSG00000039560.14	RAI14	10.273	11.0015	10.2047	10.2051	10.3739	10.0434	10.3099	10.861	10.7101	11.0478	10.5496	10.2948	9.83196	10.5021	10.2444	10.7527	10.5328	9.80265	12.3409	9.94087	10.5914	10.0026	10.5846	10.259	10.192	10.8308	10.2397	10.0295	9.84184	10.4104	9.71539
ENSG00000039650.12	PNKP	9.06833	9.13083	9.27587	9.41757	9.48767	9.17273	9.22394	9.82875	9.62538	9.6009	9.97114	9.85218	9.81139	8.88252	9.03497	9.38008	9.67486	8.97899	9.60234	9.45144	9.23477	9.20253	8.97611	8.8853	9.91426	9.19066	9.62528	9.19993	9.67929	9.52453	9.13207
ENSG00000040199.18	PHLPP2	8.37233	8.20859	9.47982	8.81859	9.27824	9.12081	8.90627	9.80537	8.87097	9.30352	9.1858	9.9066	9.34911	9.31352	9.03497	9.27254	8.69853	9.29017	8.58489	9.89212	8.73447	9.34587	9.2884	9.4232	9.77936	8.932	8.89801	8.54061	9.36215	9.79396	9.61677
ENSG00000040275.17	SPDL1	7.43977	7.11077	8.07496	6.90343	6.96265	7.23781	6.76088	7.68491	8.26422	8.80786	7.74167	6.93012	6.83736	7.69611	6.95266	7.66493	7.49393	7.20833	7.13279	7.16259	7.10713	7.64666	7.35819	7.68722	6.8186	7.26227	7.59341	7.06611	7.11959	7.81687	7.68555
ENSG00000040341.18	STAU2	10.2216	10.326	10.3014	10.1984	10.4085	10.2978	10.5028	9.92589	10.1362	10.1128	10.0722	9.69679	10.3623	10.2101	10.3908	10.4789	9.64504	10.1878	9.9305	9.83634	9.8149	10.1044	10.5565	10.2496	9.916	10.3475	10.2507	10.0351	10.0472	10.2951	10.2347
ENSG00000040487.13	SLC66A1	8.38991	8.22486	8.61568	8.71681	8.66028	8.67896	8.86951	9.08135	8.64452	8.44436	7.8575	8.97782	8.44038	8.40005	8.5656	8.09494	8.1237	8.96257	7.89775	9.00556	8.71387	8.5618	8.69138	8.66415	9.13112	8.78001	8.85183	9.10082	8.52235	8.91693	8.77162
ENSG00000040531.16	CTNS	8.98162	8.94517	8.73631	8.58259	9.50382	9.00552	8.54008	9.08913	8.91271	9.05962	8.95752	9.59064	9.21555	8.95658	8.46698	8.46424	8.83038	9.29392	8.75821	9.13286	8.82778	8.66875	9.12676	9.13627	9.29273	9.26229	8.84821	9.39994	9.09039	9.1231	8.82902
ENSG00000040608.14	RTN4R	7.87351	7.3446	7.89721	7.11201	6.69305	7.12668	7.76614	8.55983	7.07117	7.01377	7.13005	8.57154	7.40776	7.45973	6.81638	8.83949	7.39608	7.3501	7.98564	7.95792	7.22493	6.98933	7.64896	7.06994	8.2168	7.37097	7.71994	7.22451	7.27453	8.66236	7.6612
ENSG00000040633.13	PHF23	8.97584	8.92553	9.55486	9.80408	9.47368	9.48758	9.55715	9.93453	9.71434	9.43805	9.37976	10.0749	9.97259	9.88898	9.43617	9.34585	9.8474	9.72433	9.60024	9.50389	9.54978	9.70441	9.22305	9.47476	10.0582	9.10664	9.27938	9.77014	9.92788	9.98974	9.57917
ENSG00000040933.16	INPP4A	9.18553	9.24598	9.64237	9.27949	9.16374	9.62684	9.39632	9.67211	9.3453	10.3442	9.2954	9.85392	9.46724	9.47313	9.64681	9.55131	10.2193	9.64296	10.2031	9.79852	9.48204	9.83293	9.4108	9.67432	9.77361	9.47477	9.54741	9.42839	9.31177	9.32238	9.58392
ENSG00000041353.10	RAB27B	7.10735	6.69633	6.89693	7.14761	6.77867	6.94584	6.70722	7.86184	7.99923	7.60029	7.46455	6.68143	7.3452	6.74985	7.47677	7.3642	6.20328	7.03996	6.76534	8.506	7.03898	8.31612	7.57423	6.46799	7.53124	7.28632	7.37322	7.09638	7.47755	6.69343	7.69756
ENSG00000041357.16	PSMA4	11.0568	10.9355	11.0849	10.8882	11.3674	11.1149	11.4997	11.1458	11.6436	11.173	11.2016	11.3696	11.6406	11.1212	11.0849	11.2363	10.7922	10.902	10.107	10.546	10.7435	10.9725	11.1363	11.3594	11.0889	11.2832	10.6803	11.1406	11.2831	11.3945	11.0024
ENSG00000041515.16	MYO16	7.37779	8.23561	7.23765	8.17266	7.66359	7.55531	8.21454	6.0124	6.51396	6.54454	8.33756	6.24521	8.08856	7.33292	6.93968	7.10026	6.0912	7.60152	6.02554	6.89906	6.73517	6.85074	7.28406	8.45958	6.64532	7.53901	7.66234	7.61055	7.18638	7.16595	7.68555
ENSG00000041802.11	LSG1	9.84868	10.2754	10.1543	10.1311	10.2686	10.2867	10.2781	10.2155	10.745	10.3072	10.6292	10.481	10.2481	10.2714	10.0994	9.7026	10.0961	9.92722	9.08276	9.68859	9.96996	10.1244	10.3669	10.4121	10.3913	9.99331	9.72099	10.2284	10.283	10.2898	9.81579
ENSG00000041880.15	PARP3	9.14752	8.90228	9.06677	9.08653	8.8497	8.892	9.02797	8.89255	8.84245	8.41465	8.95358	8.32723	9.01654	9.02701	8.49228	8.80517	8.92251	8.8775	8.54137	8.75693	8.79735	8.69111	8.94165	9.6683	8.51405	8.99885	9.03143	9.15635	8.80835	9.57164	8.91227
ENSG00000041982.16	TNC	8.73007	8.94841	8.44047	8.96517	6.34318	7.77394	10.1858	10.497	11.2273	12.9708	9.32306	10.4675	8.78533	10.5515	8.89077	9.18564	10.327	7.65624	12.5756	9.12704	9.27939	9.12978	7.487	6.94833	8.99258	6.63937	8.46422	7.59004	9.69684	8.0501	7.54593
ENSG00000041988.16	THAP3	7.7273	7.77768	7.27754	7.78677	7.72924	8.01845	7.44691	7.92791	7.93236	7.95766	8.03389	7.69656	7.58739	7.9036	7.24063	7.89348	8.16455	7.64427	8.13467	7.82575	8.13227	7.63326	7.9249	8.11098	8.06647	7.99917	7.76747	8.03631	7.55881	8.10786	8.03556
ENSG00000042062.13	RIPOR3	9.29387	9.19503	9.23759	9.81288	9.13734	9.47189	8.89534	9.17449	8.09186	8.25312	9.73564	8.34224	8.66289	8.75412	9.02637	9.36093	8.34882	9.21304	9.63153	9.17571	9.67486	9.51237	8.48694	8.44073	9.08228	9.6832	10.0317	9.85214	9.04651	9.29103	10.0964
ENSG00000042088.14	TDP1	8.281	7.76275	8.40615	8.13908	7.98469	7.9964	8.34957	8.06738	8.65002	9.01925	8.63251	8.05018	7.99492	8.00495	8.30962	8.1955	8.09109	8.03909	8.69615	7.98421	7.97147	8.02363	8.05562	7.87673	8.0791	7.77988	8.05483	7.89462	7.89786	8.05431	8.48194
ENSG00000042286.15	AIFM2	8.83286	9.31289	9.19625	9.1849	9.68869	9.96305	9.96057	10.6664	10.4929	9.38701	10.1238	10.2429	9.9924	9.40572	8.82941	10.086	9.97521	10.0069	9.8262	9.24172	10.1244	9.21797	9.94095	10.4547	9.37354	9.77028	9.33198	9.55242	8.83244	10.1211	8.82902
ENSG00000042317.17	SPATA7	8.02289	7.45242	7.96535	7.76473	7.24333	7.85622	7.9273	7.93377	7.63845	7.75288	8.12149	7.21882	7.61764	7.61219	7.61658	8.33844	7.6319	8.11395	8.3116	7.61318	7.98643	7.96129	7.90086	8.39737	7.22865	7.34081	7.77523	7.56922	6.64232	7.41493	7.57894
ENSG00000042429.12	MED17	8.39861	8.94517	8.95072	8.36854	8.73674	9.16298	8.88433	9.35518	8.83282	9.26542	8.47074	9.30913	8.34594	9.0057	8.90335	8.97193	9.59666	9.20509	9.74461	9.15302	9.13894	9.21797	8.69138	9.1275	9.2297	8.95142	8.88396	9.06862	9.07367	8.7978	8.63106
ENSG00000042445.14	RETSAT	12.5412	12.127	12.2362	12.5413	12.3939	12.3484	12.7394	12.0967	12.1546	10.781	12.3772	11.9698	12.6445	12.0163	11.8	11.7998	10.899	12.8172	10.465	11.9607	11.5597	11.7798	12.3195	11.9127	11.5244	12.4459	12.0097	12.0006	11.7109	12.3173	12.5028
ENSG00000042493.16	CAPG	7.81555	6.95549	8.07056	7.32273	7.98469	7.69338	7.33998	9.24349	9.33172	11.0743	7.78737	9.19333	7.33602	7.70961	7.44167	7.85069	9.10461	7.66219	8.14055	7.63849	8.86559	8.55833	7.65622	7.38871	7.67312	7.27835	7.24221	7.83539	7.39109	8.35217	8.5356
ENSG00000042753.12	AP2S1	10.4159	10.1643	9.97307	10.2768	10.1781	10.1786	10.3356	10.2179	10.5721	10.8737	10.6426	10.1028	10.4157	10.0928	10.0871	10.3097	10.3563	10.286	11.0433	10.0839	10.2659	9.41251	10.0075	9.60453	10.1977	10.1925	10.3482	9.92373	10.2448	10.8006	10.3683
ENSG00000042781.14	USH2A	10.2313	9.44722	8.42684	10.3341	9.14619	7.59302	9.58906	5.85471	7.04499	6.72485	8.69523	5.69913	7.59502	8.62706	8.73743	6.42692	5.84552	7.32749	6.05793	7.57869	6.69628	6.08092	8.36599	8.14648	6.03844	7.8499	8.15859	7.60033	8.99058	8.26814	8.28812
ENSG00000042832.12	TG	6.52263	7.49872	6.39296	6.94523	7.01844	6.36458	6.23893	6.17042	6.61832	6.60454	6.36502	6.04709	6.02154	5.91165	6.5057	6.42692	6.79206	6.66814	7.04385	6.39776	6.83318	6.10531	5.92743	6.6625	6.37292	6.31936	6.36636	6.69479	6.10988	5.92476	6.34936
ENSG00000042980.13	ADAM28	6.60902	6.60819	6.99829	6.31005	6.26793	7.02812	6.3942	7.59086	6.71411	7.55471	6.39241	7.02504	7.09408	6.50173	7.72186	7.67202	8.66436	5.95374	8.97603	7.29834	7.43306	9.21797	6.31435	6.62613	7.02637	6.33692	6.49975	6.44218	6.58031	5.89938	8.05881
ENSG00000043093.15	DCUN1D1	11.4741	11.126	11.3482	11.627	11.4828	11.22	11.5033	10.842	11.1274	10.8316	11.1816	11.1092	11.3464	11.497	11.3765	11.2439	10.5129	11.3061	10.0876	10.8979	11.1526	11.1944	11.7124	11.6894	10.9217	11.5687	11.2735	11.0393	11.0224	11.5589	11.3337
ENSG00000043143.22	JADE2	9.63493	9.12224	9.13922	9.98779	9.09527	9.17515	8.99765	9.26425	9.15591	9.67745	9.56355	9.34902	10.1367	9.20101	9.47665	8.56118	9.72973	9.53945	9.18771	9.98802	9.80386	9.61076	8.68444	9.04917	10.2823	9.41496	9.60407	9.6279	9.40016	9.05	10.1411
ENSG00000043462.13	LCP2	9.64949	9.1563	9.46333	8.88038	9.32316	9.0877	9.30587	8.82883	9.17886	10.6679	9.15191	9.78296	9.10263	9.19867	9.64681	9.5847	10.1293	10.301	10.8165	9.71976	9.6473	9.43531	8.76888	8.73918	9.11604	9.24668	8.56926	9.58309	9.4935	8.58083	9.42867
ENSG00000043514.17	TRIT1	7.94721	8.30353	8.28662	8.45716	8.4076	8.17854	8.35492	8.21827	8.16336	8.19001	8.53027	8.25498	8.37668	8.35418	8.08872	8.39854	8.32107	8.53054	8.48272	8.03536	8.55072	8.2398	8.48694	8.51016	8.31058	7.94628	7.90803	8.29535	8.19538	7.98986	8.10865
ENSG00000043591.6	ADRB1	5.75442	5.83211	5.74817	5.37084	5.60301	5.65374	6.72537	5.6554	5.48991	5.63806	5.7135	6.07807	5.82657	5.6483	5.57172	8.36451	5.87671	6.23792	6.35638	6.5834	6.74786	6.19704	6.39628	5.37773	6.92677	5.81922	6.2929	6.03863	5.48702	5.21712	5.82719
ENSG00000044012.4	GUCA2B	6.75008	5.52855	5.39118	5.69398	6.24157	5.60556	5.86667	6.21774	4.99417	5.50935	5.5835	6.36591	5.7888	5.81028	5.62602	6.28544	5.99063	5.67883	5.70657	5.37636	7.34101	6.10531	5.82441	5.53503	6.21973	5.32151	5.84855	5.28971	5.9262	5.75827	5.51516
ENSG00000044090.13	CUL7	9.72359	9.8943	9.4683	9.36584	9.8898	9.28028	9.02129	10.6534	9.6665	9.89693	9.8328	10.0449	9.36224	9.57948	9.7089	9.16859	9.96127	9.59669	10.3706	9.9209	9.7019	9.57015	9.57495	9.98002	9.66193	9.76482	10.1343	9.89959	9.64807	9.88065	9.75808
ENSG00000044115.21	CTNNA1	12.8835	12.6549	12.9536	12.6347	12.5008	12.7183	13.0852	13.4217	13.3902	13.1111	13.3226	13.2123	13.2771	12.8095	12.5704	13.1652	12.9925	12.6915	13.2303	12.5335	13.1572	12.7481	12.6137	12.8931	12.676	12.823	12.7399	12.1857	12.5732	12.9717	12.6388
ENSG00000044446.12	PHKA2	12.0826	11.6425	12.2184	12.0398	11.7666	11.5685	11.8564	12.0321	11.5325	11.2078	11.7118	11.9441	11.7468	11.911	11.6071	12.1586	11.0046	12.0217	11.1715	11.8134	11.5477	12.0332	12.4363	11.5762	12.2373	11.967	12.1627	11.4751	11.7997	12.6288	11.6829
ENSG00000044459.15	CNTLN	9.88449	10.7121	10.6244	10.3857	10.5192	9.72269	10.6643	9.31818	9.51711	9.75308	9.68921	9.63162	10.1544	10.0764	10.2271	9.85477	8.75569	10.0485	9.52667	10.1092	9.73136	9.63885	10.6534	10.5439	10.1364	10.6925	10.0237	10.4145	9.67487	10.1191	9.61057
ENSG00000044524.11	EPHA3	7.64051	8.67793	8.5387	8.42052	7.14814	8.58323	7.81413	8.72923	8.72232	8.07068	7.56331	7.98756	8.30997	7.78796	9.46611	8.50382	10.0393	7.57648	8.26404	8.73412	9.52811	10.6579	7.45384	7.99224	8.60797	7.79089	8.28242	7.82671	8.65459	8.2316	9.68474
ENSG00000044574.9	HSPA5	14.0728	15.2493	14.2715	13.4493	14.9099	15.3824	14.6291	14.8294	15.5392	14.729	14.0464	16.0233	14.7166	14.3487	15.1992	15.2198	16.0165	14.5922	16.4093	14.2995	14.5445	14.1106	14.7339	15.0194	15.0561	15.1888	14.4298	15.1479	15.3749	15.0257	13.6576
ENSG00000046604.14	DSG2	10.9323	10.8377	10.9813	10.7273	11.0521	10.6756	10.9789	11.9768	11.1121	10.5881	10.821	11.4874	11.0423	10.9082	10.648	11.7316	10.5515	10.9685	10.3902	10.9668	10.9059	11.462	10.9914	10.5151	10.4525	10.8431	10.2923	10.3785	9.97356	10.636	10.7791
ENSG00000046647.14	GEMIN8	8.38114	8.18105	8.13514	7.82274	8.21195	8.17365	7.90539	8.07796	8.42747	7.81179	8.04887	8.49766	8.13572	8.48756	7.91733	8.39854	8.35274	8.41063	8.33224	8.1147	8.23562	8.14987	8.48694	8.56771	8.52327	8.24128	7.82093	7.99066	8.28008	7.9223	7.91311
ENSG00000046651.16	OFD1	9.39245	9.59506	9.73587	9.26928	9.14029	9.12584	9.39115	9.38496	9.27607	9.19474	9.30468	9.20425	9.07362	9.59735	9.4892	9.33061	9.41507	9.50268	9.98318	9.51727	9.34953	10.2182	9.75396	9.70994	9.28736	9.22692	9.24961	9.32628	9.30032	8.89853	9.12555
ENSG00000046653.15	GPM6B	6.18916	6.34103	6.32598	6.95887	5.76097	7.23781	5.77687	6.04071	5.61942	6.12323	5.5835	6.41057	5.89689	6.41169	6.71114	6.93893	5.74329	5.92762	6.8753	6.77602	7.31698	7.34984	6.27086	6.56935	6.13341	6.20724	6.72711	6.11255	6.60135	5.97329	6.33166
ENSG00000046889.19	PREX2	8.82001	9.14786	9.44162	9.64167	8.97111	9.25069	9.21519	9.33135	8.95769	9.73926	9.05984	9.28104	8.93965	9.49045	9.73195	9.67186	9.39633	9.2288	9.34718	9.42092	9.71965	9.6696	8.51856	8.87834	9.04453	9.60127	9.49765	9.12538	9.33157	8.9575	9.56801
ENSG00000047056.17	WDR37	9.63493	9.25124	9.39891	9.91774	9.14619	9.11577	9.4066	9.33789	9.33001	9.79567	9.42583	9.69679	9.81934	9.66162	9.57409	8.60183	9.25787	9.69062	9.51553	9.85926	9.27338	9.33176	9.48828	9.52675	9.52038	9.48976	9.61895	9.46728	9.52578	9.50494	9.77896
ENSG00000047188.16	YTHDC2	10.6518	10.8815	11.3549	10.9461	10.9905	10.7586	11.2051	10.9665	11.1056	10.9998	11.2156	10.8145	10.9316	10.921	10.6292	10.4789	10.253	10.6884	9.82801	10.4518	10.3883	10.876	10.9767	11.2635	10.5642	10.9795	10.8274	10.4578	10.7414	11.0357	10.761
ENSG00000047230.15	CTPS2	9.37721	9.21671	9.13922	9.44502	9.50611	9.12333	9.13085	9.13495	9.0478	9.17137	9.09951	9.03098	9.27233	9.27625	9.05483	9.09055	8.82196	9.06499	8.89905	8.90035	8.9434	9.33984	9.27234	9.1934	8.60364	9.46469	9.02184	9.2098	8.571	8.65689	8.87385
ENSG00000047249.18	ATP6V1H	9.74408	9.4054	9.55486	9.40131	9.69473	9.52795	9.82172	9.96298	9.81894	10.1661	10.2554	9.83124	9.84136	9.38939	9.25936	9.83024	9.77245	9.52836	9.2183	9.10356	9.44516	9.668	9.53131	9.60032	8.99589	9.70333	9.38521	9.14952	9.07031	9.4318	9.36376
ENSG00000047315.17	POLR2B	10.9719	10.9436	11.132	11.0132	11.235	11.1904	11.0688	10.926	11.3399	11.0954	11.0493	11.2714	11.469	11.1679	11.0972	10.284	11.1557	10.7242	10.2197	10.8936	10.7327	10.9732	11.175	10.9671	11.1654	10.9836	10.4574	10.726	11.1503	11.0136	10.8681
ENSG00000047346.13	FAM214A	11.0026	11.0209	10.617	11.1781	10.9055	10.4222	11.152	9.81789	9.7364	9.74816	10.49	10.3741	10.7205	10.6264	10.4897	10.445	9.60483	10.5356	9.90171	10.7264	9.94252	10.6771	10.7097	11.201	10.838	10.8877	10.6803	10.6593	10.3287	10.131	10.6806
ENSG00000047365.13	ARAP2	9.95939	10.1003	10.661	10.8537	10.0984	9.9518	10.9858	9.68413	9.85732	10.1801	9.56869	10.1459	9.88897	10.039	10.4249	9.89818	9.99151	10.1156	9.67424	10.367	9.91968	10.731	10.0376	10.0604	10.6122	9.77436	9.86165	9.76124	10.3497	9.48662	10.006
ENSG00000047410.14	TPR	11.4531	11.8499	11.8365	11.6531	11.6473	11.6774	11.661	11.7808	12.0665	11.9322	11.8195	11.6204	11.8215	11.6781	11.6533	11.9201	11.814	11.3575	11.7021	11.4513	11.7187	11.9658	11.5544	11.864	11.6117	11.4157	11.2505	11.5272	11.4774	11.586	11.4326
ENSG00000047457.14	CP	17.4068	17.1236	17.1605	16.4449	16.6178	16.9178	17.2174	16.8077	16.5801	14.939	16.4333	17.8015	16.9932	17.0258	16.9427	18.3927	16.5044	16.4343	16.3759	16.8468	17.3013	16.7399	17.0786	16.4754	17.2707	16.0641	16.7269	16.188	17.5205	17.4411	16.1202
ENSG00000047578.14	KATNIP	8.81029	8.9773	8.97888	8.93961	8.55743	8.72949	8.30597	8.98728	8.93313	9.16547	8.85998	9.0852	8.53283	8.53311	8.38373	8.44404	9.52778	8.82911	8.92292	9.01818	8.74321	9.16662	8.68095	8.90598	9.10079	8.58205	8.79661	8.60712	8.90993	8.94859	8.845
ENSG00000047579.20	DTNBP1	7.58722	7.78509	7.45397	7.48656	8.00455	7.69338	8.10404	7.9396	8.11209	8.44191	7.90786	8.26553	8.02312	7.58303	7.79243	8.42354	8.28456	7.68573	8.44065	8.02275	8.05418	7.76172	7.16447	8.01809	8.41348	7.72351	7.79063	7.89462	8.37654	7.72953	7.7388
ENSG00000047597.7	XK	6.76477	7.86405	7.78829	6.37881	7.9441	8.10849	7.76614	8.38455	8.28213	7.02765	7.91608	8.83382	7.77309	7.0579	8.76185	8.64488	7.81587	8.00243	7.16912	8.57621	7.99631	7.75558	8.0931	8.24245	8.18799	8.67572	7.58454	8.46531	7.36857	8.16722	8.16536
ENSG00000047617.17	ANO2	5.66633	6.34103	5.55388	5.94019	4.99417	6.03814	6.02055	5.6554	5.48991	5.93634	5.65194	6.16525	5.61275	5.94276	5.88087	6.12126	7.19419	6.00367	6.20482	5.83915	7.27593	7.43037	5.9895	5.65468	5.66313	5.72001	6.36636	6.07634	4.99417	5.30915	5.82719
ENSG00000047621.12	C12orf4	8.36346	8.60146	8.63946	8.67863	8.22325	8.39109	8.4679	8.92773	9.17886	9.68571	8.94964	8.59256	8.48936	8.46029	8.54963	8.99976	8.36055	8.56213	7.92539	8.57621	9.03625	8.92182	8.77868	8.82863	8.49075	8.63718	8.24419	8.57681	8.30914	8.3791	8.31529
ENSG00000047634.15	SCML1	9.87523	10.1616	10.02	10.246	9.80304	9.77472	10.1977	9.73782	9.40326	9.63329	9.12769	9.93796	10.1304	9.74734	9.78207	10.2064	9.42064	10.1989	9.83698	10.6638	9.0172	9.81856	10.3397	10.3293	9.95881	10.3189	10.4431	9.81603	10.2729	10.4297	9.69503
ENSG00000047644.20	WWC3	9.44975	9.29264	9.48962	9.43593	9.09527	9.78902	9.56863	10.1228	9.75812	10.1051	9.48686	9.91492	9.36876	9.42788	9.30978	9.32403	9.92909	9.52518	9.80989	9.72745	9.82587	9.78644	9.2884	9.62748	9.94013	9.42885	9.37773	9.40281	9.47328	9.39297	9.31689
ENSG00000047648.23	ARHGAP6	7.43977	7.2161	7.21312	7.27045	6.82729	7.276	7.01322	7.56058	7.29307	8.16036	7.11532	7.52872	6.78188	7.66176	7.6926	7.39053	8.33699	6.7304	8.83576	7.37155	8.57707	8.23106	6.49067	7.25022	6.86612	7.39316	8.0357	7.27767	7.10581	7.04794	8.21162
ENSG00000047849.22	MAP4	12.8933	12.3775	12.676	12.517	12.4473	12.5166	12.8595	13.2036	12.8671	12.698	12.7342	12.9698	13.0091	12.7686	12.6071	12.8445	12.7534	12.6623	13.1896	12.5051	12.8569	12.7485	12.3923	12.8254	12.9681	12.5619	12.4654	12.2759	12.9527	12.5623	12.6075
ENSG00000047932.14	GOPC	9.91642	10.1574	9.90519	9.96429	10.074	10.0788	10.0085	10.1316	10.1342	10.152	9.95358	9.82065	9.92624	10.1079	10.193	9.99099	9.9472	9.90659	9.35221	9.73891	10.3163	10.0563	10.236	10.068	9.92294	10.1772	9.7541	10.0202	10.2611	9.76133	9.78034
ENSG00000048028.11	USP28	9.70106	9.26691	9.49611	9.46527	9.59277	9.39912	9.52214	9.46479	9.27252	9.17578	9.11015	9.56548	9.51112	9.50568	9.07164	9.09055	9.17891	9.0249	9.29857	9.04926	9.51292	9.18693	9.54282	9.45855	9.4258	9.3434	9.49304	9.27079	9.01181	9.29981	9.4269
ENSG00000048052.24	HDAC9	7.56373	7.18193	7.44013	7.47746	6.93381	7.43548	7.16153	6.38766	7.07117	7.34991	7.62538	6.62851	7.65455	7.34176	7.73627	6.93893	7.38826	7.75401	7.59474	8.26642	7.91	8.07353	6.80565	7.55958	7.63901	7.67668	6.93281	7.36588	7.26229	6.7619	8.36811
ENSG00000048140.18	TSPAN17	9.32598	9.06063	9.2062	9.07485	9.40163	9.33552	9.24987	9.46081	9.55703	9.36401	9.52704	9.43029	9.60612	9.51323	9.23967	8.43587	9.54319	9.39338	8.9263	9.86972	9.01959	8.92451	9.2975	8.74302	9.61556	9.58431	9.30065	9.32628	9.74611	9.84636	9.82652
ENSG00000048162.22	NOP16	7.96504	8.35364	8.38163	8.06346	8.48916	8.3742	8.67002	8.54476	8.9753	8.73981	8.23692	8.09834	8.21583	8.47982	8.40167	8.18576	8.49068	8.40017	7.31587	7.81108	8.40007	7.83342	8.47085	8.89912	8.71628	8.14258	7.73597	8.53009	8.70335	8.67325	7.90798
ENSG00000048342.18	CC2D2A	7.71321	8.28298	7.97009	7.80127	7.53131	7.65127	7.52674	7.92203	8.21656	8.38174	8.38532	7.03804	7.66181	7.71631	7.7146	7.78718	7.70846	7.42279	7.51418	7.84748	8.27251	8.54082	7.9249	8.19246	7.3082	7.80181	7.82093	7.46005	6.92777	7.4015	8.28026
ENSG00000048392.13	RRM2B	10.0194	10.096	9.94962	10.0664	9.84707	10.0514	10.0169	10.1638	10.1517	9.91284	10.1936	10.1794	10.402	10.4907	9.8916	10.6775	9.59008	9.92963	10.0215	9.86972	9.77586	9.91894	9.88178	10.0756	9.3402	9.85753	9.60407	9.47275	9.8039	10.0831	9.75527
ENSG00000048405.11	ZNF800	10.109	10.2014	10.3604	10.4738	10.2275	10.5526	10.6099	10.0922	10.0622	9.97899	9.24807	10.3669	10.2398	10.397	10.6358	10.1517	10.2457	10.4417	9.73504	10.0522	10.2137	10.3378	10.1472	10.5017	10.4344	10.3356	10.0816	10.3844	10.5131	9.90613	10.0271
ENSG00000048471.14	SNX29	9.43721	9.45179	9.66416	9.57078	8.88546	9.39496	9.48869	9.33571	9.3621	10.1823	9.68921	9.58856	9.47934	9.29171	9.4892	9.15876	9.49295	9.48967	9.72347	9.47905	9.31683	9.23757	9.20624	9.34726	9.11907	9.39209	9.63995	9.37678	9.09039	9.25357	9.70379
ENSG00000048544.6	MRPS10	9.92393	9.95991	10.0423	9.9388	10.3613	10.137	10.0085	10.2937	10.4558	10.1113	10.2378	10.0235	10.3337	10.1925	10.0691	10.1255	9.76809	10.1272	9.17358	9.88182	9.73863	9.85703	10.4322	10.2603	9.85747	10.1689	9.9865	10.1724	9.99497	10.1802	10.1772
ENSG00000048649.14	RSF1	10.3815	10.548	10.5922	10.5292	10.3826	10.4374	10.5135	10.3911	10.3311	10.4737	10.4178	10.5284	10.5001	10.5266	10.5093	10.9504	10.4141	10.245	11.0906	10.5888	10.4347	10.8028	10.4271	10.4371	10.488	10.2936	10.3482	10.564	10.4512	10.2542	10.4364
ENSG00000048707.15	VPS13D	12.0197	12.2233	12.4988	12.4008	12.2955	12.2028	12.4474	12.2981	11.9812	11.8855	12.2979	12.2782	12.5702	12.1845	12.1716	11.3522	11.7462	12.222	11.7192	12.2364	11.6238	12.3903	12.4143	12.0712	12.3298	12.2211	11.9555	12.1324	12.2492	11.9088	11.873
ENSG00000048740.19	CELF2	9.56177	9.34522	9.60229	9.31217	9.11946	9.43798	9.53391	9.15733	9.06434	10.7674	9.14503	9.89823	9.58202	9.17025	10.1503	9.56625	10.8997	9.78147	9.80258	9.43743	10.199	10.6319	9.0561	9.40881	9.28197	9.37425	8.91883	9.99003	9.3867	8.3791	9.90458
ENSG00000048828.17	FAM120A	12.9935	13.0574	12.8677	12.9257	12.8597	12.9241	13.0748	12.9939	12.8936	12.9207	12.8661	12.9104	13.1016	12.9809	12.9243	12.1935	12.5253	13.0477	12.3409	12.593	12.656	12.5146	13.1261	13.027	12.6434	12.9936	12.8316	12.6989	12.7922	12.8076	12.7437
ENSG00000048991.17	R3HDM1	9.40752	9.56162	9.38497	9.09812	9.49692	9.56538	9.46184	9.40586	9.63784	9.85453	9.08161	9.3441	9.48335	9.69354	9.47033	9.54189	9.14337	9.39861	9.0918	9.36775	9.08738	9.39517	9.68812	10.068	9.11604	9.2873	9.39018	9.32628	9.40551	9.56001	9.58234
ENSG00000049089.15	COL9A2	6.05757	6.96918	7.02718	6.07035	6.24157	6.38434	6.18145	5.88878	6.10271	6.13847	6.27832	5.83329	6.05008	5.8793	6.20529	6.06871	6.8764	5.97907	6.35638	6.20076	6.14671	6.7881	5.9895	6.17723	5.54198	5.81922	6.24087	7.0507	5.9262	5.99655	6.7566
ENSG00000049130.16	KITLG	7.18297	6.77839	7.71631	6.9857	7.08492	6.89631	7.23583	8.18448	8.90123	9.51078	7.71351	8.1449	6.49434	7.43531	7.17711	7.68608	8.32107	7.11353	9.02725	7.69578	8.644	8.31198	7.41984	7.54163	8.25617	7.06158	7.52081	6.71525	7.96558	8.11592	8.06342
ENSG00000049167.16	ERCC8	9.31688	9.52954	9.49287	9.36104	9.4357	9.15808	9.70178	9.14245	8.97967	9.43437	8.71398	8.724	9.39455	9.49236	9.13698	8.7635	9.14786	9.63707	8.81768	9.12413	8.75478	9.41442	9.78013	10.2143	8.55507	9.18862	9.55848	9.33532	9.18059	9.36816	9.37661
ENSG00000049192.15	ADAMTS6	5.93653	5.98031	6.23572	6.15697	6.3187	6.21478	6.26648	6.46341	6.16181	5.79112	6.04089	6.21926	5.96152	6.31351	6.12762	5.60744	6.49631	5.95374	6.2317	6.02203	6.28916	7.49895	5.89456	6.20486	5.93211	6.38791	5.96424	6.63118	6.17411	5.84605	7.0308
ENSG00000049239.13	H6PD	14.1697	14.4022	14.4945	14.7588	14.2763	14.2802	14.4627	14.1853	13.5587	12.8347	14.0766	14.7538	14.3396	14.2091	14.3818	13.4243	14.3243	14.4495	13.4373	14.6072	14.0555	13.0683	14.1199	13.9763	14.9877	14.5037	14.3406	14.3842	15.2404	13.9915	13.8035
ENSG00000049245.13	VAMP3	10.877	10.5157	10.6222	10.6	10.2009	10.4384	10.7321	10.8274	10.8391	11.156	10.7595	10.933	10.8252	10.7385	10.5852	11.015	10.5741	10.614	10.7872	10.4331	10.5873	10.5604	10.4291	10.5998	10.2469	10.3764	10.5232	10.0823	10.4226	10.5651	10.7342
ENSG00000049246.15	PER3	9.60536	10.7515	9.96139	10.3354	9.5423	9.462	8.76125	8.85038	9.19208	9.01269	9.98273	8.67759	10.51	9.87	10.1062	10.0034	8.33303	10.2794	9.14201	11.4233	9.45579	9.03581	10.8043	10.2736	9.61342	9.66718	10.0537	10.2251	10.2874	10.399	10.0119
ENSG00000049249.9	TNFRSF9	5.50423	5.79019	5.84224	6.15697	6.06654	5.69842	5.47712	6.26292	6.7703	6.29199	5.5835	6.69855	5.82657	5.49044	6.12762	6.21838	7.70224	5.74955	7.00376	5.98852	5.92471	5.67457	5.65973	4.99417	6.2469	5.78766	5.84855	6.2756	6.6819	5.30915	5.91548
ENSG00000049323.16	LTBP1	10.1746	10.1061	9.85304	10.1184	10.2847	10.1358	9.61365	10.1165	10.4082	10.9098	10.1009	10.5795	9.91145	10.2042	10.9815	10.1167	11.6007	9.25597	10.6836	10.1823	11.2314	11.0636	9.87876	10.1495	9.22127	10.4816	9.77512	9.26765	9.12651	9.72274	10.2764
ENSG00000049449.10	RCN1	11.1619	11.1472	10.8949	10.7631	11.6669	11.4997	12.0077	11.3268	11.6201	11.0389	11.4554	12.376	12.0074	11.585	11.4982	11.4534	11.3055	10.8983	11.3234	10.8503	11.3632	10.7629	11.0375	10.9962	11.6466	11.549	10.5073	11.7375	11.5789	10.4336	10.5953
ENSG00000049540.19	ELN	8.07299	8.60558	8.00285	8.65128	7.08492	9.39496	8.09121	7.76635	7.37097	8.98612	8.28183	7.98114	7.37237	8.34994	9.96972	7.34635	9.30486	8.18095	6.62608	8.74176	11.4053	11.0084	6.39628	7.77382	7.53124	7.40775	8.50164	8.19203	8.1446	7.94064	9.36006
ENSG00000049541.11	RFC2	9.24912	8.96133	9.41443	9.0807	9.41877	8.92412	9.28094	9.29819	9.73768	9.65659	10.0113	9.71024	9.63704	9.33073	9.06046	9.59202	9.06952	9.16468	9.05218	9.13575	9.08509	8.86122	9.18923	8.71199	9.27112	9.14926	9.19099	9.10436	9.43979	9.76133	9.13639
ENSG00000049618.24	ARID1B	11.277	11.5598	11.4792	11.5711	11.2991	11.353	11.3085	11.4086	11.0295	11.2202	10.8381	11.1709	11.2093	11.1261	11.5304	11.015	11.3189	11.4071	11.459	11.5336	11.3202	11.7846	11.406	11.5032	11.4321	11.4724	11.5641	11.3701	11.1431	11.0066	11.2585
ENSG00000049656.14	CLPTM1L	11.7173	12.3655	12.4962	11.5167	13.1274	12.6643	11.8075	12.0136	11.7391	11.4806	12.474	12.457	12.1093	11.9498	12.0911	12.531	11.3489	12.3101	10.6806	11.4964	11.9689	10.9647	11.898	12.0666	11.8301	12.6533	11.9417	12.5603	12.2017	11.8776	11.8945
ENSG00000049759.20	NEDD4L	10.6509	10.5416	10.6789	9.90134	10.4649	9.63918	10.4738	11.0351	10.8414	10.1543	10.1097	10.5951	10.1355	10.1972	9.99338	10.4975	11.5496	10.2147	11.4303	9.66676	10.2987	10.5767	10.5173	10.1667	10.3183	9.74276	10.1737	9.41424	9.64581	10.082	10.2042
ENSG00000049768.17	FOXP3	8.61928	5.9096	8.70005	5.82721	6.99085	5.98071	5.94716	5.34982	5.84467	6.64288	8.34965	5.52932	5.82657	6.72154	5.80567	7.04495	6.60341	7.17465	5.79968	5.65236	5.69726	5.97617	7.22562	7.45775	4.99417	5.45611	5.84855	5.76813	5.62841	8.81263	6.40075
ENSG00000049769.14	PPP1R3F	7.61792	7.44297	6.97866	6.94523	7.38475	7.34924	6.92445	7.09926	7.17091	7.02765	7.87449	7.02504	7.02587	7.12189	6.67931	6.83657	7.29897	7.1916	7.20446	7.39175	7.23357	7.26414	6.96155	7.32658	7.75488	7.13494	6.9033	7.43711	7.18638	7.43482	7.07917
ENSG00000049860.14	HEXB	11.4974	11.4478	11.5852	11.0664	11.349	11.4556	11.2788	10.9957	11.1732	11.5093	11.5283	11.409	11.8879	11.789	11.4504	12.1073	10.7728	11.1273	10.3914	11.2144	10.9547	11.2548	11.5382	10.7826	10.9043	11.2474	11.2153	10.6724	10.8744	11.5238	11.7171
ENSG00000049883.15	PTCD2	8.61556	8.81601	8.84498	8.85666	8.95775	8.84699	9.24127	8.62574	8.75842	8.60413	9.14158	7.8742	9.18137	8.93138	8.62775	8.82399	8.13288	9.03166	7.88373	8.91731	8.55404	8.64276	9.55234	9.83706	8.74014	8.76909	8.73134	8.78543	8.57578	9.24813	8.57455
ENSG00000050030.16	NEXMIF	6.18916	5.9096	6.19724	5.52538	5.71248	6.11792	5.72742	5.34982	5.78742	5.89751	6.18359	6.10803	5.74895	5.6483	6.12762	6.26358	6.1147	6.0509	6.905	6.0855	6.10187	6.23986	5.82441	5.598	5.4693	5.98562	5.84855	6.14742	5.8398	5.58056	5.65107
ENSG00000050130.18	JKAMP	9.67461	9.38402	9.49935	9.70167	9.56226	9.65662	9.5245	9.63191	9.74921	9.52696	8.99627	9.74052	9.76605	9.62026	9.41001	9.51134	9.31886	9.53471	8.95635	9.23634	9.64111	9.4029	9.62274	9.5444	9.11604	9.84723	9.23586	9.4998	9.41349	9.55415	9.59339
ENSG00000050165.19	DKK3	8.30439	8.35855	8.683	9.19302	6.85866	8.98353	7.95599	8.7879	8.27499	8.75369	8.64234	8.11013	8.30541	7.83169	9.28359	8.05797	10.2726	7.84531	9.70986	8.55898	9.90554	9.96793	6.65865	8.37767	8.41844	7.8499	8.48773	7.80036	8.60409	8.43469	10.1624
ENSG00000050327.15	ARHGEF5	10.1247	8.96454	9.91249	10.4172	9.83254	10.3459	9.4395	10.0883	9.98196	8.95734	9.19249	11.0606	10.9331	10.5624	10.6692	10.6339	9.96255	10.677	10.743	10.2951	9.84889	10.3297	9.72057	9.63574	9.99382	10.2926	9.81073	9.68555	10.6711	9.79148	9.61368
ENSG00000050344.9	NFE2L3	6.28296	6.31749	7.04609	7.01198	5.80633	6.7346	6.46411	7.14186	7.29307	7.94723	7.68475	6.73209	6.90339	7.22202	6.56057	6.53509	7.89401	7.14008	8.18672	6.80795	7.10713	7.78604	6.17785	7.03068	6.86612	7.00368	6.67427	6.95414	6.60135	5.94938	7.13491
ENSG00000050393.12	MCUR1	10.0851	9.85345	9.59474	9.50276	10.434	10.2366	9.8121	10.025	10.0916	9.93205	9.46773	9.72167	9.87835	9.91627	9.89474	9.92594	9.27644	9.97931	9.07669	9.98161	9.33807	9.54418	10.1064	10.3781	9.89323	9.83816	9.70315	10.0221	10.3987	10.256	9.74823
ENSG00000050405.14	LIMA1	9.69931	9.66955	10.238	9.85268	9.92617	10.2561	9.92531	10.1316	10.5334	10.8292	10.1376	10.256	10.1965	10.4322	10.2083	10.1799	10.0223	9.1991	11.9688	10.0824	10.5028	10.8252	10.0645	9.34726	10.2176	10.2802	10.0831	9.36505	10.0859	10.1359	10.4285
ENSG00000050426.16	LETMD1	9.31459	9.57005	9.3937	9.50276	9.44051	9.56722	9.30036	9.84413	9.2636	9.15805	9.62405	9.03098	9.00261	9.48085	9.18411	10.069	9.4001	9.61328	9.6662	9.45608	9.42003	9.5195	9.78013	10.1115	9.50428	9.20285	9.60834	10.0406	9.17119	9.48354	9.5616
ENSG00000050438.17	SLC4A8	5.86877	5.94571	6.32598	5.94019	5.84905	5.91916	5.82312	6.24058	6.30391	7.27216	6.00145	6.69855	5.70667	6.39276	6.07208	6.09536	6.49631	6.45856	7.00376	6.44177	6.54157	6.08092	6.41582	6.02557	5.85282	5.98562	6.59993	6.49247	5.8398	5.69303	6.06799
ENSG00000050555.19	LAMC3	8.6267	9.63379	9.48799	9.0807	8.50308	9.19202	9.21226	9.70112	9.16552	8.74974	9.01903	9.11735	8.58629	8.08413	10.0621	9.49777	11.475	8.70186	8.93303	9.36775	10.0041	11.1208	7.71983	8.84658	8.34224	9.05151	8.91538	8.67544	8.63643	7.80688	11.3076
ENSG00000050628.21	PTGER3	6.1387	5.69813	5.9773	5.8667	6.03391	5.74024	5.38911	6.58472	5.84467	6.26577	6.24772	5.69913	5.66148	5.54834	6.42809	5.95338	6.84096	6.42743	7.14501	5.98852	6.89069	6.66652	5.86028	6.69778	6.54815	6.03445	6.31796	6.38949	5.96617	5.43874	6.25771
ENSG00000050748.18	MAPK9	10.0082	9.6478	10.0871	9.94521	10.2358	10.0566	9.96925	9.93597	9.93339	10.1303	10.0559	9.91823	10.4549	10.0429	9.86298	10.0519	9.54659	9.95113	9.32436	10.0944	9.73427	9.83436	10.3862	10.267	10.1184	9.77844	9.72099	9.54205	9.78967	10.1378	10.1928
ENSG00000050767.18	COL23A1	6.44844	5.83211	6.19724	7.14761	5.88951	6.38434	6.08829	6.32714	5.8166	6.60454	7.17325	6.36591	5.92983	5.24322	6.64659	6.26358	6.79206	6.70588	6.96238	6.41998	6.94567	6.23986	6.12782	6.44656	6.21973	6.96357	6.36636	6.5406	6.51479	6.5566	6.76882
ENSG00000050820.17	BCAR1	10.863	10.4959	10.9373	11.1582	11.2092	11.0485	11.1762	12.7704	11.4474	10.9748	10.639	12.244	11.2679	10.9512	10.871	12.0121	11.9742	11.1651	12.7674	11.0941	11.7227	11.2241	10.7165	10.7789	11.7661	11.1036	11.1856	10.9839	11.1519	11.4728	11.07
ENSG00000051009.11	FHIP1B	10.054	10.2481	10.2648	10.8537	9.85068	9.94188	10.1678	9.79433	9.82984	9.45144	10.1599	9.83475	9.8225	9.77587	9.78037	10.2229	9.93169	10.2718	10.023	10.3093	9.65961	10.3999	10.0322	10.0419	9.60265	10.2016	10.6277	10.0369	9.96273	10.256	9.84907
ENSG00000051108.15	HERPUD1	11.4711	12.0796	11.3766	11.2223	12.2037	12.3066	12.0269	11.4091	11.9389	11.6572	11.6313	11.8716	11.9474	11.6147	12.4884	12.9202	12.8438	11.641	13.2367	11.9085	11.8502	11.3512	11.6941	10.7287	12.715	12.1088	11.2041	12.2436	12.9596	12.353	11.5037
ENSG00000051128.19	HOMER3	7.29364	7.09852	7.5663	7.19362	7.08492	7.57052	7.14873	8.03515	7.83789	8.95391	7.82288	8.07447	7.57201	7.76878	7.66269	7.42485	8.84984	7.35755	9.81535	8.23409	8.21892	7.66652	6.97371	6.58859	7.95419	7.27033	7.99001	7.74611	7.42416	7.84642	7.73299
ENSG00000051180.17	RAD51	5.61726	4.99417	6.85398	5.8667	5.92801	6.00989	5.82312	6.40709	7.122	7.88299	6.79742	5.87305	5.92983	6.43029	5.57172	5.92195	6.39562	5.55491	6.93401	6.05432	5.95235	5.4775	5.86028	5.88225	5.54198	5.68347	6.45706	5.8202	6.20469	6.37034	6.66743
ENSG00000051341.15	POLQ	5.99916	5.7457	8.36742	6.15697	6.18667	5.69842	5.94716	7.25231	8.05888	9.47785	7.79634	5.79132	5.99205	7.26003	5.62602	6.84983	6.43022	6.11741	6.8753	6.94224	6.27001	6.28093	6.52629	6.20486	6.13341	5.55874	7.42424	5.86886	6.92777	7.86097	7.53923
ENSG00000051382.9	PIK3CB	10.025	10.2014	10.3807	10.1437	10.3032	10.3767	10.3767	10.6455	10.3387	10.391	10.2681	10.7785	10.5266	10.3837	10.1503	10.6628	10.2777	10.4476	10.5128	10.0476	10.1874	10.1418	10.2038	10.1667	10.0661	10.2247	10.0269	9.98431	10.0265	10.0282	9.90077
ENSG00000051523.12	CYBA	9.90282	9.07554	9.88925	9.63573	9.36924	9.63567	9.72247	10.2108	9.96778	11.3675	9.81129	10.5574	10.4509	9.89621	10.3773	9.79423	11.3362	10.3876	11.6058	10.8335	10.8365	10.1279	8.85787	9.15365	10.2783	10.3818	9.65859	10.6031	10.9684	9.93904	10.417
ENSG00000051596.10	THOC3	9.20046	8.92883	8.96487	9.15193	9.49692	8.80366	9.33845	8.60411	8.83764	9.34065	9.73564	8.57154	8.94549	8.78262	8.90022	9.48799	9.3484	8.78171	8.19803	8.49244	8.28459	8.2657	8.56472	9.49078	8.34745	8.55684	9.05041	8.59204	8.65459	8.85145	8.49554
ENSG00000051620.11	HEBP2	11.8373	11.5535	10.9265	11.7823	11.537	11.1693	11.4804	11.1265	10.9668	10.3297	11.6937	11.0111	11.3628	11.2632	11.1915	11.8852	10.297	11.8357	11.016	10.6767	10.9672	10.486	11.4676	12.015	11.0395	11.3462	11.4042	11.1703	10.5461	11.2406	11.1485
ENSG00000051825.15	MPHOSPH9	9.98973	10.4117	10.686	10.1521	9.95496	10.0955	9.85396	9.82255	10.226	10.335	10.2538	9.55912	9.85844	10.3744	9.82062	10.0612	9.14561	9.67491	9.17074	9.83099	9.57112	9.93501	10.4937	10.6269	9.41106	10.0903	10.2723	9.82888	9.57642	10.08	10.0908
ENSG00000052126.15	PLEKHA5	10.0931	10.3495	10.3134	10.4138	10.1418	10.1677	10.0352	9.70954	9.8924	9.47785	9.68448	9.52472	9.67435	9.89765	9.85493	9.98128	8.57012	9.44318	9.40873	9.9359	9.76735	10.3726	10.1646	10.4476	9.77936	9.95186	10.1059	9.84161	9.21147	9.56292	10.0154
ENSG00000052344.16	PRSS8	9.16284	9.05161	8.45397	10.1451	9.76146	8.92701	9.35711	10.0948	8.36844	7.75288	9.17234	10.5899	10.2898	8.99493	8.7054	9.56996	8.75864	9.25789	9.79891	9.50165	9.08966	10.1441	9.85742	8.84658	8.67559	10.371	9.16221	10.4878	8.3206	9.51401	9.21011
ENSG00000052723.12	SIKE1	10.073	10.2599	10.119	10.0531	9.94486	10.1006	10.2051	10.2249	10.3268	9.92771	9.77619	9.73112	9.72093	10.0777	9.95021	10.1944	9.85701	9.91512	9.88103	9.97032	10.199	10.0624	10.1941	10.4789	9.73274	10.0381	10.0846	10.0314	10.0692	10.1231	9.86348
ENSG00000052749.14	RRP12	8.89852	9.49008	9.09276	8.50605	9.37176	9.59644	9.4395	9.78001	10.236	9.81744	9.27351	10.3705	9.30671	9.36455	9.41001	8.17103	10.0002	10.0419	8.94972	9.2551	9.38521	9.09197	9.73235	10.0009	10.3546	9.6803	8.97954	9.7657	10.0265	9.24086	8.60935
ENSG00000052795.13	FNIP2	12.1104	12.3213	11.4498	12.6423	12.3155	10.8845	11.9387	11.4723	11.7423	11.2612	12.023	13.0647	11.8845	11.8254	11.0627	11.4753	12.13	11.3796	11.8275	11.0155	11.2929	10.9899	12.1073	11.4827	12.7135	11.9063	11.0434	11.5001	12.4478	10.7291	11.1089
ENSG00000052802.13	MSMO1	14.4963	12.7919	13.6785	14.2137	12.9085	12.1543	14.2616	13.5004	11.5483	11.7843	13.1319	13.5803	15.2563	14.2177	13.14	13.1489	10.5481	14.4051	12.5887	15.2748	12.4271	12.8536	14.66	14.9785	10.41	13.9469	14.5945	12.169	14.3888	14.9539	13.5274
ENSG00000052841.15	TTC17	11.0818	11.4922	11.0363	11.1943	11.0284	11.2717	10.7494	10.9231	11.0347	10.7776	10.7971	11.3684	11.5643	11.1822	11.4087	10.9618	10.8977	11.2407	10.8336	11.1665	11.1056	11.1296	11.2622	11.4539	11.6894	11.5387	11.0489	11.3292	11.5285	10.7304	10.8058
ENSG00000053108.17	FSTL4	5.25019	5.45761	6.27278	5.45485	5.53953	5.34891	5.27387	6.17042	5.84467	5.97342	5.87078	6.16525	5.43324	5.97274	5.57172	6.195	6.18188	4.99417	5.75468	5.87917	6.32644	6.46518	6.22544	4.99417	5.26931	5.81922	5.96424	5.76813	5.96617	6.5566	5.82719
ENSG00000053254.16	FOXN3	12.344	12.3343	12.4128	12.6509	12.015	12.4753	12.4477	11.5762	11.6277	11.5192	11.641	11.9477	12.5219	11.8197	12.0859	12.0583	11.1623	11.9921	11.6094	11.6488	11.4568	11.5454	12.3457	11.8918	11.7578	12.2241	12.323	11.5429	11.4525	11.5508	11.8257
ENSG00000053328.9	METTL24	6.48615	6.58974	6.66532	6.15697	5.71248	6.7346	6.26648	6.46341	6.3682	6.49202	6.30802	5.9817	6.05008	6.51889	6.32261	7.06736	6.57382	6.23792	6.62608	6.77602	7.33305	7.804	6.62695	6.64445	6.2469	6.01038	6.49975	5.99927	5.56235	6.04129	7.36001
ENSG00000053371.13	AKR7A2	10.4712	10.109	10.2292	10.3524	10.1374	10.2377	10.2641	9.89816	9.71042	9.86366	10.4585	9.48501	10.651	10.288	10.1143	9.96024	9.72223	10.2314	9.25364	10.4541	10.1366	9.50341	10.2595	9.92554	9.91426	10.2473	10.5523	10.0552	10.3032	10.225	10.198
ENSG00000053372.5	MRTO4	9.23952	9.19776	8.92199	8.93638	9.47602	9.27802	9.3703	9.87739	10.0896	9.89426	9.92382	9.90827	9.83824	9.2651	9.57606	9.10855	9.93688	9.55515	8.89215	9.17852	9.6642	9.20917	9.46628	9.72935	10.0248	9.28539	8.94275	9.59317	9.81599	8.68136	8.90974
ENSG00000053501.14	USE1	8.58544	8.32379	8.13514	8.27399	8.82044	8.32226	8.4679	8.2087	8.57675	8.2075	8.96535	8.48421	8.69102	8.56634	8.43252	8.56866	8.34489	8.4141	8.14055	8.21764	8.16757	7.88487	8.57978	8.86078	8.1346	8.43753	8.2985	8.48724	8.3206	8.19788	8.30758
ENSG00000053524.13	MCF2L2	5.71184	5.87181	5.7138	5.78553	5.53953	5.42809	5.77687	6.28477	5.89791	6.34252	5.96013	5.69913	5.70667	5.54834	5.76502	6.195	6.55873	5.50659	6.715	6.39776	6.12456	6.41314	5.82441	5.37773	5.96904	5.51009	5.99946	6.36215	5.56235	5.6578	6.17794
ENSG00000053747.17	LAMA3	7.69897	7.66154	8.9812	6.93145	7.53131	8.28655	7.17421	7.70572	9.448	8.58206	8.70932	7.56398	7.24055	8.03184	8.42815	7.64346	8.46197	7.18315	7.64592	7.6301	8.05418	9.24835	7.95438	7.50499	7.18095	7.60958	7.67072	7.27767	8.38201	8.68674	7.95844
ENSG00000053770.12	AP5M1	10.8808	10.5157	11.1121	10.5303	11.0638	10.5414	11.0213	10.9063	10.7244	10.5434	10.1168	10.3486	10.6714	11.1637	10.5073	10.6723	9.97899	10.6741	9.49298	10.2438	10.3414	10.9424	11.167	11.0349	10.2904	10.5323	10.3546	10.3916	10.267	11.0812	10.7949
ENSG00000053900.11	ANAPC4	8.9845	8.8684	9.36202	9.24344	9.18395	9.18482	9.01457	8.89847	9.12865	9.23051	8.82162	9.07034	9.03856	9.15583	9.22222	8.7635	9.05763	9.27886	9.17925	8.91393	9.02676	9.00815	8.97894	9.43508	8.84286	8.98948	8.97292	9.2261	8.98343	8.96637	8.99333
ENSG00000053918.18	KCNQ1	7.3958	6.77839	7.75	7.37302	7.28847	7.60044	7.2947	7.97407	7.54497	8.51138	7.17325	8.02547	7.88842	7.56822	7.65511	7.80011	8.40652	7.92117	8.92292	8.28757	8.26032	8.09301	7.14343	6.99017	7.39365	7.70029	7.4637	7.30348	7.97291	7.44138	8.05881
ENSG00000054116.12	TRAPPC3	10.032	9.98691	9.8094	9.76108	10.4685	10.0826	10.0303	9.96016	10.373	10.0787	10.0632	10.2973	10.2609	9.88171	9.97419	10.1014	9.89217	9.75046	9.47927	9.76155	9.7545	9.60407	10.0295	9.87241	10.0832	9.97805	9.63577	9.80957	10.0161	9.98214	9.92968
ENSG00000054118.15	THRAP3	11.568	11.8268	11.8075	11.9102	12.1938	11.8371	12.2501	11.852	12.0472	12.0707	12.205	12.3385	12.7657	11.9274	11.9346	11.772	11.8557	11.6989	11.2481	11.6921	11.689	11.5811	12.0544	11.9051	11.5232	11.8527	11.2828	11.7454	11.5954	11.5813	11.6844
ENSG00000054148.18	PHPT1	9.40108	9.02419	8.99046	8.89042	9.55785	9.18241	9.28929	9.838	9.6337	9.29409	9.46497	9.47828	9.42407	9.24708	9.22723	10.0937	9.87199	9.31252	10.0356	9.42329	9.56786	9.63064	9.16457	9.55533	9.39617	9.61652	9.63159	10.0202	9.54286	10.5513	9.75948
ENSG00000054179.12	ENTPD2	6.02884	5.9096	6.13653	6.07035	6.12851	6.32394	6.05506	6.04071	6.65516	6.10775	6.21618	5.69913	5.89689	5.97274	5.67575	7.12174	6.06709	5.97907	6.44652	6.11565	6.21028	7.00022	5.92743	4.99417	5.38269	5.60334	6.61896	5.76813	5.8398	6.73951	6.69359
ENSG00000054219.11	LY75	7.1618	6.49276	7.39771	7.09992	6.56175	7.07285	7.16153	7.3272	7.33612	7.96801	7.34563	6.76471	7.52479	7.49948	7.8331	6.86296	8.59014	7.65027	8.4359	8.17849	7.85116	7.90714	6.45388	5.37773	7.46419	7.39316	7.14706	7.21088	7.76018	6.54332	7.72715
ENSG00000054267.22	ARID4B	9.80547	10.2818	10.1817	10.0955	9.90029	10.0839	10.2211	9.90698	10.0078	10.0171	10.0113	10.3596	10.0664	9.96111	10.0109	10.5659	10.5923	10.0239	11.0112	10.1121	10.0586	10.4878	9.81218	10.0121	10.2469	10.1227	9.93819	10.2791	10.3245	9.62146	9.83186
ENSG00000054277.14	OPN3	9.98256	9.55738	9.19825	9.65348	9.38677	9.47583	9.99669	11.2846	9.97761	9.427	8.79547	10.695	9.57076	9.91057	9.29317	10.2647	10.3319	9.94281	10.5328	9.28149	10.8016	9.07268	9.7138	9.98326	10.2904	9.56558	9.49535	9.1219	10.0178	9.91528	9.28217
ENSG00000054282.16	SDCCAG8	8.56242	8.92224	8.92922	8.76132	8.66853	8.67209	8.55872	8.70236	8.7961	9.20197	8.6026	8.77997	8.6522	8.85298	8.78926	9.31742	8.84154	8.75195	9.51776	8.54592	8.86292	9.15291	8.60207	8.82501	8.74801	8.57265	8.67116	8.92004	9.02579	8.53974	8.74914
ENSG00000054392.13	HHAT	7.5716	7.70135	7.67593	7.48656	7.27733	7.52438	7.33998	7.51385	7.33612	7.28921	8.01111	7.25216	7.14829	6.77751	7.00328	7.62165	7.19419	7.31987	7.01726	7.62167	7.58705	7.69899	7.61956	7.56847	7.19304	7.75198	7.79827	7.31619	7.44577	7.68644	8.07714
ENSG00000054523.20	KIF1B	11.8534	12.0247	12.0986	12.1785	11.9697	12.118	12.3646	12.0558	11.9001	11.8543	11.7285	12.1016	12.2187	12.0341	11.7128	11.1306	11.3639	12.0854	11.3259	11.4936	11.4951	11.6693	12.2329	12.374	11.8638	12.0269	11.9421	11.8988	11.6688	11.7515	11.5383
ENSG00000054598.9	FOXC1	7.08491	7.58683	7.52117	7.67286	6.85866	8.09819	6.86159	7.08839	6.99096	7.22559	7.21508	6.98523	7.39018	7.62654	7.34015	6.99891	8.30496	7.53152	7.78893	6.9976	8.90243	8.09301	6.54369	6.82942	6.64532	6.69133	8.18193	6.97075	6.72022	7.09984	7.80676
ENSG00000054611.14	TBC1D22A	9.59788	9.23806	9.46001	9.37062	9.63107	9.57825	9.48384	9.94598	9.80428	9.81273	9.92181	9.48724	9.60979	9.39758	9.45762	9.432	9.93817	9.80265	10.1594	9.68662	9.83404	9.56154	9.61912	9.78236	9.62836	9.60586	9.58471	9.3293	9.54043	9.8283	9.84115
ENSG00000054654.20	SYNE2	12.4965	12.4791	12.8902	11.3425	12.5246	12.3873	12.3401	12.9234	12.0345	12.15	12.6884	14.3173	12.8913	12.6451	12.6969	13.547	13.3107	12.0513	13.4779	12.9554	12.9421	13.3331	12.1857	12.3752	12.9911	12.8715	12.3521	13.2349	13.2655	11.5148	12.4231
ENSG00000054690.14	PLEKHH1	7.29364	8.02219	7.92682	7.32273	6.69305	7.3757	7.74151	8.19422	7.9905	7.64874	6.99104	7.28468	6.75316	7.41043	6.4868	7.0562	7.4193	7.87615	7.86956	7.28754	7.64536	8.50876	8.33073	8.3727	7.9123	7.34841	7.53932	7.68	7.36857	7.22118	7.27287
ENSG00000054793.14	ATP9A	10.388	10.311	10.4691	10.4033	10.5943	10.3308	10.7773	10.4313	9.98737	8.52533	10.569	11.1471	10.6049	10.1937	10.3059	9.5036	10.0027	10.4358	9.02725	11.2954	9.83268	10.8144	10.6814	9.80266	11.0203	10.3337	9.7541	10.3085	10.6499	9.64229	10.5304
ENSG00000054938.17	CHRDL2	7.3958	7.2384	7.5663	6.37881	7.63814	7.70028	7.2947	7.95118	7.72597	6.80159	6.81632	8.07447	7.96032	7.85002	7.85956	7.80654	9.43906	7.53152	7.5325	7.91752	7.86205	7.19135	8.29456	7.97914	8.95914	7.97057	7.68732	8.27022	8.68139	8.02888	7.59192
ENSG00000054965.11	FAM168A	10.8669	10.8175	10.6703	10.7812	11.0316	10.6217	10.6981	10.5947	10.3345	10.4527	10.5339	10.7957	10.8463	10.6768	10.6573	10.3747	10.6574	10.648	10.8777	10.6925	10.7995	10.5192	10.9532	10.7122	11.0243	10.9212	10.9305	10.5052	10.6215	10.8153	10.6657
ENSG00000054967.13	RELT	7.37779	7.47113	7.98891	7.6886	8.14219	7.46031	7.31753	8.37178	8.0421	9.1831	7.95646	8.78727	7.51676	7.7752	7.42377	8.30291	9.50698	8.06153	10.6049	8.82685	7.69518	7.78604	7.33087	6.96243	8.39349	7.79636	7.90098	8.27655	8.07842	7.65321	7.58544
ENSG00000054983.17	GALC	9.32371	9.44951	9.36202	9.32208	10.0954	9.15563	9.17965	9.57034	9.31973	10.3225	9.43431	10.4922	9.70557	9.20801	10.1815	9.66494	9.33075	10.0183	9.29597	9.3994	10.093	9.45403	9.00141	9.04607	9.32455	9.40621	8.99269	10.0625	10.6985	8.84665	9.28022
ENSG00000055044.11	NOP58	9.47654	10.2429	9.77644	10.0998	9.9979	9.67214	10.4267	9.39962	10.3556	10.1705	9.98273	9.9461	10.0489	9.73932	10.0746	9.54378	10.232	10.1594	9.28813	9.66075	9.7108	9.59398	10.043	10.4276	9.96723	10.0279	9.44612	10.3282	10.2463	9.73054	9.2919
ENSG00000055070.17	SZRD1	11.5074	11.0093	11.3201	11.4262	11.5224	11.5217	11.6459	11.6232	11.6232	11.571	11.3242	11.6699	11.646	11.4788	11.3698	11.1381	11.9555	11.528	11.4256	11.5602	11.7395	10.9204	11.4128	11.4185	11.9225	11.4087	11.6637	11.1457	11.9113	11.784	11.7052
ENSG00000055118.17	KCNH2	6.30512	5.59078	5.84224	5.69398	5.80633	5.60556	5.90792	5.81906	5.8166	6.3789	6.39241	5.45828	5.50051	5.84557	6.01294	5.92195	6.35988	6.41153	6.40239	6.14487	6.52642	6.39523	5.35217	6.44656	5.38269	5.96014	5.71206	6.49247	5.27964	5.58056	5.94287
ENSG00000055130.18	CUL1	11.0104	10.9297	11.1786	10.9667	11.4932	11.1747	11.3037	11.2868	11.3758	11.0538	10.8381	11.7101	11.4518	11.2638	11.2411	10.8274	10.8022	10.9632	10.3582	10.7549	10.7771	10.7576	10.9879	10.9273	11.1351	11.3702	10.6496	11.0747	11.0753	10.9144	10.6975
ENSG00000055147.19	FAM114A2	9.78255	9.76076	9.33509	9.52007	9.46192	9.49535	9.41171	9.60868	9.7441	8.94532	10.0375	9.73301	9.6006	9.51887	9.71603	9.75078	9.63549	9.63854	9.51553	9.16724	9.92351	9.55982	9.61912	9.80632	9.47859	9.58431	9.38272	9.555	9.78762	9.3446	9.52415
ENSG00000055163.20	CYFIP2	11.9235	10.4848	9.49611	10.564	11.2211	10.0955	10.6319	10.5938	10.9012	9.47308	11.6562	10.7611	10.9191	11.9164	10.3059	9.79106	9.98024	11.0548	10.4569	10.1077	10.1969	10.2613	11.5343	10.8568	10.0037	10.0893	11.3422	10.0715	9.17746	11.1765	10.712
ENSG00000055208.19	TAB2	11.4369	11.4659	11.3624	11.6275	11.5359	11.3674	11.4114	10.963	11.042	11.0341	10.9855	11.622	11.8183	11.4638	11.5946	11.6656	10.8524	10.9508	11.5337	11.226	11.1629	10.8195	11.2012	11.1983	11.3315	11.5226	10.9617	11.2448	11.4583	10.7154	11.1242
ENSG00000055211.14	GINM1	10.3902	10.2715	10.1927	10.2666	9.98646	10.2214	10.2739	10.1881	10.3242	10.0677	10.5353	10.5197	10.6277	10.3281	10.2869	10.7738	10.2613	9.98627	10.1085	10.0197	10.2323	10.0115	10.132	9.71189	10.094	10.2217	9.85986	9.67847	10.2147	9.91414	10.2666
ENSG00000055332.19	EIF2AK2	11.1267	11.1689	11.4804	11.0208	11.217	11.2661	11.3003	11.4266	11.4072	11.64	11.063	10.8207	11.332	11.2452	11.0071	10.7322	10.6248	10.9502	10.232	11.1875	10.9886	11.069	11.0985	11.1737	10.6864	10.9407	11.0212	10.6783	11.0293	10.8687	11.1843
ENSG00000055483.20	USP36	9.64949	10.2323	9.71236	10.117	9.84707	9.92471	10.0236	10.0544	9.97978	9.68055	9.46497	10.4169	9.84604	9.97893	10.1291	10.0034	10.628	10.1178	10.9645	9.93258	9.84889	10.1783	9.92785	9.94725	10.2441	9.94222	9.87233	10.128	10.2102	9.59605	9.27434
ENSG00000055609.21	KMT2C	12.4997	12.9992	12.7609	12.9001	12.3618	12.4299	12.614	12.5358	12.2112	12.6323	11.9885	12.6556	12.2458	12.4678	12.5141	12.5634	12.3237	12.4419	12.9773	12.6281	12.2739	12.9096	12.6674	12.8675	12.627	12.4912	12.6616	12.6304	12.2815	12.136	12.2193
ENSG00000055813.6	CCDC85A	5.99916	5.94571	5.81221	5.90428	6.00004	5.88656	5.82312	5.6554	5.61942	5.66619	6.11495	6.16525	6.13069	5.73411	6.22986	6.32783	5.90671	5.74955	4.99417	4.99417	6.12456	6.65221	5.65973	5.88225	5.38269	5.96014	6.12787	5.71192	6.04091	5.99655	6.44982
ENSG00000055917.16	PUM2	11.74	11.7713	11.923	11.8775	11.8639	11.8129	11.7593	11.7724	11.4076	11.4654	11.5564	12.0002	11.7683	11.822	11.7549	11.7879	11.6458	11.6384	11.3937	11.7787	11.6179	11.6673	11.9106	11.684	11.9966	11.8779	11.658	11.8748	11.8621	11.5346	11.7146
ENSG00000055950.17	MRPL43	10.0236	9.5595	9.57494	9.81638	9.8757	9.91895	9.98988	9.72956	9.98304	9.52236	10.0263	9.67343	10.1756	9.98165	9.79391	9.92014	9.66081	9.78413	9.30117	9.70621	9.9286	9.2802	9.90128	9.51561	9.74649	9.76482	9.76369	9.23257	9.92603	10.3211	10.0897
ENSG00000055955.17	ITIH4	16.4259	16.791	16.3151	16.8371	15.8104	16.5031	16.9195	15.4981	14.8775	13.7354	16.2336	17.1455	16.589	15.5116	16.7827	16.9192	15.8495	16.4962	14.473	16.747	15.5312	15.323	16.4751	15.8598	16.5688	16.5274	17.3025	16.648	17.0524	16.4119	16.0871
ENSG00000055957.11	ITIH1	15.7828	15.87	15.0409	15.6026	15.7004	15.2681	15.9044	13.4963	13.7378	12.825	15.5022	15.3713	15.8468	15.1105	15.017	15.3871	14.0088	15.1579	13.3674	15.5277	13.9829	14.2373	15.0728	15.0115	15.3991	15.098	15.0821	15.1759	15.6737	14.8856	14.9836
ENSG00000056050.7	HPF1	8.59681	8.54666	8.82183	8.36854	8.68893	8.60507	8.1847	7.92203	8.97092	8.78296	8.97702	8.1955	8.69102	8.49141	8.41055	8.32964	8.10516	8.04811	8.33224	8.15563	8.26032	8.11698	8.36163	8.41197	7.98816	8.41663	8.31965	8.03631	8.53222	8.42827	8.1131
ENSG00000056097.16	ZFR	11.4259	11.2438	11.1242	11.0998	11.3899	11.4635	11.4931	11.1107	11.3906	11.1538	10.8328	11.4841	10.7507	11.3828	11.4536	11.1443	11.3431	11.3061	11.1055	11.1437	11.639	11.3462	11.6322	11.6349	11.2367	11.3194	11.0244	11.1778	10.7758	11.3305	11.2148
ENSG00000056277.16	ZNF280C	7.28395	7.70918	7.17969	7.36311	7.1966	7.46031	7.41572	7.63507	7.551	7.5958	7.05468	7.45533	7.48414	7.46777	7.83976	7.69999	7.42695	7.32749	7.57724	7.74306	7.78972	7.79205	7.75395	7.95256	7.58619	7.42218	7.62831	7.53738	7.33408	7.57832	7.30522
ENSG00000056558.11	TRAF1	7.38682	7.90529	7.37598	7.28107	6.88927	7.22809	6.86159	7.77292	8.3482	8.02524	7.55268	7.18462	6.8774	7.14254	7.94226	7.46656	8.78489	7.70887	9.29857	7.78126	7.49818	8.76221	7.23554	7.69532	7.26333	7.48528	7.70373	7.79147	7.17329	7.44138	7.83953
ENSG00000056586.16	RC3H2	10.5739	10.7835	11.1221	10.8857	10.8226	11.009	10.9193	11.0727	10.8198	11.0833	10.6596	11.0095	10.6905	11.0137	10.6245	10.9674	10.8756	10.7886	11.1327	11.1351	10.7918	11.0684	10.9851	10.9841	11.0904	10.8196	10.732	10.7487	10.953	10.7999	11.0154
ENSG00000056736.10	IL17RB	10.2469	11.4994	9.96607	11.3826	9.7402	9.19919	10.0352	7.77292	8.2963	8.59314	9.81778	9.37823	9.9025	9.50757	9.86939	9.89375	8.61314	10.4618	8.15804	8.3937	9.33231	8.55833	10.0658	9.00514	9.94696	9.57185	9.88117	10.2619	9.4424	8.81754	9.75668
ENSG00000056972.20	TRAF3IP2	8.75731	8.36833	8.51959	8.60721	9.18967	9.17999	9.10897	8.99006	9.30242	8.77327	8.64723	8.62147	8.99137	8.68195	8.80613	9.53241	9.16125	9.40902	9.02094	8.07864	8.82229	8.88632	8.90932	9.0336	7.94729	8.78544	8.891	8.46531	8.34884	8.99479	9.08581
ENSG00000056998.20	GYG2	10.436	9.73849	10.4863	9.51577	10.4507	9.52225	9.59132	8.98172	9.47913	8.83046	10.1132	9.26549	10.3326	10.4725	9.63933	8.25721	8.14201	10.2392	8.09887	10.593	9.24503	8.51953	10.2466	9.60243	8.97596	10.6097	9.60193	9.555	10.8244	9.94575	9.47037
ENSG00000057019.16	DCBLD2	10.2974	10.1782	10.4558	10.6081	9.96831	10.1133	10.3397	10.3432	10.214	10.718	9.78062	10.0174	10.2516	10.3525	10.2941	10.1014	9.93817	10.3449	9.16218	10.6487	10.1948	10.2464	10.526	10.3076	10.179	10.448	10.3722	9.9631	10.1139	10.2916	10.1411
ENSG00000057252.13	SOAT1	10.2313	10.156	10.0795	10.5598	10.1939	10.1543	10.3974	10.1228	10.186	10.9045	9.7628	10.7331	10.579	10.364	10.2988	10.4379	10.8079	10.3858	10.4132	10.2964	10.7918	10.4076	10.2206	10.2696	10.0456	10.3356	9.90216	10.6497	10.8432	9.82587	10.3973
ENSG00000057294.16	PKP2	11.6109	11.4489	11.7108	11.4851	11.9488	11.2287	11.7432	10.7698	11.3659	10.3584	11.8996	10.946	11.8167	11.6956	11.4021	11.357	10.2204	11.063	9.8244	10.7226	11.7315	10.8642	11.5444	11.4005	10.8389	11.547	10.8581	11.0503	10.6777	10.8043	10.6835
ENSG00000057593.14	F7	11.5084	11.5881	11.9515	11.5539	11.795	11.7078	12.5259	10.7938	9.99169	9.48615	11.6171	10.9363	12.1226	10.8844	11.6588	11.7066	8.34095	11.2523	7.30514	11.8949	9.83946	11.0636	11.5242	10.3732	10.0894	11.4624	11.7754	11.8603	12.0043	11.6885	10.9365
ENSG00000057608.17	GDI2	13.1662	13.0529	13.068	12.7726	13.234	13.0077	13.105	12.8065	13.1382	13.0355	13.2859	13.1835	13.1947	13.1102	13.0883	13.2013	12.5174	13.0954	12.5767	12.5037	12.8079	12.912	13.0234	13.2017	12.6845	13.1087	12.6025	13.0987	13.011	12.9111	12.7918
ENSG00000057657.17	PRDM1	8.25722	7.85705	7.76654	7.71189	7.20844	8.04016	8.05861	8.32833	8.01223	9.32485	8.14951	8.39596	8.37233	7.14254	8.86847	8.85178	10.2879	7.79234	10.378	8.23953	8.3852	9.43907	7.63434	7.56847	8.35781	7.76879	7.39386	7.96726	8.50743	7.17399	8.89447
ENSG00000057663.16	ATG5	10.0622	9.78087	9.75765	9.91448	9.95663	9.82184	10.1663	9.69774	9.8502	9.74915	10.1701	10.1515	9.93212	9.9721	9.81896	10.267	9.56011	9.58451	9.3942	9.34541	9.87947	9.45589	9.88027	9.76553	9.90554	9.7825	9.62949	9.56271	9.666	9.75879	9.37478
ENSG00000057704.13	TMCC3	8.77074	8.589	8.73906	8.49288	8.2892	8.69601	9.36504	9.55919	9.25283	9.50845	8.48175	9.5506	8.54831	8.7605	9.31684	9.51327	10.144	8.92431	11.0518	8.99282	9.05038	9.54068	8.70516	8.16965	8.73223	9.08704	9.13581	8.78984	9.01532	8.93736	9.06324
ENSG00000057757.10	PITHD1	10.1809	9.85173	9.60379	9.59956	10.0553	9.83569	9.72453	9.54043	10.4203	10.0701	10.2538	9.98928	9.99662	9.98029	9.78885	9.89079	9.59337	9.81704	9.16504	9.49265	9.54481	9.55115	9.67249	9.74851	9.67432	9.50131	9.49995	9.68555	9.86141	9.65328	9.42337
ENSG00000057935.14	MTA3	9.00734	8.90228	8.99735	8.96833	8.64782	8.48845	8.91712	8.98728	8.8158	8.81354	9.07801	8.7763	8.87685	8.71849	8.73743	9.28615	8.64217	8.72434	9.19332	8.8447	8.98813	9.05314	8.69138	8.52812	8.57292	8.60682	8.83	8.47083	8.21397	8.77526	9.05182
ENSG00000058056.10	USP13	10.1771	9.94702	10.3143	10.6252	9.47602	9.94472	9.90192	9.7045	10.3044	10.285	10.2166	9.24713	10.2063	10.0206	10.1089	10.348	9.47877	10.2851	11.6313	9.91249	10.2385	9.68236	9.73402	9.64803	9.69067	10.0393	10.4167	9.56783	9.47328	9.95688	9.95313
ENSG00000058063.16	ATP11B	10.9091	11.1668	11.2021	11.1325	11.0388	11.0933	10.9184	11.3442	11.0179	11.0684	10.3434	11.8384	10.9806	11.1463	11.1768	11.4091	11.3377	10.8439	11.3717	10.8876	11.0761	11.3793	11.1063	10.9654	11.4199	10.8077	10.6413	11.1837	11.1763	10.7769	10.9574
ENSG00000058085.15	LAMC2	5.90336	6.07656	8.07934	5.52538	5.60301	6.69058	6.08829	10.3421	9.87146	9.38193	5.96013	6.68143	6.22854	5.97274	6.5057	7.04495	8.28867	6.15926	8.32196	8.18979	7.39547	8.98253	5.9895	6.37967	6.62652	6.22681	7.15934	5.99927	6.34504	6.56972	7.2564
ENSG00000058091.17	CDK14	10.4681	10.4904	9.94013	10.7559	9.97494	10.1604	10.1962	10.0728	10.337	9.91372	9.79385	10.1159	9.74283	9.78836	10.1607	10.1167	9.96636	9.54575	10.2197	9.53052	10.0805	10.3438	9.95393	9.96537	10.4453	10.1533	10.3571	9.66181	9.49601	9.82951	9.77342
ENSG00000058262.10	SEC61A1	12.8851	13.8175	13.0358	12.5418	13.7226	13.4258	13.0814	13.3624	13.4833	13.2803	12.5251	14.0527	13.1727	13.1206	13.5464	13.2588	13.2402	13.0592	13.367	13.3863	12.9158	13.0745	13.3132	13.2031	13.8116	13.5725	12.9159	13.718	14.1335	13.4509	13.0093
ENSG00000058272.19	PPP1R12A	10.5758	10.7431	10.9426	10.5228	10.6768	10.8793	10.8738	10.8946	10.7603	11.1977	10.5715	10.9533	10.5129	10.7805	10.8485	11.0546	10.9595	10.456	11.1522	10.546	10.9795	11.3402	10.5055	10.7845	10.4927	10.5641	10.5926	10.5755	10.5843	10.2668	10.6393
ENSG00000058404.20	CAMK2B	7.85445	8.26736	8.07496	8.40653	8.39768	7.58556	8.34419	6.58472	7.66086	7.13991	8.10009	7.1613	8.03424	7.97752	7.27128	7.22413	7.41161	7.52498	6.52984	7.46965	6.57127	7.22825	8.22415	7.79652	8.58177	7.7854	7.30933	7.62069	7.85081	8.1788	7.35232
ENSG00000058453.17	CROCC	7.92915	8.7505	8.42684	8.70926	8.32105	8.65824	7.9273	8.41393	8.26061	9.0833	8.67622	8.1449	7.89456	8.25773	8.30962	7.69305	8.95366	8.78171	8.9464	8.93073	8.6157	8.88908	8.40464	8.96302	9.39617	8.71323	9.28739	9.03568	8.53712	8.41207	8.56169
ENSG00000058600.16	POLR3E	9.73557	9.99005	9.90275	9.89141	9.49692	10.1069	10.1358	10.1674	10.2232	9.88443	9.80041	10.2521	9.91145	9.98165	9.87418	9.37373	9.994	10.0194	9.06142	9.82205	9.76165	9.99245	10.1012	10.1086	10.2998	9.96382	9.94157	10.2603	10.0909	10.0605	9.55192
ENSG00000058668.15	ATP2B4	11.2469	11.0285	12.0125	10.9659	11.2515	12.0185	11.687	14.1684	12.0303	12.2069	11.1024	14.2161	12.398	11.9039	12.3796	12.2851	13.6277	12.8725	12.3314	12.9404	12.2387	12.3097	11.8194	11.2017	12.5154	12.5143	12.1104	12.7591	13.3924	12.7706	11.7368
ENSG00000058673.17	ZC3H11A	11.1383	11.4665	11.168	11.0955	11.0427	11.2964	10.9459	10.899	11.2838	11.2252	10.8296	11.336	11.0711	11.3121	11.2312	10.9246	11.0034	10.847	11.1122	10.9332	11.3178	11.6005	11.4227	10.913	11.5414	11.1132	11.2546	11.3671	11.3047	10.689	10.828
ENSG00000058729.11	RIOK2	8.85509	9.21671	9.03807	9.29215	8.95102	8.96119	9.5245	8.65758	9.16934	8.9794	9.02279	9.24184	9.11304	9.12408	9.2172	8.97193	8.54641	9.13152	8.54578	8.81241	8.19775	8.86403	9.12165	9.13043	8.94212	9.11527	8.74697	9.05407	8.95814	9.04374	8.79101
ENSG00000058799.15	YIPF1	9.70106	9.83434	9.94962	9.51361	10.0678	10.142	10.1094	9.6807	10.1225	9.42576	9.73336	10.481	10.3645	9.83278	9.94415	10.1431	9.5983	9.85429	9.56392	9.66876	9.62707	9.46146	10.0973	9.95386	10.3222	10.2444	9.62528	10.2807	10.2025	10.0982	9.78722
ENSG00000058804.12	NDC1	9.24433	9.23009	9.53449	9.24605	9.10741	9.18241	9.29207	9.24349	9.76444	9.96718	9.08521	9.00621	8.97434	9.30048	9.24215	9.48603	8.89603	9.2011	8.86423	9.04618	9.01239	9.21797	9.52164	9.24294	8.85383	9.08923	9.0598	9.10436	9.14583	9.27509	9.27826
ENSG00000058866.15	DGKG	8.16299	8.26736	8.63946	9.15193	7.28847	8.48845	8.60877	7.74643	7.76257	9.03229	9.1242	7.23003	8.66289	7.76233	8.17501	7.73418	7.42695	8.60823	6.33261	8.31871	8.60294	8.5618	7.88869	8.26412	6.86612	8.54727	8.88748	8.0512	7.50859	7.04794	8.5487
ENSG00000059122.17	FLYWCH1	9.09255	9.36232	8.98584	9.51361	9.17821	9.16786	9.16154	9.72458	9.40812	9.4695	9.52439	8.98418	9.4136	9.35406	9.24709	9.01893	9.80262	9.72016	9.86357	9.26572	9.33999	9.42205	9.29523	9.59609	9.21279	9.63909	9.95837	9.57802	9.31177	9.39461	9.68031
ENSG00000059145.19	UNKL	8.31824	8.90563	8.59454	8.77946	8.96778	9.0164	9.00783	9.08135	8.65824	8.90509	9.40298	8.38634	8.50928	8.34568	8.18543	8.7635	8.86904	9.10827	9.06755	9.17007	8.41478	8.54434	8.92705	9.81179	8.91445	8.74979	8.91193	9.46179	8.95448	8.81263	8.77719
ENSG00000059377.18	TBXAS1	9.26341	8.30353	9.14957	8.55753	9.20952	9.16298	9.13085	9.2106	8.70393	10.6326	9.07439	9.82772	9.29762	9.00033	9.46822	9.44216	9.96	10.0012	9.25095	9.01503	9.53648	8.95382	8.56093	8.602	8.41844	9.18453	8.2607	9.53422	9.04651	8.10786	9.19566
ENSG00000059378.13	PARP12	9.67639	9.58678	9.73587	9.42907	10.0012	9.89858	10.1234	10.3236	10.3697	10.0974	9.80695	9.57812	9.93505	9.87	9.38112	9.7327	9.51915	9.70757	9.10675	9.90404	9.69444	9.96271	9.8863	9.97515	9.97058	10.1312	9.62107	9.54205	9.65706	9.62565	9.37478
ENSG00000059573.9	ALDH18A1	10.59	10.9	10.1787	10.5867	10.7693	11.1256	10.8392	11.3993	11.1812	10.5154	10.6703	11.6831	10.2989	11.0308	10.3247	10.446	11.1456	10.1072	10.8363	10.5611	10.3613	10.4266	10.7165	11.1458	11.2185	11.096	10.5434	10.5473	11.0878	10.4257	10.523
ENSG00000059588.10	TARBP1	9.14752	9.47893	9.75494	9.42448	9.11646	9.54304	9.06092	9.53095	9.61701	9.61178	9.43149	8.36691	8.87685	9.09413	9.20963	8.57238	8.7289	9.14197	8.51909	9.56313	8.54072	9.67759	9.54473	9.79531	8.54153	9.1988	9.54963	8.96742	8.64099	9.15636	9.31307
ENSG00000059691.12	GATB	9.82002	9.78087	9.78971	9.49622	9.73435	9.69932	9.7907	9.68754	9.68263	9.61719	10.1952	9.12311	9.5969	9.71006	9.31449	9.66147	8.84154	9.45996	8.30117	8.98962	8.97338	9.09197	9.67423	9.5223	8.53698	9.34524	9.59979	8.91199	9.20227	9.78775	9.43043
ENSG00000059728.11	MXD1	10.0554	10.2216	10.0556	9.47196	10.7636	10.0619	10.0253	9.94882	9.5201	10.5754	8.53027	10.9231	9.5969	9.63418	9.72489	11.0486	11.1717	9.50592	12.1773	9.94746	9.27138	8.86964	9.74735	9.16512	9.87546	10.1658	9.38521	11.2456	10.2493	8.97078	9.49751
ENSG00000059758.8	CDK17	9.62759	9.47893	9.99156	9.98312	9.80862	9.83109	10.3636	10.0384	9.76696	9.87001	9.30776	10.5992	9.81934	9.78369	10.0495	10.2738	10.1451	10.0217	11.8766	9.93756	9.78992	10.0672	9.41498	9.60453	9.94525	9.98041	9.89345	9.75676	9.87495	9.44452	9.72116
ENSG00000059769.20	DNAJC25	10.4265	9.88081	9.72623	10.3536	10.2482	9.46597	10.2962	8.87463	9.04988	8.82484	10.1027	9.02483	9.69351	10.0113	9.78037	10.0439	8.69238	9.58451	9.39906	9.18693	9.21611	9.12744	10.188	9.90179	8.67146	9.39032	9.6871	9.64737	10.0108	10.0657	9.29577
ENSG00000059804.16	SLC2A3	9.60536	9.49452	9.87188	8.88373	10.5316	9.62861	10.1435	10.5662	9.72217	11.0394	8.30065	12.0065	9.07894	9.11416	9.87418	12.8798	12.3692	9.21699	14.5193	9.57809	8.92306	9.56671	9.08268	8.39737	9.10386	9.8251	9.32161	10.6971	9.4935	8.59809	9.22034
ENSG00000059915.17	PSD	7.49903	7.2384	6.69058	7.50459	6.6008	6.45993	6.31944	6.09478	5.75702	5.81363	7.08536	5.79132	6.47605	6.83102	6.67931	5.85517	6.76685	7.42279	5.92044	6.69231	6.55652	6.74892	6.92436	6.93407	6.3489	6.59884	7.20733	6.77465	6.37098	6.60823	6.4657
ENSG00000060069.18	CTDP1	9.6923	9.77176	9.63503	9.71675	9.98974	9.9518	9.87629	9.69095	9.83706	9.55203	9.9358	10.1445	10.138	9.64281	9.68002	9.46426	10.2436	9.65757	10.004	9.54365	9.46459	9.16434	9.42539	9.47935	10.0598	9.64207	9.62739	9.85423	9.9167	9.45241	9.75668
ENSG00000060138.13	YBX3	9.40966	10.5146	9.64383	10.5765	10.8088	10.2799	10.7584	10.765	10.7647	11.2912	10.3509	11.4616	9.34911	10.0559	10.8057	10.9751	12.0942	10.1858	12.5913	9.46761	10.7827	10.943	9.26076	9.51784	10.7046	9.74969	9.49304	10.3654	11.123	9.10517	9.99298
ENSG00000060237.19	WNK1	13.0504	13.377	13.015	12.8174	13.0206	13.1999	13.3314	13.8432	13.0853	13.2633	12.5327	13.8052	12.9165	13.0643	13.0239	13.6116	13.3208	12.9835	13.5096	12.6762	13.3856	13.1097	13.2073	13.4224	13.2463	12.9861	12.8822	12.6934	12.5359	12.9909	12.7794
ENSG00000060339.14	CCAR1	9.68701	10.4407	10.5391	9.97059	10.6272	10.486	10.2327	10.0909	10.7205	10.7996	9.93381	10.5467	10.4083	10.5247	10.5021	10.588	10.127	10.3761	10.3507	10.2317	10.1724	10.5085	10.4699	10.8102	10.343	10.1945	9.98977	10.4426	10.3103	10.4982	10.3339
ENSG00000060491.17	OGFR	10.7325	10.4105	10.7505	11.0048	11.2419	10.8379	10.9892	10.6751	10.5185	10.5688	11.737	10.7821	11.117	10.676	10.3996	10.467	10.4653	10.8847	10.4811	10.8165	10.597	10.2761	10.6961	10.8129	10.7579	11.1839	10.5742	11.2125	11.1995	10.8341	10.5764
ENSG00000060558.4	GNA15	7.28395	6.34103	7.04609	7.18227	7.05874	7.0838	7.37296	7.5059	7.4249	9.05163	7.45312	8.76155	7.16936	7.39359	7.45934	8.1955	9.05763	7.99311	9.8244	7.37155	8.04945	7.06369	6.88603	6.93407	6.89681	7.22118	6.79414	7.11125	7.67229	6.68163	7.2564
ENSG00000060566.14	CREB3L3	11.3366	11.8925	12.5488	11.5449	13.3459	13.2452	13.1305	12.9152	12.0384	10.7882	11.717	14.6977	14.2356	12.7577	13.222	13.1716	13.3458	13.5488	12.0604	13.1657	12.305	11.7768	12.1918	11.7735	14.3007	13.1198	12.1375	13.8412	14.2878	12.6997	12.2668
ENSG00000060642.12	PIGV	10.1479	9.61761	9.30579	10.0825	9.32836	9.20157	9.5079	8.83502	8.8158	8.3269	9.15533	8.53725	9.19856	9.34562	9.08274	8.94067	8.22584	9.24826	8.0371	8.94733	9.23888	9.05067	9.60454	9.80449	8.3681	9.59666	9.42449	9.50515	8.9212	9.32925	9.28607
ENSG00000060656.20	PTPRU	9.28923	10.435	10.1105	8.90701	10.8784	10.3544	9.78284	10.2836	10.0446	8.81165	10.4263	10.398	9.04672	10.326	9.48711	9.3969	10.1957	9.42278	10.301	9.39699	10.3744	9.70597	10.1257	9.33209	10.2998	10.2016	9.13284	9.85423	9.04308	9.50342	8.7965
ENSG00000060688.13	SNRNP40	9.10318	9.43803	9.058	8.93638	9.24016	9.42175	9.30587	9.25045	9.97325	9.67952	9.82853	9.28619	9.37956	9.03491	9.44693	9.29291	9.48055	9.31622	8.79566	9.31509	9.33999	9.03332	9.42124	8.89568	9.61127	9.18248	9.29536	9.065	9.40817	9.33097	9.28996
ENSG00000060709.16	RIMBP2	6.18916	7.13492	6.76331	6.15697	5.26807	5.55297	4.99417	6.17042	5.30862	5.47149	6.14989	5.59164	5.35312	4.99417	5.80567	5.49615	5.70563	5.67883	6.20482	5.7969	5.95235	5.63135	5.95903	4.99417	4.99417	4.99417	5.99946	5.58219	6.3963	5.81794	5.69019
ENSG00000060749.16	QSER1	10.1746	10.59	10.6355	10.4771	10.4412	10.4723	10.4847	10.9202	10.7965	11.1135	9.60417	10.5722	10.1188	10.6411	10.725	10.7511	10.2457	10.5528	11.3048	10.5175	10.8229	10.5386	10.6718	10.629	10.572	10.4758	10.3173	10.5729	10.5413	10.5454	10.36
ENSG00000060762.19	MPC1	11.3231	11.1661	11.8062	10.7972	11.9357	11.8948	11.292	11.4122	12.0086	11.2135	10.8423	11.5378	12.4305	11.9498	11.8224	11.2577	10.0751	11.9774	10.3975	12.1292	11.1196	11.102	12.0392	11.7222	11.767	12.2856	11.7356	11.6462	11.9308	12.3687	11.7435
ENSG00000060971.19	ACAA1	14.365	13.211	13.6059	13.7694	13.9526	13.6085	13.6655	12.472	12.3731	12.3709	14.6584	12.052	13.8571	13.6977	13.0767	13.0755	11.1002	13.7485	10.2549	12.7975	11.886	12.8608	13.7885	13.5119	11.8148	13.3208	13.6606	12.7931	12.592	14.2903	14.0172
ENSG00000060982.15	BCAT1	9.27755	8.58063	8.94597	7.90546	8.11207	8.67553	9.10581	9.56478	9.77074	11.1463	8.98089	10.0615	8.01752	9.14613	9.40339	10.2217	10.8268	9.83386	10.8037	7.93786	10.2022	9.85843	8.71201	9.17933	7.7785	7.57795	8.80783	8.01367	8.43035	8.80276	9.36006
ENSG00000061273.18	HDAC7	9.24193	8.85461	9.43318	9.2118	8.73282	9.40326	9.05766	10.4585	9.9119	10.5165	9.37096	9.69292	9.08951	9.12408	9.92274	9.432	10.8675	9.75726	11.4462	10.2743	10.7025	10.6187	8.53798	8.69623	9.99711	9.33789	10.0364	9.45351	9.67266	9.41575	10.3637
ENSG00000061337.15	LZTS1	6.60902	5.87181	6.48626	6.87476	6.03391	6.61338	6.31944	7.56058	7.2334	7.85346	6.49557	6.76471	6.7676	6.22774	7.00328	6.48231	8.34095	5.97907	7.58602	7.13853	7.05882	7.23731	5.92743	6.35642	7.07997	6.40438	6.34244	6.36215	6.8955	6.0839	6.74426
ENSG00000061455.11	PRDM6	6.11243	6.04562	6.15719	5.97461	5.92801	5.91916	5.82312	6.3477	5.99494	6.19708	5.91668	5.74677	6.02154	5.81028	6.27729	5.42944	6.57382	5.84379	6.64441	6.02203	6.90188	7.15339	6.12782	6.37967	6.1918	5.81922	6.186	6.51679	6.26316	5.92476	5.9951
ENSG00000061656.11	SPAG4	7.09617	6.40866	7.03667	7.05041	6.39052	6.38434	6.59204	8.25592	7.13028	7.08829	7.26885	7.55525	7.58739	6.83102	6.71114	8.79566	8.48712	7.05875	8.75821	7.36133	9.20984	7.07397	7.00949	7.27249	6.71765	7.2295	7.13466	6.73538	6.53705	8.61796	7.31319
ENSG00000061676.15	NCKAP1	11.9505	11.724	12.0139	11.9514	12.1188	11.9202	12.3073	12.5247	12.0534	11.9082	11.7048	12.5475	12.4485	12.1395	11.8232	12.0616	11.6642	11.7731	11.6053	11.8898	12.0353	11.9602	12.0727	11.758	12.1261	12.0739	11.7453	11.6914	11.8411	11.9057	11.8798
ENSG00000061794.13	MRPS35	11.3265	11.1409	11.1746	10.8857	11.4077	11.085	11.4664	11.1922	11.1347	10.801	11.431	11.0257	11.497	11.1703	11.0288	11.4969	10.2695	11.1242	9.84768	10.5384	10.7217	10.6368	11.3795	11.2702	10.6218	11.015	9.94663	10.8768	10.8628	11.0268	10.9115
ENSG00000061918.14	GUCY1B1	8.75055	8.3288	8.76629	8.31956	7.68858	8.34413	8.14184	8.33274	8.61104	9.02904	8.51963	8.5329	8.23996	8.5029	8.96468	8.68667	9.01153	7.35755	9.19332	8.96048	9.28138	9.08236	7.58189	8.01167	8.97261	8.29583	8.2607	7.96726	8.63186	7.99425	8.46474
ENSG00000061936.10	SFSWAP	9.55791	9.91926	9.91854	10.0854	9.84707	9.81875	9.93243	10.0101	9.85495	10.0048	9.87074	9.81888	10.0008	9.74574	9.98308	9.75241	10.0844	9.85302	10.3178	9.99441	9.65347	10.3165	10.1231	10.1509	10.0487	10.0188	10.1358	10.2823	9.85946	9.77019	9.74258
ENSG00000061938.21	TNK2	10.1389	10.3098	10.1665	10.5929	11.3911	9.98529	9.54557	9.83338	9.01414	9.75111	10.3804	10.7472	10.7222	10.2147	10.3189	9.76864	10.2436	9.92963	10.2238	10.768	9.43623	10.1906	10.6587	9.69224	10.3951	10.0188	10.7941	10.7952	10.603	10.4737	10.7235
ENSG00000061987.16	MON2	11.5312	11.9625	11.4787	12.4711	11.6275	11.4541	11.6263	11.3328	11.0019	11.1004	11.1825	11.4536	11.2231	11.3574	11.5594	11.1889	10.924	11.3757	11.3574	11.3807	11.1185	11.6468	11.712	11.7509	11.2798	11.5518	11.4806	11.5616	11.3771	11.428	11.1458
ENSG00000062096.15	ARSF	5.93653	6.76242	6.34312	7.59969	7.49375	7.40165	6.76088	6.0124	5.75702	5.71897	6.90673	6.51486	6.18084	7.66176	6.27729	7.45832	6.0912	5.95374	6.33261	6.17322	6.68302	6.05586	7.35819	6.73206	6.16305	6.35419	6.41265	6.36215	6.62201	5.81794	7.09801
ENSG00000062194.16	GPBP1	10.752	11.0685	10.7794	10.7767	10.6799	10.5367	10.611	10.6656	10.7257	10.7703	10.5638	10.718	10.8069	10.7552	10.7677	11.0089	10.8904	10.423	11.1665	10.4378	10.8249	10.9667	10.6753	10.7297	10.3648	10.7364	10.6087	10.7521	10.4357	10.4914	10.518
ENSG00000062282.15	DGAT2	12.0436	11.7777	10.9951	12.4866	12.6085	11.7384	12.581	10.642	11.1264	10.4551	12.0429	11.0326	12.3916	12.2009	11.0613	9.68732	9.85838	10.9508	9.35721	11.6773	11.2432	11.0147	11.7209	11.5288	11.0395	13.0249	11.1065	12.4532	10.9657	11.0602	11.2178
ENSG00000062370.17	ZNF112	6.79364	6.87009	7.09217	6.63528	6.43587	6.89631	6.70722	7.27143	7.07117	7.12079	7.34563	6.38847	6.05008	6.94359	6.99082	7.25335	6.51224	6.92102	6.93401	7.12634	7.25915	7.5356	6.70467	6.86023	6.8186	6.54249	6.81034	7.22451	6.66228	7.06547	6.8624
ENSG00000062485.19	CS	10.9353	10.8696	11.6808	10.9429	11.1179	11.227	11.3383	11.4797	11.6609	11.6995	10.9035	11.1208	11.1688	11.2167	10.8149	10.7633	11.1168	10.952	11.0732	11.0326	10.9397	11.2033	11.3758	11.5497	10.9676	11.1239	11.0458	10.9782	10.883	11.6045	11.1807
ENSG00000062524.16	LTK	7.24448	6.49276	7.1712	7.43099	6.71067	7.93969	7.12274	7.57581	6.78123	7.39239	7.3078	6.93012	7.50055	7.29698	7.55257	7.20428	7.18507	7.24117	8.88522	8.06641	6.83318	6.54685	6.68953	7.10805	7.42433	7.39316	8.22748	7.80036	7.35717	8.26814	8.21162
ENSG00000062582.14	MRPS24	10.5254	10.2055	9.87687	10.2447	10.701	10.142	10.3583	9.69943	10.2826	9.88622	10.569	9.87965	10.4313	10.1041	10.1277	10.2704	9.71772	10.2392	9.46775	9.55234	9.8204	9.31341	10.4987	9.95221	10.0661	10.2385	9.99303	10.2072	10.3046	10.5201	10.2646
ENSG00000062598.18	ELMO2	9.27285	9.24335	9.52181	9.4984	9.39422	10.0167	10.0136	9.76877	9.53647	10.0187	9.31696	9.91989	9.70899	9.60974	9.45762	9.29066	9.79835	9.58451	9.38198	9.68464	9.44693	9.70284	9.47432	9.47706	9.50659	9.42192	9.34227	9.28019	10.0003	9.63122	9.59181
ENSG00000062650.20	WAPL	11.1958	11.4626	11.5715	11.5659	11.4863	11.5279	11.6119	11.2676	11.4277	11.3023	10.9845	11.7062	11.6478	11.4163	11.5975	11.0259	11.034	11.3213	10.7572	11.2007	11.2432	11.3291	11.3334	11.4964	11.3184	11.4144	11.1088	11.2662	11.2918	11.1597	11.1226
ENSG00000062716.13	VMP1	12.8745	13.4302	13.0029	12.9633	13.1162	13.1111	13.6411	13.4785	13.6034	13.7903	11.5635	12.9766	12.6167	12.2151	12.8977	13.3787	13.9526	12.9884	14.2581	13.8634	12.9813	13.5316	12.9965	12.5617	13.5895	13.4839	14.2	13.1237	14.1355	12.8583	12.3202
ENSG00000062725.10	APPBP2	10.069	10.1148	10.3488	10.4298	10.411	10.2967	10.1109	10.3137	10.1964	10.1438	9.84979	10.1173	10.3903	10.3292	10.3154	10.5816	10.292	10.2623	10.3519	10.2977	10.5357	10.2356	10.1708	10.2972	10.4137	10.3701	10.149	10.0679	10.6854	10.4313	10.3121
ENSG00000062822.16	POLD1	8.63774	8.25686	9.09061	8.16156	8.7562	8.45673	8.30043	9.07352	9.57298	9.88801	9.67498	8.88911	8.67703	8.55902	8.3332	7.96962	8.99416	8.69334	9.17642	8.52388	8.60934	8.31612	8.31728	8.19246	9.32455	8.43059	9.17379	8.84166	8.89095	9.3429	8.89447
ENSG00000063046.18	EIF4B	13.5253	13.3616	13.1432	13.3794	13.4839	13.1469	13.135	13.6335	13.5597	13.5056	13.652	13.537	13.5637	13.5421	13.3591	13.5561	13.4674	13.351	13.4122	13.0081	13.2786	13.1078	13.1709	13.1422	13.543	13.0928	13.2566	13.1514	13.0785	13.1207	13.473
ENSG00000063127.16	SLC6A16	7.31281	7.2273	6.55846	7.95153	6.43587	7.09465	6.65103	6.56816	6.3682	5.87737	6.41912	6.57309	7.27957	6.70713	7.18791	6.79589	6.3229	7.21662	6.20482	6.85435	6.21028	6.17491	6.39628	6.62613	7.22865	6.85733	6.98982	7.238	7.0778	6.1826	6.66743
ENSG00000063169.12	BICRA	8.86763	9.05763	8.75546	9.34413	8.93064	8.9442	9.03793	8.99283	8.52971	8.51371	8.28183	9.18784	8.86149	8.90859	8.86847	8.7105	9.56011	9.05175	9.42551	9.07968	8.94844	9.02832	8.84549	9.01469	9.25744	9.12598	9.20234	9.65461	9.17433	8.94411	8.7965
ENSG00000063176.16	SPHK2	10.0636	9.81319	9.98581	10.4378	9.71666	9.65835	9.77097	8.89255	9.0664	9.02416	10.1985	8.7278	9.97544	9.90053	9.39007	8.45215	8.43637	9.70195	8.61458	9.88526	8.91793	9.26117	10.0281	10.4169	9.03814	9.564	10.271	9.93368	9.45792	10.9785	10.4134
ENSG00000063177.13	RPL18	12.6882	12.5828	11.8618	12.2621	12.627	12.5496	12.4495	12.8713	12.8869	12.7032	13.2565	12.8245	12.7806	12.461	12.8201	13.162	13.2601	12.8717	13.2745	12.4405	12.9225	12.2836	12.094	12.258	13.0227	12.6312	12.7137	12.8056	12.8005	12.3933	12.6686
ENSG00000063180.9	CA11	6.4094	5.69813	5.9773	5.97461	5.92801	6.16756	6.21061	6.12067	5.99494	6.16822	6.21618	6.34286	5.96152	5.77322	5.80567	6.38837	6.64643	6.07361	7.06989	5.91726	6.65607	6.41314	5.55808	5.598	6.39641	6.08073	5.84855	6.07634	5.88418	5.92476	6.31366
ENSG00000063241.8	ISOC2	11.4374	11.0906	10.4424	11.1997	11.9522	11.7298	11.232	10.7232	11.0003	10.4066	11.2016	11.2065	11.28	11.2958	11.0458	10.9568	10.8366	11.514	10.319	10.8962	10.5922	10.298	11.227	11.4701	11.5631	11.6877	11.3332	11.1895	12.0638	12.0486	11.299
ENSG00000063244.13	U2AF2	11.1889	11.1626	10.9847	11.2289	11.3155	11.1442	11.0395	11.1551	11.6029	11.6089	11.5628	11.5917	11.6509	11.1523	11.3441	11.011	11.4475	11.1743	11.2346	11.2388	11.279	10.8684	11.09	11.1093	11.702	11.2774	11.1799	11.4887	11.5352	11.3125	11.1817
ENSG00000063245.15	EPN1	12.5649	12.2172	12.4124	12.6448	12.7778	12.3198	12.5078	11.9962	12.0686	11.9999	12.7291	11.9889	12.6715	12.5172	12.103	12.0404	11.7927	12.3948	11.8351	12.2654	12.2666	11.6661	12.2849	12.0639	12.1871	12.4563	12.549	12.3164	12.3955	12.8736	12.7505
ENSG00000063322.15	MED29	10.4547	10.2959	10.0967	10.2907	10.3975	10.4535	10.3031	10.2643	10.4266	10.0446	10.2822	10.3213	10.6608	10.4162	10.4041	10.472	10.2849	10.7692	9.88103	10.4929	10.6634	10.2269	10.3798	10.9448	10.4417	10.4056	10.3897	10.1874	10.4344	11.1911	10.6761
ENSG00000063438.20	AHRR	6.1387	6.04562	5.67757	6.00769	5.66016	6.70543	5.55098	6.66416	5.37892	7.45369	5.82201	4.99417	4.99417	5.54834	4.99417	6.69534	6.55873	5.22429	8.03077	5.46158	6.34459	5.58476	5.65973	5.26579	5.80992	4.99417	5.80586	5.76813	5.62841	6.6455	5.56428
ENSG00000063587.15	ZNF275	10.364	10.468	10.4416	11.0523	10.3537	10.364	10.4229	9.80223	10.1381	9.5131	9.69157	10.6549	10.8133	10.2042	10.8355	9.87139	9.5295	10.5807	9.32692	10.5008	10.3537	9.9614	10.5036	9.94891	10.2034	10.9231	10.7638	10.5729	10.7265	10.2333	10.3159
ENSG00000063601.17	MTMR1	9.35738	9.47444	9.6053	9.39194	9.67246	9.4115	9.43197	9.33135	9.44169	9.39711	9.38851	9.70064	9.90549	9.51511	9.63933	9.13638	8.98916	9.45829	8.84651	9.63235	9.18659	9.54941	9.60088	9.19899	9.83925	9.46301	9.27401	9.28953	9.64355	9.22066	9.24859
ENSG00000063660.9	GPC1	11.3071	11.6395	11.3651	11.2741	11.2064	11.2141	11.6658	11.5683	11.0734	10.9923	11.4281	11.4055	11.5351	11.0805	11.5907	10.733	11.2828	11.1226	9.97018	11.1763	11.3971	11.1983	11.8998	10.8373	11.0672	11.0196	11.4097	10.7476	10.9846	11.2955	11.6538
ENSG00000063761.16	ADCK1	7.60266	7.86405	7.95582	7.4215	8.2892	8.05623	7.60213	8.02971	8.19779	7.95766	8.26276	7.922	7.96032	7.72962	7.48541	7.19424	7.07035	7.65027	7.20446	7.71172	7.23357	7.88487	8.32177	7.99875	8.23381	8.07271	8.3508	8.01367	7.58808	8.40226	7.79567
ENSG00000063854.13	HAGH	12.0144	11.2981	11.5123	11.6673	12.2275	11.6568	11.9457	10.1127	10.6936	10.2944	12.214	10.7256	11.942	11.5639	11.5539	11.4449	9.57184	11.5236	9.68422	10.9773	9.67334	10.4047	11.3245	10.9087	10.7442	11.5827	11.4128	11.2903	11.1367	11.9025	11.4999
ENSG00000063978.16	RNF4	9.83123	10.0813	10.3079	10.3292	10.112	10.1738	10.2837	10.5956	10.5656	10.6245	9.854	10.4732	10.2852	10.0815	10.5881	10.2952	11.1013	10.5497	11.0763	10.2195	10.2579	10.0587	10.3007	10.045	10.5687	10.2365	9.92286	9.99764	10.5486	10.3254	10.114
ENSG00000064012.24	CASP8	9.46217	9.65575	9.21411	9.2118	9.11043	9.22751	9.71836	9.38916	10.2122	9.99319	9.31083	9.14879	9.54221	9.40978	9.54234	9.58287	9.56515	8.96963	8.81038	9.21459	9.78291	9.74144	9.53323	9.74851	9.09465	9.15555	9.16221	9.2261	9.03619	9.09309	9.26647
ENSG00000064042.18	LIMCH1	10.4127	10.6489	10.2155	10.362	10.6429	10.5647	10.5382	10.9756	10.246	10.4172	10.4502	11.274	10.734	10.4422	10.5968	11.1021	10.2204	10.377	10.4499	10.0321	10.6838	10.5715	10.5134	9.68032	10.8121	10.7357	10.0125	10.5012	10.5558	10.1981	10.3301
ENSG00000064102.15	INTS13	8.71277	8.72419	8.94597	8.51041	8.9611	8.964	8.78515	9.00933	9.31801	9.31822	8.75982	8.5545	8.56742	8.99493	8.81282	8.92913	8.61639	8.8317	9.19052	8.17281	8.81954	8.56873	9.11651	9.06763	8.50011	8.96342	8.49702	8.83741	8.94347	8.94635	8.60309
ENSG00000064115.11	TM7SF3	11.5608	11.3226	11.0206	10.9211	11.0823	10.627	10.7188	10.1152	10.8228	10.5497	10.9247	9.36856	10.3012	10.9323	10.7117	10.3251	10.0821	10.6117	9.1186	10.0352	10.4744	11.0008	10.9168	10.5998	9.77361	10.448	10.635	9.779	10.1573	10.5365	10.7342
ENSG00000064199.7	SPA17	6.65793	6.49276	6.29082	6.15697	6.6008	6.51342	6.57169	6.7386	7.32904	7.07506	6.92405	6.88716	6.37981	6.35388	6.10026	7.22413	7.19419	6.41153	7.19279	6.30393	6.89069	7.09428	5.82441	6.74884	6.48563	6.4206	6.65612	6.36215	6.60135	6.56972	6.85108
ENSG00000064201.16	TSPAN32	5.96842	5.64682	5.9773	6.10012	5.53953	5.34891	6.02055	5.55439	5.84467	5.87737	6.14989	5.59164	6.10459	5.81028	6.22986	5.95338	6.3039	6.0276	6.35638	6.86943	6.21028	6.17491	5.70481	5.26579	6.16305	5.68347	5.71206	6.18106	6.07605	5.58056	6.25771
ENSG00000064205.11	CCN5	8.43292	8.01594	7.82029	8.28934	7.43539	7.95122	6.79538	6.67943	5.87174	5.91716	9.42583	7.02504	8.13056	7.88004	7.83976	6.86296	7.18507	7.22485	7.26134	7.72748	9.81628	8.52666	6.17785	8.00523	7.26333	9.36163	8.72347	7.29064	7.19934	6.23733	8.87385
ENSG00000064225.13	ST3GAL6	11.2641	11.3698	10.7887	11.8509	11.2691	11.059	11.467	9.19386	10.1766	9.55655	10.5405	10.4063	11.7765	10.9963	11.2362	10.4946	9.19635	10.324	9.77108	9.7912	10.2022	9.6696	10.7467	10.4778	10.7491	11.3384	10.635	11.1431	11.2744	10.1754	10.1497
ENSG00000064270.13	ATP2C2	5.93653	5.2625	5.55388	5.45485	5.53953	5.34891	4.99417	6.42619	6.12282	5.54451	5.76984	6.13707	5.55956	5.91165	5.72187	5.95338	6.55873	5.95374	6.82937	6.17322	5.65776	6.86289	5.78674	4.99417	5.54198	5.72001	5.60266	5.65049	5.68785	5.75827	6.19849
ENSG00000064300.9	NGFR	8.25722	8.72039	8.21292	9.57078	9.45482	8.33542	8.67856	10.3519	10.2975	9.26542	8.21722	9.60923	9.26769	8.7605	9.24462	10.3958	10.64	7.74845	10.5438	10.0118	9.57925	9.94563	7.35819	7.73513	10.5362	9.06716	8.73134	9.11841	10.5796	8.80524	9.08581
ENSG00000064309.16	CDON	8.15786	8.18105	8.20493	8.03326	8.30521	7.86845	8.10404	7.20325	7.8812	7.8646	7.76927	8.5329	7.53277	7.82553	7.18791	6.78203	7.29897	7.65624	7.78893	8.29803	8.05418	7.99281	7.97752	8.49198	7.39365	9.09796	8.22748	7.8092	7.97291	7.75058	7.95347
ENSG00000064313.13	TAF2	10.0306	10.3821	10.2428	10.1795	10.2289	9.9908	10.2725	10.2143	10.1156	10.3278	9.70796	10.4732	10.2944	10.2354	10.2821	10.2986	10.0477	10.0273	10.1976	10.1209	10.0041	10.1984	10.2536	10.3608	10.1905	10.0539	10.0285	10.0033	10.4239	9.9734	9.87645
ENSG00000064393.16	HIPK2	13.5626	13.4687	13.9233	13.4062	13.924	13.764	13.4644	13.8728	12.9736	13.1803	13.4991	14.608	13.8517	14.0395	13.5928	13.4397	13.6185	13.8193	13.4941	14.0175	13.3172	12.5456	13.7031	13.5188	14.2487	13.7987	13.657	14.0376	14.5855	13.8661	13.5224
ENSG00000064419.14	TNPO3	10.6936	10.7253	10.6005	10.4804	10.9617	10.5739	10.5428	10.7658	10.7679	10.9014	10.7762	10.7684	10.8228	10.6557	10.4603	9.96024	10.4104	10.7638	10.0618	10.4034	10.3957	10.4076	10.8374	10.5118	10.5742	10.6256	10.4515	10.31	10.45	10.8592	10.582
ENSG00000064489.23	BORCS8-MEF2B	6.87637	6.98272	6.0938	5.8667	6.77867	6.7346	6.4413	6.517	6.18072	5.97342	7.22873	6.04709	6.51233	6.56889	5.80567	6.12126	6.39562	6.50367	5.92044	6.88433	6.70938	6.10531	6.3561	6.52989	6.1918	6.40438	6.79414	6.41615	6.04091	6.92771	4.99417
ENSG00000064490.14	RFXANK	8.43715	8.04689	7.95582	8.11625	8.22886	8.10849	8.2263	8.2971	8.55929	8.85271	8.8173	8.4797	8.10972	8.32852	8.24143	8.29389	8.89067	8.59608	8.57197	8.27174	8.66256	8.3608	8.23852	8.53701	7.98816	8.09932	8.51085	8.00604	8.06481	8.38907	8.32678
ENSG00000064545.15	TMEM161A	9.31231	9.2695	8.93882	9.16576	9.48767	9.56906	9.34648	9.57772	9.12077	8.83046	9.48415	8.97144	9.29762	9.09413	8.96168	9.18806	9.36391	9.35083	8.84651	9.4607	8.86825	8.86964	9.31328	9.31932	9.34538	9.74137	9.63995	9.71815	9.28879	9.81735	9.23856
ENSG00000064547.14	LPAR2	6.94135	7.07368	6.7981	6.37881	7.32134	7.10542	6.6317	6.82226	7.13028	7.29484	6.69823	6.90164	5.86252	6.64769	6.8727	7.71377	7.49393	6.62915	7.40874	7.13853	6.12456	7.22825	6.47242	6.58859	6.52769	6.4206	6.49975	7.40197	6.29118	6.04129	6.62706
ENSG00000064601.21	CTSA	12.0899	11.43	11.8175	11.2798	11.2704	11.5462	11.6339	12.1622	11.611	11.8071	11.4533	11.9881	12.0563	11.7906	11.5618	11.9538	11.5305	11.4605	11.0694	11.856	11.8625	11.6545	11.7807	11.6523	11.6843	12.0928	11.7754	11.3926	11.5174	12.3585	12.1204
ENSG00000064607.17	SUGP2	10.4381	10.6379	10.8702	10.5775	10.5561	10.6128	10.3113	10.6811	10.554	10.9001	10.4348	10.5197	10.0408	10.7207	10.32	10.2028	10.519	10.3377	10.465	10.7062	9.99566	10.9712	10.5809	10.9817	10.8553	10.5843	10.916	10.9164	10.5316	10.7826	10.3572
ENSG00000064651.14	SLC12A2	8.8645	9.32292	10.3894	9.13515	9.19252	9.6687	9.53156	10.328	10.2577	10.2126	9.02279	10.0404	9.49333	9.58128	9.81232	9.64222	10.0972	9.21105	9.45614	10.8486	9.38521	11.5155	9.27924	9.55315	10.3559	9.42018	9.66884	9.44518	9.99143	9.62565	10.1443
ENSG00000064652.11	SNX24	7.96504	8.13006	8.58232	7.97082	8.01111	8.13894	8.11041	8.67842	8.62228	8.75762	8.07837	8.17324	8.05622	8.3242	8.14327	8.35587	8.02349	8.21727	7.93221	8.31871	8.34735	8.2657	8.24327	8.58496	8.64218	8.2132	7.96322	7.62069	8.29759	8.4538	8.27631
ENSG00000064655.19	EYA2	6.97878	6.07656	6.40908	5.64296	7.65516	7.65127	7.1358	6.7386	5.92325	5.93634	5.5835	6.68143	8.07787	5.81028	5.94951	6.76801	5.62301	6.45856	6.33261	6.14487	7.3724	6.37701	7.4622	5.8421	5.80992	5.96014	6.12787	6.21358	5.56235	5.69303	6.51202
ENSG00000064666.15	CNN2	11.1683	10.7092	11.1158	10.6302	10.8951	11.3779	11.2837	11.2846	10.9987	11.8949	11.0336	11.5346	11.2075	11.4918	11.9506	10.9966	11.2995	10.9093	11.9194	10.7236	11.9732	11.4131	10.0006	9.82448	10.9584	11.0823	11.0614	10.4159	11.0111	10.6512	11.4557
ENSG00000064687.13	ABCA7	8.9613	8.63416	8.61868	8.20004	9.09831	8.65824	8.97362	8.93351	9.12865	9.04843	9.10307	8.46608	8.43622	8.47204	8.69093	8.5116	8.86904	8.52414	9.36468	8.97674	8.02554	9.15291	8.33519	8.97611	9.36081	8.43406	8.94275	9.02825	8.1119	8.79282	9.41627
ENSG00000064692.20	SNCAIP	5.90336	6.24349	6.36	6.10012	5.60301	5.98071	5.94716	5.81906	5.97171	6.10775	6.00145	5.52932	5.82657	6.22774	5.94951	6.3484	6.72804	5.92762	7.26134	6.35188	7.16282	7.20067	5.24764	5.46325	6.62652	6.08073	6.45706	5.95803	6.14253	6.35461	6.04435
ENSG00000064703.13	DDX20	8.74034	8.7505	8.87278	8.54058	8.83149	8.7942	9.21519	8.65408	9.20891	8.87462	9.02279	8.79814	9.14887	9.06354	8.8228	8.48812	8.48712	8.63519	8.33735	8.55028	8.83596	8.72865	8.79165	8.86078	8.75973	8.66102	8.48306	8.42612	8.49739	9.15055	8.82096
ENSG00000064726.10	BTBD1	10.8747	10.6024	10.8677	10.7549	10.9449	10.7969	11.0146	11.1576	10.9804	10.8992	10.4994	11.2669	10.8252	10.8684	10.9659	11.3799	10.9904	10.9813	10.1055	10.8273	10.902	10.6137	10.9524	10.721	11.1588	10.7694	10.5523	10.6629	11.0482	11.0146	10.83
ENSG00000064763.12	FAR2	7.69897	6.62636	7.60383	6.91752	7.4842	7.11609	7.3288	7.53741	7.80825	8.65786	7.28196	7.97469	7.33602	7.37654	7.69997	7.65781	7.8666	7.66219	8.61458	8.01002	7.98643	8.06369	6.99768	7.54163	7.37279	7.53901	7.30933	7.68964	7.41323	7.22118	8.05881
ENSG00000064932.16	SBNO2	10.6715	11.0124	11.0924	11.0897	11.3116	11.0339	11.2598	11.3597	11.0073	11.1948	10.8231	11.7759	11.2638	10.7851	11.1349	11.2862	12.3892	11.1115	12.109	11.2287	10.8493	10.6945	10.6901	10.3964	11.5408	11.1613	10.9831	11.9119	12.1213	10.9731	10.7142
ENSG00000064933.19	PMS1	8.8645	9.17303	9.03136	8.95245	9.14913	8.86817	9.05111	8.93062	9.33853	9.51658	9.10661	8.58838	8.85529	9.13392	8.97067	8.64134	8.83038	9.07811	8.40218	8.65533	8.892	8.97476	9.38543	9.68828	8.89335	8.81226	8.61687	9.18666	9.07031	8.83943	8.72052
ENSG00000064961.19	HMG20B	10.5294	9.97585	10.003	10.3292	10.3876	10.169	10.1588	9.94169	10.1449	9.96718	10.7357	10.0808	10.3057	10.3588	10.2233	10.3895	10.3793	10.246	10.5394	10.1209	10.0987	9.87796	9.92931	9.8619	10.3674	10.1617	10.5545	10.1071	10.4173	10.5454	10.3489
ENSG00000064989.13	CALCRL	9.74915	9.39594	10.1294	10.2198	9.0393	10.0942	10.2065	10.2528	9.81285	10.3604	9.04513	10.6883	9.96401	9.2961	10.3751	9.94462	10.594	9.39338	11.3329	9.96707	10.9027	11.1927	9.24673	10.0771	8.6548	10.442	9.83277	9.6279	9.92788	10.3627	10.8551
ENSG00000064995.19	TAF11	9.11374	9.21939	9.24146	9.47196	8.99747	9.19441	9.36504	9.08394	9.50506	9.42082	9.54541	8.89587	9.16396	9.17264	9.04067	9.16859	9.19418	9.17082	9.36468	9.02757	8.88676	9.11807	9.4108	9.43271	8.9793	9.01968	9.37522	8.96742	8.99058	9.09511	9.19151
ENSG00000064999.15	ANKS1A	10.6989	10.7197	10.7307	10.9211	9.97989	10.7906	10.0186	10.581	10.1709	10.7718	10.4859	10.2189	10.3903	10.1902	10.6461	9.89227	10.3407	10.5637	9.77855	10.5718	10.7771	10.4659	10.013	10.2348	10.4271	10.7046	10.9617	10.4173	10.5352	10.2306	11.2229
ENSG00000065000.19	AP3D1	12.0916	12.4517	11.9557	11.8538	12.5275	12.386	12.1503	12.5194	12.3457	12.5353	12.1909	13.0956	12.5889	12.2269	12.3453	11.2839	12.1549	12.3616	11.5059	12.229	11.8791	11.7346	12.2851	12.3632	12.7217	12.4092	12.0447	12.5551	12.6195	12.2194	11.9368
ENSG00000065029.15	ZNF76	9.26814	9.21402	9.10983	9.46751	9.45006	9.28028	9.30587	9.28245	9.01839	9.01597	9.3739	8.81966	9.09215	9.0916	8.88125	8.79566	8.96644	9.28075	9.03352	9.29709	8.83051	9.21577	9.55424	9.16512	9.29273	9.09142	9.35758	9.24222	9.25954	9.47272	9.29577
ENSG00000065054.14	SLC9A3R2	12.9011	12.4656	12.0175	13.0816	12.5227	12.439	12.5087	11.4673	12.1935	11.6081	13.2043	11.7768	12.6276	12.0386	12.1047	12.052	11.1445	12.1774	11.0065	12.1878	11.8556	11.5989	12.4509	12.0605	11.6627	12.1195	12.4088	12.0895	12.0967	12.5539	12.5725
ENSG00000065057.9	NTHL1	9.87833	8.8407	8.63059	9.42907	9.60778	9.15317	9.42945	8.25126	8.79858	8.50904	9.80695	7.21882	8.87379	8.66161	8.69456	8.37309	7.8216	9.10186	7.74289	8.05407	8.27251	7.70539	9.19411	9.13335	7.97467	9.02885	8.85903	8.94393	8.34324	8.93511	9.15997
ENSG00000065060.18	UHRF1BP1	9.88603	9.69483	10.338	10.4925	10.0924	10.3011	10.3806	10.6314	10.055	10.5587	10.2117	10.9041	10.2887	9.90341	10.0094	9.5036	10.0333	10.4693	9.87582	10.5108	10.2948	9.7938	10.426	10.1466	10.6761	10.1077	9.91427	10.199	10.7477	9.89922	10.2417
ENSG00000065135.12	GNAI3	10.747	10.6588	11.0251	10.954	10.9449	10.8171	11.0312	11.3008	11.2767	11.3892	10.9025	11.5687	11.1788	11.1069	11.0669	11.6069	11.2467	11.0083	11.9054	11.0326	11.1736	10.8621	11.0497	10.9062	11.1336	11.0196	10.7485	10.9053	11.4225	11.0817	10.7084
ENSG00000065150.21	IPO5	11.8687	11.924	11.8406	12.0371	11.3899	11.8591	11.7633	11.6602	12.2396	12.135	11.604	11.7713	11.9424	11.9114	12.0455	10.7206	11.3948	12.1311	11.4345	11.3697	11.3744	11.4569	11.6218	11.6272	11.6218	11.687	11.6683	11.4253	11.5677	11.6129	11.7117
ENSG00000065154.12	OAT	11.2069	11.0078	10.4968	11.4002	9.69674	12.0949	11.6047	9.11984	10.681	9.72431	8.6521	11.0188	10.562	9.75692	10.0691	8.62352	11.5128	9.33454	10.1291	8.80878	9.24708	9.17116	10.0777	10.7151	9.99382	11.3562	10.4491	10.5421	11.1415	11.6548	9.33017
ENSG00000065183.16	WDR3	10.5691	10.5025	10.2667	10.117	10.428	10.2156	10.4517	10.0491	10.7872	10.2603	10.8602	10.0373	10.3977	10.4964	10.3444	9.68902	9.82658	10.0385	8.61458	9.66075	10.0422	9.87935	10.4073	10.5285	9.92121	9.91166	9.46507	9.92174	10.2299	10.2315	9.4269
ENSG00000065243.20	PKN2	10.7663	10.9557	11.0002	11.1275	10.9642	10.814	10.9875	10.7953	10.6506	10.6715	10.8069	10.818	11.0389	10.8676	10.7634	11.0638	10.603	10.7759	10.8514	10.8765	10.7471	10.8698	10.9315	10.989	10.5295	10.7475	10.8917	10.7799	10.7126	10.7148	10.7659
ENSG00000065268.11	WDR18	9.57327	9.44722	9.34052	9.28457	9.60778	9.76832	9.98304	9.18905	9.40001	9.2585	9.54801	9.45563	9.90847	9.30048	9.24215	9.12884	9.52261	9.62671	8.88175	9.78385	9.76877	9.00306	9.5972	9.40881	9.53631	9.94222	9.34484	9.52108	10.0403	9.61726	9.25059
ENSG00000065308.5	TRAM2	11.0588	11.0957	11.2036	11.6023	11.2731	11.0603	11.5264	11.5375	10.8977	11.0256	10.8015	11.9355	11.8746	11.7703	11.3692	10.9966	11.0851	11.8053	11.194	11.4209	11.3842	10.4285	11.3162	10.9053	11.9962	11.343	10.6711	11.5532	11.1335	10.7962	10.9141
ENSG00000065320.9	NTN1	10.4234	10.1616	9.60229	10.4979	10.6748	10.2014	10.1109	9.73287	9.3059	8.13008	10.1548	9.60306	10.2422	9.66162	10.0267	8.44404	8.82758	10.5536	8.66408	9.50389	9.80386	8.66553	10.7258	8.47818	10.5135	10.8959	10.7978	10.7294	10.1917	9.21324	9.81444
ENSG00000065325.13	GLP2R	7.6918	6.98272	7.32388	7.21604	6.84308	6.62923	6.3942	7.13134	6.61832	6.40248	7.58431	5.9817	6.56464	7.18289	6.22986	8.32522	6.72804	6.94163	7.64592	6.89906	9.28934	7.01102	7.03281	6.37967	6.64532	6.78894	6.38975	6.88542	7.06356	7.02119	7.46329
ENSG00000065328.17	MCM10	5.99916	5.2625	8.32392	5.90428	5.76097	6.09209	5.38911	7.25231	8.75332	9.33409	7.94045	5.45828	5.89689	6.63235	5.51143	6.42692	6.01686	6.0276	7.06989	6.2791	5.80343	5.71503	6.74898	5.8421	5.71568	5.32151	7.1955	5.58219	6.29118	7.87536	7.43458
ENSG00000065357.20	DGKA	7.70611	7.62054	7.72198	7.74984	7.07189	8.05089	7.56496	8.00217	7.74177	8.78103	7.63545	8.60088	7.75289	7.16287	8.42815	8.13096	9.30083	7.73725	9.35221	8.07254	7.92044	9.03082	7.52735	7.21609	7.64762	7.37841	7.97668	8.0288	7.21217	7.23654	8.23623
ENSG00000065361.17	ERBB3	12.6662	11.8042	12.305	12.7439	12.4004	11.993	12.0281	11.5006	11.4537	10.4147	12.1323	12.292	12.4837	12.2502	12.0025	10.9217	10.2859	12.4524	11.0207	11.9431	11.1296	12.0354	11.9654	12.0463	11.3896	12.067	12.1893	11.9526	11.7444	12.0115	12.3537
ENSG00000065413.20	ANKRD44	9.8376	9.5446	9.87064	9.43136	9.53558	9.92615	9.90373	9.8038	9.80674	10.2352	9.59159	9.58439	9.3447	9.46341	9.98898	9.84256	10.0429	9.62374	9.52222	10.0959	9.52475	10.1522	9.4316	9.77864	10.2796	9.45284	9.46977	9.59065	9.94816	9.06245	9.81982
ENSG00000065427.15	KARS1	10.9218	10.8263	10.741	10.7375	10.8032	10.8023	11.0312	11.074	11.3215	11.2587	10.9922	11.0234	11.0135	10.9705	10.9689	11.05	11.055	11.0548	10.8443	10.5416	10.9547	10.6843	10.9438	10.9654	10.8371	10.9854	10.634	10.8529	11.0626	10.9449	10.6872
ENSG00000065457.11	ADAT1	9.57708	9.61558	9.8159	9.29215	9.4429	9.42786	9.82172	9.72624	9.68796	9.88711	9.89139	9.45105	9.55179	9.52262	9.45122	9.42996	9.55336	9.69488	8.6802	9.6984	9.15863	9.42585	9.95823	10.2074	9.40612	9.48312	9.39018	9.43681	9.57879	9.76006	9.54868
ENSG00000065485.20	PDIA5	10.9827	11.7962	11.1736	11.326	11.3793	11.1981	11.2117	10.2574	10.6608	10.2161	11.2717	11.1429	11.4791	11.0988	11.0669	10.9931	9.97647	10.1898	10.1451	10.9571	10.069	10.3011	11.0122	10.4605	11.3751	10.9225	10.6954	10.9383	11.8012	10.6158	10.523
ENSG00000065491.8	TBC1D22B	7.78227	7.85002	7.80439	7.81562	7.92335	7.76084	7.57435	8.15486	7.4831	8.13008	7.76927	8.53725	7.7116	7.89187	8.03196	8.12076	8.29684	7.68573	9.13035	7.93112	7.76669	8.34875	7.70595	7.49567	8.14664	8.31103	7.75181	7.99066	8.1446	7.7401	7.64886
ENSG00000065518.8	NDUFB4	10.7076	10.3713	10.0709	10.3439	10.8308	10.5748	10.8345	10.4911	10.52	9.98318	9.61663	10.404	10.7103	10.6186	10.5871	10.8768	10.1214	10.7414	10.5004	10.0491	10.5147	10.3318	10.623	10.3432	10.2413	10.8104	10.2273	10.2791	10.6123	10.903	10.6063
ENSG00000065526.12	SPEN	11.6877	11.9824	11.9778	12.0386	11.7647	11.7981	11.6833	11.3008	11.3667	11.4627	11.4338	11.9	11.6804	11.8175	11.6584	11.3102	11.5995	11.6545	11.8891	11.6658	11.3984	11.6464	11.7992	11.6594	11.8813	11.6523	11.7194	11.7683	11.6133	11.4439	11.4011
ENSG00000065534.20	MYLK	14.1826	13.7259	13.873	14.0939	13.1819	13.4065	13.5949	12.0913	12.8392	12.799	13.8257	12.1847	13.4493	13.6199	13.5641	12.0854	11.2959	13.2963	11.4034	11.9874	13.5229	13.2775	13.4318	13.6713	11.3269	13.5465	13.6138	13.0956	12.3904	12.6192	13.0719
ENSG00000065548.18	ZC3H15	10.8195	10.8866	10.5847	10.6723	10.9708	10.6782	10.945	10.3658	11.1488	10.9199	11.1966	10.8082	10.8157	10.8401	10.8436	10.8828	10.4769	10.5474	10.0801	10.0794	10.648	10.3844	10.8201	11.2038	10.6782	10.5137	10.1313	10.718	10.7871	10.5549	10.3973
ENSG00000065559.15	MAP2K4	10.1077	10.2402	10.2476	10.362	10.0908	10.1183	10.4738	10.0754	10.3277	10.1303	9.72417	10.4344	10.4083	10.1128	10.3627	10.3905	9.89883	10.2822	9.51776	9.92257	9.95506	10.0303	10.2098	10.1738	10.1468	10.0049	10.0092	9.8894	9.95546	10.0749	10.0433
ENSG00000065600.13	PACC1	6.87637	6.62636	6.94863	6.48449	6.96265	7.29469	6.84537	7.34528	7.44458	8.40208	7.05468	7.54646	6.80993	7.16287	6.8727	7.3642	7.79271	7.0209	7.97907	7.0244	7.33305	7.04288	6.57772	6.94833	7.28596	7.13494	7.26497	6.79382	7.43501	7.35342	7.16191
ENSG00000065613.15	SLK	11.0026	10.9265	11.1942	11.3069	11.0221	10.9885	11.3309	11.2818	11.2263	11.313	10.9287	11.5501	11.2111	11.1863	11.1579	11.4792	10.9096	10.9992	11.0906	10.8953	10.9917	11.2532	11.1363	11.0129	11.0546	11.0785	10.7714	10.8243	10.8792	10.9632	11.0171
ENSG00000065615.14	CYB5R4	8.85823	8.88544	9.01786	8.97149	9.13437	9.38662	8.95269	9.05244	9.29544	10.0622	9.0039	9.61332	9.24422	9.02701	9.1423	9.42791	9.13886	9.0181	9.00187	8.76069	9.03151	8.83567	8.64206	8.95642	8.90042	9.15136	8.70358	9.18666	9.04993	9.17366	9.06324
ENSG00000065621.15	GSTO2	7.1294	6.92767	6.80948	7.27045	6.69305	6.90888	6.55097	6.78115	6.50022	7.19563	7.65539	6.69855	7.01414	6.31351	6.57829	6.79589	6.04233	6.69344	6.74879	6.80795	7.01883	7.81584	7.00949	7.0439	6.10283	6.24601	7.25364	7.26458	6.81099	6.44573	7.26466
ENSG00000065665.21	SEC61A2	8.27154	8.44883	8.15603	8.21621	8.72494	7.94547	8.01846	7.56058	7.16288	7.44367	7.78737	7.8742	8.28238	8.09436	8.0998	7.60691	7.43456	8.01168	7.23888	7.87592	7.639	7.99281	8.05018	7.58608	7.06678	8.60988	8.17613	8.50346	7.75164	7.88013	8.10419
ENSG00000065675.16	PRKCQ	6.72014	6.13549	6.27278	5.94019	5.92801	6.03814	6.34495	5.92146	6.14251	6.50272	6.51993	6.29518	6.22854	6.10894	6.62989	6.40782	7.34029	6.27503	6.11945	6.2791	6.32644	7.47647	5.70481	6.74884	5.89345	5.55874	5.96424	6.07634	6.31846	5.72644	6.43371
ENSG00000065717.15	TLE2	8.51922	8.51626	8.30539	8.84293	8.43692	8.84088	8.67002	8.73587	8.39826	7.66166	8.76882	8.57577	8.73558	8.94264	8.71973	8.54611	8.84154	8.58075	9.0918	8.82326	9.7545	9.11572	7.47878	8.17539	8.72427	8.5149	8.8662	8.7223	9.26544	8.52176	9.04032
ENSG00000065802.12	ASB1	9.29387	9.49895	9.41271	9.64562	9.31272	9.2345	9.68289	9.8272	9.23104	9.22201	8.85577	9.88304	9.02484	9.15583	8.90961	8.87603	9.87875	9.4398	9.30895	9.6344	8.83596	9.04326	8.98459	8.82863	9.46439	9.40796	9.55185	9.16652	9.92974	9.08091	9.12555
ENSG00000065809.14	FAM107B	12.4686	12.0729	12.0967	12.5625	12.2671	11.917	12.3725	12.0909	12.0113	11.3475	12.0635	11.9782	12.301	12.3827	12.1279	12.4825	11.6572	11.8092	12.0802	11.7067	12.1692	11.8782	11.8864	11.8361	11.9596	12.1283	11.6555	11.612	11.7076	11.7182	11.4531
ENSG00000065833.9	ME1	10.4568	10.0288	9.2683	9.59344	11.0877	10.4048	10.7126	9.7045	10.3539	9.99153	11.2543	10.4482	11.4851	10.7304	9.36985	10.7953	8.6066	9.81834	8.9464	9.46761	9.25928	9.54941	10.7955	11.6267	8.56402	9.94343	9.04095	8.80297	8.84038	10.1062	9.71395
ENSG00000065882.17	TBC1D1	10.9603	10.7616	10.9533	10.5949	10.8951	10.4374	10.6143	10.9063	11.0775	11.3958	10.7414	10.9256	10.9585	10.8476	10.7242	10.3064	10.5181	10.4709	10.7092	10.3633	10.5736	10.8388	10.4435	10.7015	10.4656	10.6435	10.4538	10.5251	10.596	10.72	10.3563
ENSG00000065883.17	CDK13	11.1299	11.2233	11.235	11.2452	11.2549	11.1644	11.2577	11.3218	10.9874	10.9377	10.8026	11.3123	11.0114	11.1451	11.2626	10.944	11.1355	11.0625	11.3183	11.333	11.129	11.3194	11.1056	11.3674	11.3776	11.1721	11.1991	11.3277	11.1887	10.8903	10.9929
ENSG00000065911.13	MTHFD2	7.28395	7.53465	7.94622	7.5312	7.31047	7.85006	7.4774	8.40977	8.64452	9.81838	7.8575	8.92261	8.11496	7.70288	8.54963	9.02165	10.1551	7.94072	10.6227	7.69578	8.99789	9.2633	7.40251	7.54163	8.41348	7.55862	7.71186	7.80036	8.80835	7.27418	8.70014
ENSG00000065923.10	SLC9A7	9.46217	10.2933	9.84289	9.65544	9.69473	9.69257	10.1784	9.54043	9.38036	9.52236	9.09951	9.86426	10.2315	9.45559	9.41221	8.04723	9.29881	9.69771	9.17074	10.0689	9.52138	9.45589	10.4527	9.55315	9.98887	9.73719	9.58037	9.38551	10.0038	9.5019	9.31879
ENSG00000065970.9	FOXJ2	9.11899	9.31541	9.45669	9.31961	8.94425	9.47386	9.20049	9.33789	9.26717	9.5327	8.90551	9.33171	9.18876	9.32215	9.13964	9.48799	9.45905	9.34542	10.1203	9.66075	9.41095	9.40675	9.31328	9.45622	9.38112	9.45963	9.41233	9.26133	9.52823	9.1408	9.60435
ENSG00000065978.19	YBX1	12.6208	12.2618	12.1333	12.1507	12.7445	12.655	12.7626	12.6343	12.9077	13.4724	12.2824	12.9485	13.0886	12.8546	12.872	12.8254	12.5171	12.6765	12.9067	12.1059	12.6466	11.9569	12.1439	12.147	12.6434	12.424	12.1405	12.5957	12.6298	12.4888	12.4975
ENSG00000065989.16	PDE4A	8.54294	7.69348	7.92193	7.64082	7.36394	7.97399	7.61127	8.80694	8.03787	8.36887	7.48713	8.70099	7.91883	8.37103	8.32852	8.44404	9.2285	7.89132	9.32692	7.82575	8.50684	8.46857	7.52735	7.09547	7.98816	7.81264	7.66234	7.68964	7.78549	7.83664	8.51904
ENSG00000066027.12	PPP2R5A	11.8663	11.5651	11.7319	11.92	11.5331	11.7747	11.8452	11.3075	11.119	10.731	11.5144	11.4985	11.9248	11.5801	11.6397	11.5262	10.9972	11.6243	11.0152	11.2759	11.6005	11.1389	11.4726	11.1723	11.3719	11.8498	11.7184	11.5864	11.3483	11.2533	11.3962
ENSG00000066044.15	ELAVL1	10.5691	10.3725	10.4633	10.2995	10.6283	10.2978	10.6076	10.3869	10.6903	10.5804	10.2068	10.591	10.5911	10.4792	10.5317	10.5043	10.301	10.4015	10.0324	10.3584	10.5139	10.1314	10.5546	10.1681	10.4149	10.5121	10.3108	10.3222	10.3413	10.4208	10.2266
ENSG00000066056.14	TIE1	8.64506	8.75422	9.03584	8.66697	8.84244	9.72929	8.67429	10.416	10.1907	10.4203	8.72789	9.95096	8.97148	9.26286	9.45549	9.77187	10.9589	9.05618	11.772	9.94252	10.6717	9.85421	8.28538	7.99224	9.95713	9.90423	10.1446	9.21634	9.82	10.1417	9.95558
ENSG00000066084.13	DIP2B	11.1097	11.1508	11.015	11.1041	11.2718	10.9975	11.269	11.3306	11.7023	11.5766	10.9086	11.3739	11.0962	11.1457	11.1389	10.3968	10.7383	10.9871	10.9406	11.2361	11.1011	10.8423	11.2144	10.7421	11.645	11.4965	11.1963	10.8445	10.9337	10.9297	10.8681
ENSG00000066117.15	SMARCD1	9.66031	9.2695	9.75088	9.36584	9.76146	9.6233	9.43448	10.1905	10.1517	10.0534	9.60417	10.0449	9.91293	9.73448	9.50164	9.14388	9.95233	9.54732	9.99284	9.90064	9.52811	9.65188	9.6173	9.62126	9.95205	9.41146	9.58471	9.33231	9.87688	9.64642	9.84115
ENSG00000066135.13	KDM4A	10.2588	10.0931	10.236	9.74093	10.4519	10.0632	9.99499	10.254	10.2514	10.1982	10.5918	10.0096	10.3426	10.2836	10.0282	9.93171	10.1684	9.6892	9.64795	10.3633	10.0245	10.2017	10.2134	10.0847	10.1848	9.80795	10.1679	9.69728	10.2714	10.4455	10.3451
ENSG00000066136.21	NFYC	10.0811	9.75152	9.77777	9.80761	10.2317	9.93332	9.77097	9.66173	9.78325	9.74717	9.56355	9.93141	9.94815	9.95835	9.57016	10.0782	9.64663	9.97465	9.5088	10.0071	10.2199	9.75358	10.1206	9.91032	9.89323	10.2821	10.0044	9.85214	9.83986	10.2551	9.88032
ENSG00000066185.13	ZMYND12	7.48236	6.80973	7.22952	6.94523	6.58144	6.72011	7.28313	6.30617	6.16181	6.34252	7.02326	6.07807	6.66265	6.85693	6.44801	7.0562	6.1147	7.03996	5.95694	6.17322	6.78516	6.49856	6.83303	7.08277	6.10283	6.22681	6.9033	6.67396	5.96617	6.44573	6.87361
ENSG00000066230.12	SLC9A3	6.64185	6.77839	6.83193	6.83048	7.26609	6.98176	7.23583	7.07743	7.17091	6.54454	6.54378	7.02504	7.6251	7.41043	6.96551	7.49903	7.1	7.04939	6.82937	7.54331	6.93487	8.4272	7.52735	7.34761	6.588	7.83406	7.18355	7.36588	7.11959	7.83664	7.35232
ENSG00000066248.15	NGEF	10.0152	10.2068	9.66991	10.6887	10.181	9.96725	10.2456	9.78798	10.2514	8.96586	10.1411	9.10574	9.99942	9.72476	9.68729	10.0756	9.25579	10.104	8.82856	9.81304	9.42905	9.629	10.1116	9.79162	9.76012	10.4004	9.98157	9.68791	9.49852	10.3271	9.80904
ENSG00000066279.19	ASPM	7.53176	6.91352	10.1419	6.97235	8.08751	6.94584	6.84537	8.47091	10.1652	11.3465	9.41445	6.21926	6.69359	9.779	6.61294	8.73393	6.55873	7.4646	7.26134	7.6301	7.04894	7.29909	7.63434	7.79652	7.11876	6.30151	9.15346	6.30526	8.59941	10.1172	10.103
ENSG00000066294.15	CD84	10.0348	8.81956	9.6409	9.53079	9.2291	9.26442	9.3518	9.78161	9.61841	12.1419	10.1009	9.57602	9.63704	9.88753	10.0607	9.16122	9.82098	10.8521	8.71974	9.61795	10.1863	9.32363	9.50211	9.81179	9.01879	10.112	8.5911	9.4312	9.56213	9.32925	10.2042
ENSG00000066322.15	ELOVL1	9.62759	9.02419	9.42809	9.42678	9.71468	9.52035	9.65946	10.3475	10.143	10.3178	9.35616	10.4833	9.9025	9.94027	9.38336	9.62271	10.0501	9.85935	9.92546	10.0988	10.141	9.8055	9.71888	9.79715	10.0328	9.74969	9.5114	9.6926	9.93344	10.1897	9.92095
ENSG00000066336.12	SPI1	10.0222	8.92224	9.21608	9.28203	10.1953	9.67214	9.54557	9.90844	9.59161	11.1234	9.69627	10.7518	9.87988	9.59913	9.7337	9.88038	10.468	10.5536	10.1393	10.1194	10.2074	8.88078	8.99022	9.30125	9.91774	9.77572	8.64219	10.4715	10.204	9.30853	9.88417
ENSG00000066379.15	POLR1H	7.52365	7.87793	7.63433	7.87843	7.74518	7.75424	7.76614	8.27437	8.39826	7.96112	7.89959	7.74316	7.63252	7.92101	8.19578	7.88745	8.59675	8.14785	8.52805	8.07864	8.7109	7.91814	8.21933	7.82623	8.29448	7.91154	7.8724	8.13738	7.89013	8.1119	7.7732
ENSG00000066382.17	MPPED2	6.42909	6.76242	7.17969	7.11201	6.50057	6.06551	6.52987	6.17042	5.61942	6.76808	6.33691	6.34286	6.91619	6.5358	6.75737	6.50018	6.18188	7.07727	6.50959	6.35188	6.52642	6.89866	6.01892	6.64445	5.54198	6.97372	6.09742	6.49247	6.4689	5.72644	6.8624
ENSG00000066422.6	ZBTB11	9.59788	10.0945	10.0064	9.83551	9.74603	10.0058	9.81595	10.0371	10.1056	10.0253	9.51909	9.92813	9.69696	9.95142	10.1089	9.97849	10.0052	9.79739	9.88276	9.68859	10.1508	10.0052	10.2254	10.0997	9.73471	10.0188	9.69715	10.2587	10.1285	9.9734	9.66693
ENSG00000066427.25	ATXN3	9.51084	9.4148	9.34592	9.85949	9.31795	9.28926	9.63347	9.25506	9.02051	9.10197	9.28606	9.31669	8.94549	9.41382	9.5037	9.51134	9.15902	9.62671	9.71376	9.46531	9.50441	9.71686	9.43983	9.72355	9.43068	9.08484	9.47212	9.40568	9.12001	9.03745	9.43395
ENSG00000066455.13	GOLGA5	10.9827	11.1188	11.0245	10.6101	11.4961	11.2041	11.0271	11.0844	11.0384	10.81	10.8177	11.7722	11.3475	11.0843	11.4611	11.5099	10.3514	10.9969	10.8505	10.7717	10.6184	10.5281	11.0409	11.3048	10.9835	11.2479	10.3634	11.1711	11.1724	11.0305	10.7449
ENSG00000066468.24	FGFR2	10.4935	11.2569	10.9289	11.4568	10.9288	10.7945	10.3583	10.6288	10.4652	11.2056	10.8156	10.2742	10.183	10.7663	10.6554	10.4907	9.91075	9.85556	9.52445	10.8075	10.729	12.1168	10.7899	9.82809	10.0739	10.5921	10.7271	10.1521	10.0975	10.0102	11.5346
ENSG00000066557.6	LRRC40	9.76595	9.88926	9.91733	10.0048	9.88453	9.70938	9.99329	9.64777	9.84544	9.66288	9.8811	9.74426	9.90399	9.779	9.49957	10.1078	9.20068	9.79474	8.98578	9.32273	9.68091	9.62074	10.1696	9.79162	8.86472	9.92151	9.52951	9.63035	9.6069	9.7383	9.40556
ENSG00000066583.12	ISOC1	11.2252	10.9835	10.6066	11.0605	10.9782	10.8187	11.2542	10.2757	10.7885	10.128	10.9778	10.6979	10.9418	10.8881	10.8654	11.3549	9.7357	10.6712	9.78784	10.5951	10.4908	10.495	10.997	10.6061	10.4001	10.9002	10.7231	10.5486	10.8491	11.2066	10.5898
ENSG00000066629.18	EML1	8.23303	8.10092	8.68586	8.53202	7.76874	8.9696	8.57254	8.61857	8.53865	8.90864	8.34965	8.7429	8.50135	8.26226	8.75492	8.22432	8.66121	7.78693	8.82131	8.44158	9.16729	8.58248	7.67775	8.43597	8.28907	8.70466	8.61261	8.25107	8.20161	8.29671	9.11242
ENSG00000066651.20	TRMT11	9.05743	10.0724	10.1927	10.1535	10.1666	10.1321	10.2513	9.82255	10.0467	9.6681	9.3621	9.92648	10.0312	9.95973	10.117	10.3393	9.23062	9.58145	9.52222	9.91418	9.27138	10.2226	10.0908	10.1394	10.421	10.0794	9.64411	10.1673	10.5242	9.89691	9.28217
ENSG00000066654.14	THUMPD1	10.0824	10.0057	10.086	10.0941	10.1195	9.98667	9.98304	10.2948	10.4001	10.2924	10.0902	10.3705	10.4115	10.1166	10.3432	9.9757	10.0175	9.91269	9.91702	9.98642	10.3966	10.3854	10.2301	10.4157	10.2034	10.0153	9.92114	10.1211	10.3003	10.0208	10.1486
ENSG00000066697.15	MSANTD3	8.70929	8.70125	8.7877	8.35888	8.70905	9.24609	8.93145	9.64953	9.90161	9.29274	8.57205	10.2309	9.11821	8.89995	9.03782	10.0988	9.40386	8.4884	10.9751	8.34415	9.41822	8.3366	8.60207	8.61465	9.77361	8.52469	8.638	8.59709	8.81643	8.84905	8.62489
ENSG00000066735.15	KIF26A	7.52365	7.46181	7.80439	7.66492	6.71067	7.90453	7.17421	8.5895	7.82315	8.55284	8.16332	7.54646	7.52479	7.7752	7.78553	7.45003	8.10048	7.74286	9.32947	8.65937	8.86825	7.79205	6.8465	7.13284	8.04085	7.76321	8.76627	7.54807	7.66319	7.88013	8.30371
ENSG00000066739.12	ATG2B	11.0818	11.5798	11.5306	11.767	11.6613	11.5203	11.8209	11.0344	11.0221	10.6972	10.6893	12.194	12.063	11.547	11.5509	10.9862	11.1042	11.6045	11.3537	11.5931	10.927	11.0925	11.6268	11.4047	12.1733	11.7859	11.2354	11.5193	12.0227	11.1083	11.1436
ENSG00000066777.9	ARFGEF1	11.1312	11.3393	11.5083	11.305	11.3737	11.2535	11.3523	11.4816	11.487	11.5154	11.1588	11.6401	11.55	11.4088	11.3384	11.3068	11.2519	11.1804	11.4303	11.3555	11.1095	11.3783	11.2794	11.4334	11.4886	11.2017	11.1554	11.1242	11.398	11.1399	11.1442
ENSG00000066813.14	ACSM2B	14.498	14.3816	14.4085	13.628	14.4772	13.9611	14.8294	9.7832	11.9078	11.44	14.3455	11.4037	13.9321	14.2618	13.6833	13.6381	9.06715	13.4032	7.85524	12.9809	11.9502	13.0485	14.2736	14.261	12.555	13.7921	13.698	13.6091	13.0702	13.3314	13.5662
ENSG00000066827.16	ZFAT	8.74375	8.589	8.49371	8.69402	8.42721	8.29106	8.64844	8.74577	8.55048	8.40208	8.49268	8.76526	8.61962	8.40415	8.36556	7.88745	8.36832	8.26815	8.87826	8.13239	8.33965	8.25712	8.45459	8.48739	8.84653	8.58828	8.44993	8.54583	8.40907	8.20545	8.2524
ENSG00000066855.16	MTFR1	10.8992	10.745	10.4516	10.3378	10.8115	10.487	10.7352	10.2167	10.2711	9.9181	10.5287	10.5605	10.8801	10.6308	10.7294	10.6268	9.7357	10.5157	9.47007	10.3682	9.87552	9.81277	10.8833	10.4743	10.1775	10.691	10.2737	10.4715	10.7137	10.5291	10.1205
ENSG00000066923.18	STAG3	7.25446	7.74766	7.26173	6.93145	7.35342	7.03945	7.06914	6.3477	6.14251	6.42555	6.87135	7.51074	7.39018	7.4435	7.35919	7.39919	6.61792	7.63825	6.37963	7.01107	6.14671	6.73558	6.49067	6.489	7.13144	7.27033	7.39386	7.50477	8.07842	7.13332	7.10734
ENSG00000066926.13	FECH	10.3101	10.3689	10.3559	10.476	10.5327	10.3253	10.6384	9.78639	10.0415	9.88084	10.6799	10.2068	11.2213	10.2569	10.3467	10.2288	9.37544	10.545	8.50102	10.485	9.69593	9.83293	10.0565	10.6707	10.0955	10.4615	10.3546	9.94552	10.9095	10.6284	10.2377
ENSG00000066933.16	MYO9A	10.1077	10.174	10.4903	10.2945	9.62265	9.92471	9.97616	10.0182	9.48833	10.6208	9.88316	9.85565	9.90698	10.1066	10.3536	10.0937	10.0477	10.1573	10.5328	10.1837	10.2528	10.2772	9.67946	9.98971	10.1199	10.2016	9.81811	10.164	10.2344	9.21324	9.97621
ENSG00000067048.17	DDX3Y	4.99417	11.3263	4.99417	11.2665	4.99417	11.0984	11.269	10.7698	10.9486	10.9441	4.99417	11.7375	11.2846	5.24322	11.0158	11.2577	11.4874	4.99417	4.99417	4.99417	5.2306	10.7485	4.99417	5.53503	5.66313	4.99417	10.8741	10.4647	4.99417	10.4852	10.3292
ENSG00000067057.18	PFKP	7.3687	7.19342	7.64635	6.72049	6.36711	7.72752	7.78232	11.279	11.2112	10.6421	8.18377	9.88304	6.82372	7.81934	7.9728	10.1579	10.9866	7.67401	11.9253	8.18415	10.6356	9.467	7.28406	7.05699	8.16452	6.96357	7.8284	6.92025	7.39109	8.09976	7.6612
ENSG00000067064.13	IDI1	12.6969	11.1654	12.2645	12.134	11.7681	10.8402	12.6802	11.788	10.5148	10.7074	11.7585	12.3799	14.245	12.6301	11.2595	11.086	9.8935	12.4701	10.6081	14.2079	10.5465	11.2859	12.7589	13.322	10.4075	12.2801	12.7394	10.835	12.5708	14.0218	11.5049
ENSG00000067066.17	SP100	11.0139	10.3964	10.596	10.2105	10.4219	10.6859	10.7584	11.406	11.2585	11.2031	10.6267	11.3028	10.8541	10.7679	10.7805	11.6315	11.0496	10.608	11.3717	10.8228	11.3173	11.2387	10.565	10.6926	11.3509	10.8144	10.4889	10.6327	10.5168	10.4063	10.799
ENSG00000067082.15	KLF6	14.0261	13.2962	12.7097	11.955	13.1333	12.1999	13.5427	12.5787	12.2277	13.0649	11.63	13.6345	12.0924	11.1863	11.6486	13.7822	12.8993	12.4717	13.8379	12.4754	12.3191	12.0664	11.7355	11.8565	12.2028	13.0032	13.3435	12.4358	14.0774	11.2108	12.1034
ENSG00000067113.17	PLPP1	10.7495	10.2189	10.6775	10.0737	10.9236	10.7984	10.6176	11.4342	10.6203	10.5587	10.0282	11.5634	11.3827	10.7215	10.3649	10.2486	10.6784	10.6869	9.60234	10.7216	10.6853	10.8663	10.0471	11.2107	10.5306	11.2712	10.468	11.2654	10.9738	11.0933	11.0762
ENSG00000067141.17	NEO1	10.1505	9.83609	10.2705	10.0017	9.67246	10.322	9.98646	9.94026	9.99814	10.3859	9.79165	9.6695	9.49929	10.1796	10.4496	9.27254	10.1338	9.61028	9.0948	10.1851	10.4266	10.8345	9.79464	9.97515	9.83374	9.61044	9.93139	9.32325	9.79782	9.91983	10.7645
ENSG00000067167.8	TRAM1	12.6537	12.9188	12.5956	12.2656	13.7551	13.0745	12.8412	13.0403	13.2867	12.996	12.0658	13.9311	13.167	12.8158	13.6343	13.3245	12.6324	12.5302	12.9633	12.7338	13.4424	12.8776	12.7618	12.3101	13.7581	13.0505	12.6431	13.1161	13.5185	12.7016	12.5196
ENSG00000067177.15	PHKA1	7.65536	7.74766	8.1969	8.00239	7.75308	7.86235	8.01846	7.88017	8.14386	7.84972	7.76927	8.01922	7.61014	7.83783	7.7146	8.72727	7.73306	7.72597	7.95249	7.99718	7.53992	7.56422	8.15004	8.35769	8.28907	7.90146	7.49255	7.64074	7.79383	7.81188	7.30522
ENSG00000067182.8	TNFRSF1A	12.1847	12.1664	12.1478	13.1186	12.1835	12.3894	13.2183	12.6208	12.0177	12.0555	11.8281	12.8856	12.8896	12.3993	12.7183	12.5306	12.5054	12.9124	12.1093	12.5431	12.3097	12.0548	12.0959	12.1179	12.1291	12.6588	12.53	12.538	12.8668	12.5455	12.0719
ENSG00000067191.16	CACNB1	5.99916	6.01357	5.67757	5.74128	5.80633	6.03814	5.86667	6.83567	6.19927	6.63341	6.27832	6.19263	5.86252	5.73411	6.46757	6.21838	7.26496	6.13857	7.55057	6.30393	6.44748	7.12417	6.07499	6.05796	6.16305	5.72001	6.21381	6.49247	5.62841	5.94938	6.57098
ENSG00000067208.16	EVI5	11.2173	11.4665	10.9761	11.357	11.5924	11.0165	11.0551	10.496	10.8798	10.7958	11.0882	10.6931	11.0923	10.9146	10.9517	10.7021	10.1179	10.6575	9.85122	10.6608	10.745	11.0191	11.0287	11.0741	10.432	11.3379	10.9799	10.854	10.5878	10.6715	10.8119
ENSG00000067221.14	STOML1	8.3274	7.89168	8.1643	8.2269	8.66853	8.30452	8.52119	8.19906	8.54162	7.9986	8.70464	7.86724	8.10972	8.06345	8.04923	7.79366	8.38755	8.1562	7.62057	8.38393	8.72568	8.29113	8.55713	8.40712	8.32121	8.51162	8.40618	8.40322	8.49234	8.4851	8.41904
ENSG00000067225.20	PKM	11.2534	9.72534	10.9396	9.97373	10.7569	10.8933	10.8316	12.3972	12.5963	13.6681	11.5131	12.4732	10.861	11.0957	10.9018	12.2555	13.2546	11.1057	13.6491	11.1074	12.6599	11.4735	10.3744	10.5218	11.7447	10.6678	10.5523	10.8017	11.1026	11.208	10.7784
ENSG00000067248.11	DHX29	10.6198	10.73	10.6421	10.5734	10.9466	10.7819	10.8849	10.0909	10.9413	10.4967	10.5101	10.5784	11.0183	10.7263	10.6793	10.3523	10.2076	10.466	9.32692	10.1281	10.1552	10.4473	10.8773	10.8408	10.1214	10.4825	10.2148	10.2869	10.2845	10.541	10.5288
ENSG00000067334.14	DNTTIP2	10.1708	10.3482	9.96139	10.1367	10.1165	10.014	10.3423	9.92877	10.437	10.1506	10.1802	10.2229	10.2422	10.0099	10.1815	10.237	10.026	10.0986	9.80624	9.6262	9.99566	9.83293	10.1193	10.292	9.46676	10.0072	9.69916	10.0424	9.86529	9.90842	9.70816
ENSG00000067365.15	METTL22	8.67396	8.69739	8.91471	8.70166	8.38269	8.65126	8.67429	8.76537	8.64452	8.67463	9.00009	8.51979	8.71176	8.52562	8.3332	8.69693	8.83597	8.72155	9.0241	8.36914	8.40007	8.50516	8.83614	8.85725	8.50478	8.50834	8.69151	8.57681	8.26236	8.53974	8.68541
ENSG00000067369.14	TP53BP1	9.70803	9.78631	9.74407	9.4764	9.14913	9.54865	9.59581	10.3732	10.0642	10.2534	10.0866	10.0838	9.43032	9.20335	9.6412	9.62092	10.5319	9.3598	10.8487	9.7465	10.222	10.1771	9.30654	9.44216	10.0801	9.32309	9.66269	9.13578	9.5477	9.21324	9.39658
ENSG00000067445.22	TRO	5.75442	5.87181	5.92593	5.37084	5.46717	5.88656	4.99417	6.38766	6.33655	6.60454	5.91668	5.91089	5.61275	6.05691	6.36606	6.195	7.07035	5.74955	7.36826	6.5834	6.55652	6.72208	5.24764	5.53503	5.76438	5.64472	6.26722	6.41615	5.48702	6.04129	6.36677
ENSG00000067533.6	RRP15	9.00451	9.55101	9.18623	9.25642	9.59922	9.38662	9.45443	8.94214	9.78947	8.98444	9.06349	9.02174	9.45912	9.1216	9.45122	9.22387	9.03598	9.20907	7.89076	8.87974	9.04803	9.13211	9.76219	9.9171	9.64314	9.07382	8.90846	9.17663	9.41614	9.03745	8.72917
ENSG00000067560.14	RHOA	13.1563	12.7914	12.9578	12.8122	12.9009	12.9691	13.1453	13.2266	13.368	13.7432	13.5704	13.2803	13.1719	13.0055	12.9907	13.3059	13.1866	12.874	13.4585	12.5867	13.1648	12.9482	12.7811	12.8435	12.8673	12.8801	12.8241	12.6639	12.9438	12.9297	13.066
ENSG00000067596.12	DHX8	10.1569	9.9583	10.3532	10.0796	10.3651	10.1057	10.3556	10.1428	10.4997	10.5246	10.5842	10.6608	10.4671	10.1079	10.0857	9.75241	10.2342	10.0541	9.78228	10.1209	10.0586	10.2269	10.3408	10.1595	10.361	10.0903	9.91943	9.93169	10.1855	10.1925	10.074
ENSG00000067601.9	PMS2P4	7.08491	7.27117	6.94863	7.09992	6.54172	6.70543	7.02743	6.80871	7.07978	7.12079	7.03907	6.51486	6.70876	7.26936	6.99082	6.93893	7.12898	6.94163	7.15712	7.01107	6.96701	7.49895	6.87299	7.29439	7.24032	7.07098	7.37322	7.00334	6.62201	6.75076	7.04062
ENSG00000067606.17	PRKCZ	9.20293	9.17025	9.03807	8.78306	9.03294	9.11829	9.01457	8.45486	8.90813	8.88005	9.33518	8.68934	8.88296	9.07381	8.87807	8.54232	8.4692	8.80297	8.75441	8.67942	8.56725	8.76823	8.67045	8.78461	8.54605	8.65213	9.04095	8.87519	8.63643	9.00558	8.75479
ENSG00000067646.12	ZFY	4.99417	9.56162	4.99417	9.67874	4.99417	9.52605	9.66803	9.47274	9.7364	9.4671	4.99417	10.1144	9.69524	5.34595	9.70532	9.6839	9.31886	4.99417	4.99417	4.99417	5.46545	9.68711	4.99417	4.99417	4.99417	4.99417	9.32421	9.59818	4.99417	9.49122	9.28607
ENSG00000067704.10	IARS2	11.7017	11.3019	11.5447	11.6109	11.7652	11.4039	11.6147	11.4261	11.5487	11.3553	11.9001	11.3781	12.0822	11.5611	11.2608	11.0749	10.7793	11.0956	10.7449	11.3051	10.8439	11.0046	11.4309	11.0565	11.2879	11.2083	11.3287	10.7985	11.7011	11.5621	11.4656
ENSG00000067715.14	SYT1	7.47395	6.79416	7.69338	7.87159	6.15803	6.89631	6.6317	6.44495	6.21749	6.62387	7.35801	6.5346	6.90339	6.96728	6.92657	6.32783	6.35988	6.48883	6.84487	6.60227	6.89069	5.85668	6.68953	7.10805	6.4194	6.94303	7.08386	7.15488	6.77549	7.1978	6.70646
ENSG00000067798.16	NAV3	6.65793	7.35477	7.68759	7.13585	5.84905	7.63694	6.82893	7.5059	7.59834	8.73583	7.14461	6.45347	6.39975	7.55324	8.25137	7.16366	8.22155	6.62915	7.87666	7.44096	8.644	9.28439	6.73439	6.42472	6.78587	6.61251	7.20733	6.46761	6.94359	6.8681	8.48535
ENSG00000067829.20	IDH3G	9.83601	9.29518	9.62617	9.21447	10.124	9.56168	9.81788	9.80223	9.81163	9.98653	9.77619	10.0734	9.9438	9.94166	9.6412	10.3598	9.50174	9.59366	9.47927	9.3404	9.3815	9.49801	9.65138	9.6419	9.70282	9.72036	9.70116	9.6401	10.1793	10.1241	9.99773
ENSG00000067836.13	ROGDI	9.20293	8.72039	8.79036	9.10962	8.9611	8.76545	8.78515	7.86798	8.13599	8.53456	9.15875	8.09834	8.997	8.96213	8.76531	8.66941	8.4764	8.74097	8.40705	8.91731	7.98643	8.33253	8.92116	8.80679	8.79432	8.09051	8.90499	8.16497	9.2417	9.54238	8.92485
ENSG00000067840.13	PDZD4	6.70489	6.71319	6.77502	6.78455	6.45786	7.11609	6.76088	7.13134	6.75927	7.16496	7.34563	6.74851	6.90339	6.97897	7.50251	7.01058	7.68971	7.07727	8.35762	7.38169	7.81238	7.72443	6.07499	6.84492	7.07997	6.61251	7.61097	7.11125	6.82836	6.35461	7.82324
ENSG00000067900.8	ROCK1	11.4137	11.6853	11.6488	11.4613	11.675	11.6923	11.552	11.7452	11.7197	12.0117	11.609	11.963	11.5059	11.7039	11.7003	11.9029	11.7852	11.4721	11.7971	11.3788	11.7234	11.8033	11.4458	11.6421	11.4904	11.5403	11.3365	11.5826	11.5497	11.4832	11.3639
ENSG00000067955.15	CBFB	9.07104	9.20591	9.70537	9.77375	9.29956	9.62507	9.83128	9.85934	9.88893	10.35	8.97702	10.069	9.7644	9.52449	9.92274	9.81313	10.0272	10.1272	9.81535	9.83278	10.1821	9.92163	9.30202	9.44216	10.1527	9.5577	9.60834	9.3913	9.95364	9.36982	9.6921
ENSG00000067992.17	PDK3	10.5205	10.9091	11.2427	10.8122	10.3176	10.9544	10.4908	10.061	10.0683	10.718	10.1582	9.93469	10.1892	10.8289	10.8371	10.2474	10.164	10.6898	10.7043	10.8503	10.3347	10.3824	10.6657	10.7412	9.92984	10.7715	10.9203	10.0014	10.6953	11.4863	10.9804
ENSG00000068001.14	HYAL2	9.98543	9.9567	10.0643	10.4593	10.4244	11.6982	11.0913	11.3667	11.3625	11.4962	10.3299	11.6899	11.0156	10.3888	11.0006	10.0677	12.2496	10.3359	10.0801	10.5041	10.8766	11.2559	10.6311	9.84064	10.5653	10.3143	10.6329	10.9647	10.8334	10.7161	11.2951
ENSG00000068024.18	HDAC4	9.4704	9.83609	9.67993	9.71111	9.69071	9.55611	9.45691	9.35733	9.16934	9.81462	9.35318	9.85737	9.47532	9.55225	9.75117	8.69352	9.98651	9.72433	9.60865	10.0719	9.24094	9.467	9.4863	9.40881	9.2684	9.75107	9.45325	10.1807	9.89218	9.3241	9.5503
ENSG00000068028.18	RASSF1	8.15786	8.11265	8.45732	8.06346	8.09984	8.54983	8.13561	8.77185	9.01627	9.08017	8.96535	8.87549	7.98348	8.40415	8.52534	8.57238	9.24116	8.41756	10.0246	8.42262	8.5933	8.78909	7.85151	8.22045	8.69608	8.24128	8.39129	8.73607	8.61341	8.20545	8.58731
ENSG00000068078.20	FGFR3	10.2252	10.8122	10.8335	11.4014	10.3962	10.4723	10.5312	9.74111	9.84066	9.7313	10.0632	9.73677	10.6966	10.5153	10.3317	9.31077	9.02136	10.2851	9.10377	11.5182	9.51292	10.8939	10.7055	9.92386	10.462	10.0313	10.9946	10.5589	10.4291	10.8972	10.6086
ENSG00000068079.8	IFI35	9.12682	8.8684	9.01786	8.86688	9.02015	8.69601	9.34648	9.03105	9.49291	9.41586	10.2329	8.88572	9.35788	8.79821	8.74445	8.79248	8.67999	8.83686	7.54156	8.70312	8.98813	8.57562	8.53024	8.36772	8.74408	9.13873	8.38127	9.00574	9.90732	9.00558	8.90974
ENSG00000068097.16	HEATR6	8.66319	8.43496	8.73906	8.32454	8.3522	8.46473	8.34957	8.7815	8.84245	9.12649	8.62261	8.73537	8.15618	8.51051	8.66525	8.41525	8.7016	8.56213	8.35762	8.43213	8.80293	8.94057	9.02902	9.13918	8.11021	8.26101	8.44514	8.42612	8.32629	8.61796	8.73776
ENSG00000068120.15	COASY	11.1852	10.9969	11.1073	10.8865	12.0569	11.3348	11.3954	11.1747	11.0956	10.9523	11.1958	11.6674	11.6379	11.4778	10.7719	10.4995	10.7633	11.3121	10.1174	10.7558	10.6732	10.536	11.2743	11.4197	11.5346	11.5474	11.2755	11.488	11.5412	11.7195	11.3114
ENSG00000068137.15	PLEKHH3	9.08988	8.77999	9.19225	9.24083	9.93129	8.84088	8.73694	8.90437	8.4995	8.55511	9.11719	8.81966	8.96575	8.91718	8.11626	8.3074	9.02136	8.45174	9.59601	9.31253	8.95095	8.94057	8.76888	8.70807	9.01554	9.15764	9.3164	9.61806	8.23837	9.24813	9.01702
ENSG00000068305.18	MEF2A	10.8203	11.1875	10.9766	10.9955	11.307	11.0205	11.1397	11.0973	10.6622	11.2663	10.5753	11.0947	11.2904	11.0413	11.0599	11.256	10.6992	10.9871	11.4706	11.2575	11.1629	11.1469	11.1011	10.9646	11.0008	11.2789	10.8052	11.0356	11.2685	10.6546	10.8219
ENSG00000068308.15	OTUD5	10.3562	10.156	10.1031	10.2211	10.2122	10.0527	10.333	9.91282	10.2333	9.83146	10.4967	10.2999	10.1867	10.0099	10.076	10.0211	10.3563	10.3708	10.3036	10.1753	9.73863	9.84432	10.0843	10.0527	10.7216	9.81853	9.93819	9.98431	10.184	10.1582	10.0166
ENSG00000068323.17	TFE3	10.4307	10.1546	10.3143	10.2078	10.687	10.7611	10.575	10.6708	10.2232	10.4844	10.2378	11.1005	10.3946	10.3556	10.455	10.5871	10.6884	10.7759	11.2339	10.6688	10.8673	10.2528	10.3175	10.2815	10.6036	10.6376	10.4081	10.7157	10.7115	10.4368	10.2587
ENSG00000068354.16	TBC1D25	9.15008	8.67007	8.62762	8.89375	8.95438	8.53093	8.79695	9.19866	8.38508	8.57537	8.48175	9.47828	8.9011	8.7605	8.709	8.83021	9.20284	9.00671	9.5487	8.79416	8.71683	8.63618	8.53412	8.36772	9.62197	8.72458	8.65468	8.55623	9.10033	8.79033	8.7965
ENSG00000068366.21	ACSL4	10.0865	10.4533	13.8906	9.82685	10.4098	10.0514	12.6637	10.8243	10.2523	11.728	10.8058	11.0249	11.3436	11.9228	10.5062	14.0733	12.4473	11.2368	15.2773	14.0422	10.554	13.0811	11.3917	13.0241	10.779	12.9861	12.6784	10.529	12.797	13.8147	11.2395
ENSG00000068383.19	INPP5A	9.8071	9.71777	9.6785	9.90134	9.76146	9.9908	10.2456	9.20345	9.27252	9.36144	9.50307	9.60306	9.89198	9.84927	9.82392	8.89098	9.39066	9.4913	8.55018	9.52391	9.93368	9.65188	9.33332	9.31675	9.86649	9.98276	9.83823	9.31413	9.3649	9.41736	9.83186
ENSG00000068394.11	GPKOW	9.06016	8.82311	8.51317	8.75766	8.66441	8.5233	8.85454	8.88958	9.12275	8.64727	9.24486	8.93251	9.18876	8.73155	8.89077	8.67288	8.91198	8.85733	8.48272	8.40823	8.5738	8.5618	8.67045	8.78461	8.78289	8.83598	8.46896	8.73607	8.73354	8.60948	8.61247
ENSG00000068400.13	GRIPAP1	9.73045	9.93891	9.53133	9.60565	10.0364	9.92328	9.71836	9.73617	9.89471	9.73529	10.043	10.113	9.79051	9.74093	9.58388	9.89375	9.93947	9.64149	10.0199	9.89894	9.62235	9.78496	9.7104	9.34978	9.79267	9.96144	9.7808	10.0965	9.5477	9.72924	9.37295
ENSG00000068438.15	FTSJ1	9.21032	9.24861	8.68871	8.51476	9.56885	9.3719	8.83941	9.4924	9.99385	9.81179	8.92172	10.113	9.32248	9.13392	9.80733	9.19048	9.83911	9.40729	9.73888	9.15302	9.13011	9.00561	9.01804	9.33717	9.73274	9.23089	8.71951	9.4312	9.77323	9.29455	9.05869
ENSG00000068489.13	PRR11	6.91576	6.69633	8.22086	6.42231	6.65701	6.62923	6.70722	8.1246	8.30683	9.52466	7.35801	6.36591	6.66265	7.64073	6.81638	7.51497	6.8764	7.36495	7.47678	7.35104	7.25067	6.70843	6.27086	7.01732	6.69998	6.77716	7.90098	6.41615	7.81035	7.84154	8.02142
ENSG00000068615.20	REEP1	6.75008	6.87009	7.50136	6.84542	6.00004	7.52438	6.48646	7.17292	6.92488	7.61811	7.20128	6.36591	6.82372	6.67778	7.11036	6.36857	6.46376	6.32831	6.73201	7.51615	7.56032	8.10265	6.52629	6.71504	6.83465	7.30995	7.55759	6.58677	6.97466	7.46089	8.10419
ENSG00000068650.19	ATP11A	11.2788	11.2917	11.5247	11.1062	11.5838	11.5804	11.2421	11.9061	11.5273	11.698	11.3683	11.8674	11.1419	11.6037	11.1329	11.2258	11.7974	11.759	11.7542	11.6538	11.448	11.5309	11.4371	11.4992	11.7285	11.501	11.306	11.3509	11.7575	11.4855	11.0784
ENSG00000068654.17	POLR1A	10.1708	10.9557	10.5328	10.4715	10.8032	11.0629	10.8949	11.3693	11.339	11.2567	10.8923	10.9444	10.9176	10.9746	10.74	9.46625	11.2309	10.9124	9.18771	10.9489	10.7084	10.7726	11.1445	11.4071	11.2939	10.5797	10.6087	11.0189	11.1295	11.0948	10.3655
ENSG00000068697.7	LAPTM4A	12.3877	12.0847	11.8818	12.0992	12.2065	12.099	12.2501	11.7362	11.5261	11.4157	11.5705	12.2866	12.5386	12.3483	12.1517	12.6807	11.8683	12.0552	11.8977	11.7984	12.2981	11.9874	12.0026	11.8208	12.2198	12.4149	11.7065	12.0365	12.5618	12.0309	12.0756
ENSG00000068724.17	TTC7A	9.34848	9.68516	9.92697	9.06897	9.38677	9.63742	9.42693	9.27565	9.98087	10.2686	10.0375	9.92154	9.37309	9.64281	9.37887	8.64488	10.1507	9.60878	9.00826	9.42802	9.27739	8.9272	9.53131	9.66022	10.0629	9.57653	9.51822	9.59065	9.92417	9.72143	9.66693
ENSG00000068745.15	IP6K2	9.35294	9.12511	9.34952	9.29467	9.60351	9.27802	9.42945	9.17693	9.06434	9.29138	9.23195	9.28619	9.2999	9.31784	9.04351	9.41765	9.93299	9.53154	10.0816	9.52612	9.59055	10.0353	9.59167	9.74279	9.59398	9.38854	9.58037	9.66659	9.37857	9.63677	10.1624
ENSG00000068781.21	STON1-GTF2A1L	6.67379	6.88474	6.45603	6.91752	6.2145	6.36458	6.26648	4.99417	6.47222	6.4703	6.11495	6.59186	6.53003	6.97897	7.09889	6.98714	5.66568	6.91058	7.00376	6.20076	7.87285	7.54281	5.86028	4.99417	6.13341	6.20724	5.84855	5.86886	6.58031	4.99417	4.99417
ENSG00000068784.13	SRBD1	9.5267	10.0394	9.47325	9.42678	9.68869	9.33118	9.60029	9.53285	9.55849	9.84535	9.56097	9.36127	9.30671	9.29391	9.7667	9.60835	9.10461	9.47654	8.51009	9.36528	9.00516	9.56154	9.59536	9.79715	9.21845	9.64505	9.3294	9.35026	9.445	9.10917	9.20187
ENSG00000068796.19	KIF2A	9.4309	9.20862	9.68135	9.4608	9.29956	9.52795	9.61808	9.84718	10.0152	10.1468	9.48686	9.77201	9.54413	9.5338	9.73195	9.7194	9.81394	9.40383	9.81897	9.42802	9.77019	9.97701	9.26308	9.60873	9.38867	9.06494	9.36264	9.28019	9.52823	9.38144	9.74541
ENSG00000068831.19	RASGRP2	8.56628	7.66154	7.94622	8.16156	7.6803	7.90453	7.57435	7.7531	7.747	8.4517	8.21722	8.01922	7.7324	7.85002	8.47969	7.85688	8.5835	7.78693	8.35762	8.49244	8.17192	8.65906	7.37609	7.35801	7.98816	7.90651	7.83583	8.64169	8.23837	7.4015	8.49215
ENSG00000068878.15	PSME4	11.7152	11.8811	11.9215	11.8432	12.0786	11.7465	12.0815	11.6825	12.0532	11.9064	11.8682	11.8983	12.3742	11.7925	11.7208	11.5782	11.3873	11.8874	10.8655	11.5762	10.92	11.4634	12.0416	12.2596	11.7071	11.6714	11.4465	11.4806	11.7565	11.784	11.4269
ENSG00000068885.15	IFT80	8.31364	8.70125	9.00878	8.42515	8.52598	8.71285	8.41766	9.25506	9.28843	9.12193	8.55653	9.27329	8.46509	8.83193	8.91272	9.14138	8.81632	8.50475	8.96294	9.22278	9.19932	9.44657	9.0042	9.00514	9.27112	8.53441	8.91883	8.55104	9.02231	8.80276	8.94475
ENSG00000068903.21	SIRT2	10.4074	10.0057	9.45669	10.1255	10.4424	10.3619	10.3701	10.025	9.6692	10.0015	9.92582	10.7601	10.3481	10.2354	10.0167	10.2555	9.94848	10.429	10.3755	10.7023	10.3556	9.78348	10.1434	10.3242	10.7762	10.3889	10.2259	10.1907	10.5749	10.5194	10.0444
ENSG00000068912.15	ERLEC1	10.7646	10.9693	10.5523	10.3427	10.9995	11.0888	10.6099	10.8087	11.1205	10.9334	10.583	11.3859	10.7382	10.4021	11.3681	11.214	11.0562	10.6125	10.7834	10.8344	10.782	10.7303	10.6428	10.4709	11.1907	10.8605	10.5742	10.8737	11.4252	10.6776	10.8098
ENSG00000068971.14	PPP2R5B	8.46228	8.10092	8.11394	8.15036	8.63104	8.69261	8.37614	8.97893	8.27857	8.45657	8.23692	9.28619	8.24474	8.66161	8.3972	8.71387	9.46266	8.4851	10.3331	8.46028	9.05272	8.6623	8.10362	7.94583	9.19854	8.44786	8.35592	8.79423	8.7631	8.37242	8.36811
ENSG00000068976.14	PYGM	6.16426	6.58974	6.0938	6.23642	6.41343	6.47805	6.4413	5.55439	5.8166	5.81363	6.14989	5.94705	5.96152	6.10894	6.59575	6.3484	6.0912	6.0276	6.20482	6.41998	7.1898	7.11428	6.12782	6.23173	6.00443	6.18728	6.2929	6.56392	6.14253	5.84605	7.00089
ENSG00000069020.19	MAST4	10.2916	10.5501	10.8832	9.96744	10.6677	10.411	10.5579	10.3465	10.2442	10.1097	9.98658	10.7903	10.2955	10.3837	10.1776	10.6637	10.3339	9.68207	11.8007	10.5351	9.68091	10.5517	9.9739	9.64803	10.9139	10.4699	10.2092	10.1623	11.1059	10.5637	10.3792
ENSG00000069122.19	ADGRF5	11.3025	10.6686	10.8576	11.2925	10.3913	11.1442	11.197	10.6612	10.3903	10.8222	10.7471	11.1414	11.0598	11.4153	11.2522	11.1573	10.739	10.5109	11.71	10.4748	10.9874	10.0961	10.2571	10.4743	10.6282	11.0287	11.5745	10.7351	10.3607	10.8317	11.0717
ENSG00000069188.17	SDK2	6.30512	6.45151	6.86485	7.11201	5.96479	6.03814	6.08829	7.24264	6.86535	7.90833	6.59004	6.015	6.13069	6.29273	6.5057	6.64953	6.8764	6.32831	7.30514	6.74323	6.39726	6.54685	5.95903	6.28343	6.73507	6.4206	6.63769	6.41615	6.3963	6.16366	6.76882
ENSG00000069248.12	NUP133	10.1325	10.0784	10.2562	10.1283	9.92959	10.0967	10.0068	10.1687	10.2595	10.2317	10.2522	10.0719	10.3448	10.1079	10.0621	9.43607	10.0573	9.80265	9.67624	9.83811	9.96128	10.0672	10.1218	9.82809	9.88437	9.97923	9.96171	9.59818	9.8788	9.78525	9.86348
ENSG00000069275.13	NUCKS1	13.1269	12.986	13.0541	13.0482	13.1695	12.7804	13.1713	12.8196	12.6599	12.7973	13.1701	12.906	13.4036	12.9726	13.0766	13.2834	12.1571	12.4985	12.4095	12.9672	12.4881	12.6603	13.1829	12.3957	12.5463	13.0591	12.8707	12.7223	12.8422	12.9195	12.7701
ENSG00000069329.18	VPS35	10.7283	10.468	10.909	10.5671	10.5846	10.5975	10.7106	11.0182	11.0591	11.3869	10.9931	10.9986	10.8862	11.0137	10.804	11.1255	10.7958	10.583	10.8864	10.5771	10.9472	10.6779	10.7599	10.6697	10.5043	10.582	10.413	10.1824	10.5291	10.6996	10.7915
ENSG00000069345.12	DNAJA2	11.0286	11.0788	10.719	10.8639	10.9774	11.0597	11.3147	10.7073	11.1434	10.7626	11.1631	11.2492	11.2644	10.8924	10.9955	11.562	10.62	10.9859	10.488	10.5086	10.5324	10.7326	10.8901	11.0726	10.7086	10.9261	10.4045	10.8126	10.8925	10.8036	10.5652
ENSG00000069399.15	BCL3	10.5096	11.148	11.1383	12.334	10.896	10.8748	11.1701	10.232	10.2241	9.68674	9.6461	11.1186	11.3209	11.1094	10.7822	10.7826	10.9168	10.6252	10.7991	10.9456	10.5679	10.3863	10.4104	9.89149	11.2932	10.8124	10.3772	11.144	11.5581	10.5875	9.96896
ENSG00000069424.16	KCNAB2	9.40323	9.67737	9.7617	9.55198	10.0109	9.93189	9.77097	9.64426	9.40974	11.0462	9.88316	10.3087	10.2841	9.70017	9.90881	10.0466	10.6054	10.5229	9.77855	9.44445	10.1211	9.44657	9.7121	9.22388	9.16376	9.62106	9.18528	10.3959	9.07031	8.82974	10.1194
ENSG00000069431.14	ABCC9	13.1573	13.2927	12.7107	13.1679	12.9381	12.8376	12.6768	11.1958	10.9391	10.6793	12.4689	12.3627	13.1652	13.0649	13.1995	12.4785	11.6012	12.5559	12.1078	11.5423	12.128	10.9204	12.9141	12.2011	11.5537	12.9498	12.4742	12.631	12.4465	11.8306	12.2365
ENSG00000069493.15	CLEC2D	7.21408	7.27117	7.26173	6.70393	6.29362	7.02812	7.23583	7.06637	6.81345	7.83089	7.20128	6.64641	7.1051	6.89481	8.19578	7.41635	8.51533	7.14008	8.3064	7.93112	7.58705	8.84139	7.03281	6.93407	6.9987	6.86837	6.91814	7.41379	6.8955	6.91797	7.88728
ENSG00000069509.6	FUNDC1	7.78227	6.91352	7.52771	7.4215	7.74518	7.41867	7.04149	7.61315	7.41162	7.66166	7.58431	7.44587	7.35432	7.69611	7.3497	8.07922	7.59195	7.19999	7.25016	7.44096	7.66425	7.4689	7.43694	7.67907	7.11876	7.30995	7.23069	7.27767	7.21217	7.70276	7.56583
ENSG00000069535.14	MAOB	13.5033	13.0231	12.7887	13.0874	12.9105	12.6336	13.1894	10.4334	11.6845	11.0518	13.091	10.2935	13.0133	12.8677	12.6926	12.583	10.0501	12.4468	9.5747	12.0977	11.6269	11.8667	13.0112	12.3223	11.4321	12.3398	12.3187	12.0676	12.4174	12.6143	12.4655
ENSG00000069667.16	RORA	13.3047	12.6264	12.6155	13.6793	12.8036	12.0865	12.2667	12.0916	11.5873	10.893	11.3982	12.8865	12.7387	12.4727	12.3703	12.4677	11.8757	12.8048	12.6451	11.715	11.8539	12.2935	12.2045	12.378	12.0683	12.7023	12.6279	12.3631	12.5654	11.4506	12.11
ENSG00000069702.11	TGFBR3	11.6141	10.8263	11.2154	11.7773	11.2852	10.7252	11.4466	11.6431	9.77951	10.8528	10.9406	12.6664	12.3021	11.0735	11.5314	11.2015	11.2278	10.9069	11.6898	11.3437	11.0887	10.451	10.223	10.424	12.3841	11.3773	11.1043	11.3011	12.6508	10.213	11.4034
ENSG00000069812.11	HES2	4.99417	5.37311	5.45212	5.52538	5.26807	5.4946	5.47712	6.24058	6.10271	6.33012	5.7135	6.13707	5.55956	5.49044	5.51143	5.24611	6.66043	5.22429	6.99012	5.26482	6.28916	6.05586	5.74699	5.53503	5.38269	4.99417	6.2929	5.86886	5.74226	5.81794	5.32474
ENSG00000069849.11	ATP1B3	8.78073	8.84767	9.79103	9.2356	8.5751	8.96119	9.08994	9.15733	9.5643	10.3629	8.54083	10.1402	8.81756	9.048	9.4144	9.7244	10.214	8.8974	10.5634	8.32384	9.34572	9.64863	8.42149	8.51917	9.25744	9.03341	8.91193	8.54061	8.50242	8.2353	8.70891
ENSG00000069869.17	NEDD4	11.4206	10.9509	11.0379	11.094	11.2071	11.0914	11.0263	11.247	11.2079	10.5581	11.3143	11.4582	11.3281	11.1751	11.0814	10.8227	10.5077	10.7806	10.6494	10.6767	10.8493	10.7024	10.6543	11.2977	10.625	11.073	11.3937	11.0466	10.6499	11.4639	11.0829
ENSG00000069943.10	PIGB	8.11606	8.13006	7.99357	8.23221	8.01764	7.81252	7.74151	8.19422	8.4995	8.08656	7.87449	7.65649	7.90675	7.95519	8.0435	8.65193	7.52266	7.98373	7.71132	7.99071	7.98146	7.804	8.00028	7.75847	7.03998	7.74066	7.96996	7.37802	7.64479	8.5575	8.28812
ENSG00000069956.14	MAPK6	11.0778	11.3824	11.7097	11.3773	11.2288	11.1143	11.4895	11.5422	11.4561	11.4639	11.0289	12.1761	11.7025	11.3426	11.1671	11.8049	10.9318	11.2742	11.3151	11.3172	11.1028	11.1487	11.4721	11.0349	11.1254	11.639	11.1517	11.2158	11.2254	11.3751	10.8771
ENSG00000069966.19	GNB5	9.32371	9.03033	9.36202	9.04521	9.4333	9.39496	9.34113	9.7752	9.41779	9.05483	9.27665	10.1918	9.77097	9.53566	9.26424	9.74751	9.70103	9.89307	9.9305	9.78015	9.518	9.54068	9.37043	9.29344	10.1615	9.93494	9.74831	9.555	9.62992	9.79644	9.49919
ENSG00000069974.16	RAB27A	10.3717	10.3665	10.1665	10.0796	11.2384	10.6296	10.9211	10.7232	10.2505	9.945	9.99995	11.5629	11.1202	10.9125	10.8606	10.5226	10.5907	10.6281	9.96036	10.8075	10.6247	10.0575	10.7317	10.323	11.5648	11.0981	10.0599	11.0657	11.7596	10.164	10.093
ENSG00000069998.12	HDHD5	10.0931	9.92748	10.1031	10.2382	10.688	10.0421	10.3072	10.1711	10.2992	9.86183	10.4164	10.1245	10.347	10.1736	9.9875	10.1052	10.0138	10.1696	10.3804	9.78015	9.54148	9.69342	10.1733	9.84242	10.4537	10.0728	10.1563	10.0661	10.3089	10.5395	10.3991
ENSG00000070010.19	UFD1	10.197	10.5113	10.6384	10.287	10.3789	10.5442	11.0011	10.416	11.0996	10.5514	10.7493	10.9248	11.3136	10.6151	10.3615	10.5594	10.6143	10.6495	10.1962	10.1179	9.89517	10.1647	10.4198	10.631	10.6731	10.8124	10.6454	10.4945	10.8134	10.8645	10.2626
ENSG00000070018.9	LRP6	11.4019	12.3865	12.0927	12.0701	11.9031	12.7198	12.0013	11.2289	11.5446	11.088	10.9045	12.0595	11.6199	11.8837	12.0065	11.4225	11.4647	11.5617	11.5691	11.3153	10.8844	11.6935	11.7852	11.5327	11.9259	12.2664	12.0696	12.0801	11.9746	12.1373	11.5848
ENSG00000070047.13	PHRF1	10.8977	10.9605	11.4902	11.3713	11.21	11.1105	11.5958	10.9078	11.2208	11.0458	11.5564	11.2025	11.1086	11.191	10.6674	10.9094	10.8917	11.1656	10.5699	10.9521	10.8399	10.9069	11.0743	11.4257	10.971	10.9742	11.2681	11.2818	11.0005	11.609	10.9989
ENSG00000070061.16	ELP1	10.5691	10.9125	10.6959	10.6111	10.5203	10.9317	11.3496	10.2494	10.8868	10.4191	10.3253	10.7912	10.6322	10.8379	10.6536	10.1103	10.2808	10.5308	10.301	10.4106	10.5003	10.6668	10.7931	10.5721	12.0557	10.9653	11.3845	10.6081	10.4717	10.0922	10.1814
ENSG00000070081.18	NUCB2	10.87	12.0755	10.9187	10.328	11.8136	11.8078	11.8089	10.9784	11.89	11.2424	10.129	12.139	11.1476	10.9766	12.5159	12.3823	10.8749	10.6333	11.4986	10.5729	11.0824	10.5775	11.305	11.0884	11.8031	11.9905	11.1547	11.8313	12.1269	11.013	11.038
ENSG00000070087.15	PFN2	9.02982	8.20313	9.058	8.44809	8.32629	7.95695	8.28366	8.40141	9.19771	8.90864	9.4001	8.35216	8.15109	8.91432	8.52942	9.73104	8.98666	8.72712	8.64777	8.69132	8.80014	8.40799	8.10362	9.42081	8.40851	8.07271	8.34565	8.00604	8.57578	8.22418	8.5023
ENSG00000070159.14	PTPN3	11.3506	11.7759	11.5195	11.686	11.6659	11.8043	12.2268	11.8077	11.2789	10.3271	11.0693	12.2968	12.0164	11.4098	11.6037	11.3381	10.6495	11.624	10.4754	12.0799	11.6132	11.2622	11.7043	10.8292	12.9656	12.105	11.5464	11.8983	11.6018	11.2916	10.8874
ENSG00000070182.21	SPTB	7.08491	6.53255	6.50108	5.74128	6.61984	6.19145	6.23893	5.98315	5.89791	6.3789	7.07011	6.24521	6.47605	6.56889	6.67931	6.68027	7.50117	8.12676	7.03062	6.91362	6.00506	7.18196	5.86028	7.62063	6.8186	5.51009	6.36636	6.93731	6.26316	5.6578	6.58526
ENSG00000070190.13	DAPP1	6.52263	6.36405	6.77502	6.52409	6.50057	6.47805	6.59204	6.82226	6.69088	7.66594	6.81632	6.84265	6.90339	6.41169	7.35919	7.17394	7.38038	6.68086	7.25016	7.17445	6.83318	7.11428	6.29284	6.56935	6.94149	6.24601	6.31796	7.06611	6.49208	6.30596	6.90666
ENSG00000070214.16	SLC44A1	13.0923	12.6427	12.532	12.717	12.5746	12.1543	12.8614	12.6026	11.8813	11.6294	10.9691	13.6472	13.0434	13.0727	13.114	12.5459	12.0133	12.5938	11.738	12.78	12.5244	12.1094	12.4319	11.7865	11.3902	13.3272	12.4381	12.8745	13.5476	12.1791	12.1791
ENSG00000070269.14	TMEM260	9.70455	9.1619	9.30023	9.12386	8.67263	9.13334	9.22394	9.40793	8.66369	9.15954	9.11367	9.0999	8.79183	9.06096	8.97067	9.31962	8.63898	9.23271	9.04288	8.97026	9.53481	9.42015	9.19897	9.49986	8.72826	9.32495	9.10589	9.21308	8.97985	8.8346	8.87903
ENSG00000070366.14	SMG6	9.58657	9.39356	9.65982	9.5873	9.51752	9.57091	9.29207	9.75093	9.58733	9.76482	9.6461	9.50941	9.5764	9.73125	9.44693	9.2611	10.0903	9.52358	11.5249	9.82563	9.80386	9.7938	9.52938	9.53781	9.73076	9.39209	9.66884	9.16314	9.37038	9.70832	9.75246
ENSG00000070367.16	EXOC5	11.3037	10.7753	11.2233	10.9461	11.1512	10.992	11.1573	11.2829	11.1001	11.3449	10.8015	11.3465	11.1105	11.2969	10.9532	11.0788	10.8796	10.8635	11.0526	11.0746	11.1179	11.0216	11.1255	11.5316	11.095	10.9552	10.7856	10.9491	11.1133	11.6849	10.9689
ENSG00000070371.16	CLTCL1	8.31824	8.19764	8.56068	8.47066	7.79955	8.36567	7.96307	9.43054	8.20156	8.06428	8.09289	8.41972	8.16125	8.31116	7.73627	7.72741	8.41779	8.56836	8.70011	8.13823	7.91523	7.94527	8.17518	8.32718	8.18216	7.95117	8.52908	8.07325	7.67229	8.51571	8.01191
ENSG00000070404.10	FSTL3	8.01151	7.74766	8.50994	8.99649	8.0306	8.40779	7.97712	9.11731	9.59018	9.98653	8.61763	9.42796	8.43205	8.79821	9.59359	9.09572	12.6582	8.01168	11.4112	8.46954	10.327	10.0241	7.52735	7.91171	8.15858	7.76321	8.51085	7.31619	9.11675	7.68644	8.8842
ENSG00000070413.20	DGCR2	10.9632	10.9363	10.9241	10.9777	10.8354	10.6226	10.3897	11.0477	10.7361	10.5321	11.1086	10.8418	10.7981	10.9936	10.334	10.2311	11.1739	10.8031	10.6227	11.0671	10.7764	10.813	10.8115	10.7373	11.0387	10.8814	11.0768	10.7832	10.9095	10.9964	11.1828
ENSG00000070423.18	RNF126	9.44766	9.5317	9.5734	10.1041	10.2468	9.86148	10.0952	10.4323	9.64471	9.60417	9.38268	10.1725	10.2492	9.73287	9.96674	9.85477	10.2582	10.4742	10.4546	10.2263	9.77444	9.33984	9.99499	9.67432	10.552	10.1925	9.97498	10.1106	10.4564	10.247	10.0341
ENSG00000070444.15	MNT	9.50885	9.20048	9.95198	10.2264	9.48069	9.47386	9.45691	9.55172	9.18454	9.43192	9.04143	10.1739	10.183	9.72639	9.86779	9.18322	9.90281	10.2343	10.6836	10.3067	9.54812	9.59229	9.06679	8.81045	9.29273	9.50131	9.38023	9.68791	10.4435	9.25357	9.34145
ENSG00000070476.15	ZXDC	9.86592	10.2638	10.3798	10.701	10.5417	10.6645	10.4038	10.0317	9.7969	9.78418	9.89956	10.5273	10.4468	10.326	10.2032	9.75241	9.90016	10.4459	9.56609	10.5219	9.78992	9.8738	10.0817	9.99613	10.5475	10.7391	10.5423	10.8737	10.8598	9.77899	9.81579
ENSG00000070495.15	JMJD6	8.63774	9.18407	8.94597	8.48847	8.85332	8.82858	8.93501	8.85648	9.14429	9.19039	8.82594	9.58648	8.9571	8.81056	8.85233	9.5036	9.71772	8.82652	10.6133	8.6992	8.88149	8.80966	8.86709	8.46425	9.14308	8.98478	8.64219	9.45074	9.46562	9.08905	8.41188
ENSG00000070501.12	POLB	9.17801	9.27209	9.25494	9.44276	8.53955	9.36767	9.81403	9.29595	9.53499	8.92971	9.7628	8.724	9.0656	9.26286	8.7018	9.15876	8.76744	9.0339	8.62295	8.29803	8.6157	8.58589	9.06413	9.64803	7.9123	9.08923	9.39266	8.87519	8.40907	9.4238	9.00285
ENSG00000070526.15	ST6GALNAC1	5.43646	4.99417	5.5981	5.37084	5.76097	5.98071	5.67405	6.12067	6.50022	5.93634	5.5835	6.19263	6.07774	4.99417	4.99417	6.95116	5.96358	5.55491	5.65466	5.91726	5.80343	6.70843	5.86028	5.79971	5.26931	5.55874	5.26791	5.76813	6.31846	6.43107	5.91548
ENSG00000070540.13	WIPI1	9.6531	9.88081	9.59172	9.12102	9.52658	10.1482	9.78087	10.2836	9.74538	10.1128	9.10307	10.7256	10.0381	9.97073	9.94567	9.96024	10.6503	10.1387	10.5004	10.3384	9.49241	9.62735	9.78175	10.0356	10.1848	9.96739	9.56947	9.42274	10.0992	10.2659	9.6921
ENSG00000070601.10	FRMPD1	6.60902	5.64682	6.76331	5.52538	6.96265	6.25986	5.77687	6.84893	6.10271	6.16822	6.56714	6.10803	6.10459	6.56889	5.72187	6.61797	5.40769	6.00367	5.75468	5.53312	6.00506	7.76784	6.33544	7.84084	5.60574	6.55684	6.49975	6.14742	5.56235	6.80549	7.01094
ENSG00000070610.14	GBA2	10.3181	10.8473	10.3289	10.7254	10.2766	10.6602	10.3961	10.8118	10.3911	10.4755	10.4292	10.5381	10.0823	10.3785	10.2133	9.69073	10.5396	10.7325	10.5295	10.3106	10.2568	10.6095	10.842	10.6423	10.5226	10.5859	10.8706	10.9244	10.1636	10.9571	10.5122
ENSG00000070614.15	NDST1	12.7356	12.559	12.9515	13.1909	12.9545	12.5386	12.9203	12.4779	12.1026	11.9436	12.4994	13.3872	13.1893	13.0333	12.798	10.9064	12.3842	12.8786	12.6797	13.386	11.9087	11.5837	12.8216	12.4048	13.1736	12.8959	12.6513	13.1219	13.4538	13.013	12.6929
ENSG00000070669.17	ASNS	6.64185	6.45151	6.30855	6.00769	4.99417	7.30394	7.48741	9.0148	8.02083	8.07387	7.25561	9.17956	7.97195	6.66283	7.56886	6.72494	7.88857	7.79234	8.56764	8.02275	8.67784	8.28693	7.0557	8.38756	9.19854	7.60331	6.81034	7.76443	5.74226	7.14155	7.85563
ENSG00000070718.12	AP3M2	7.46549	7.24942	8.18069	7.27045	7.03201	7.51653	7.42619	8.4056	8.37178	8.53226	7.81409	7.55525	7.11604	7.73622	7.44167	8.45215	8.67999	7.68573	9.3218	7.83303	8.17192	8.56873	7.80683	8.11098	7.52186	7.45059	7.85057	7.55869	7.16007	7.95874	7.94349
ENSG00000070731.11	ST6GALNAC2	7.66272	6.79416	6.99829	6.87476	7.1966	7.12668	6.86159	6.26292	6.3682	6.88929	6.92405	6.84265	6.70876	7.40204	6.8019	7.08939	6.97708	6.8011	6.56931	6.77602	6.41425	7.14372	6.8465	6.54979	6.37292	6.90092	6.74422	6.63118	6.31846	6.32243	7.06004
ENSG00000070756.17	PABPC1	13.9169	14.0414	13.8289	13.6406	13.9055	13.9772	14.0067	14.2219	14.2495	14.4653	14.3631	14.2375	14.065	14.1547	14.0267	14.5747	14.2028	14.0875	14.2089	13.6716	13.8765	13.6296	13.795	14.15	13.9716	13.9254	13.7561	14.0852	13.689	13.6368	13.9828
ENSG00000070759.17	TESK2	8.44137	7.90529	8.00285	8.53202	8.1242	7.9964	7.96307	7.33627	7.56895	7.50754	8.12149	7.8247	8.09388	8.08925	7.99081	7.55404	7.6054	8.01629	8.58489	8.09678	8.12331	7.50636	8.34847	7.84084	8.23944	8.25708	8.19918	8.26387	8.00183	7.79175	7.87681
ENSG00000070761.8	CFAP20	9.95647	9.02111	9.30764	8.75032	9.27017	9.16542	8.68281	8.54097	9.15011	8.9978	9.16216	8.94234	9.03308	9.10668	8.58923	9.06444	8.32507	8.85479	8.08062	8.96048	8.66869	8.75313	9.4863	8.70018	8.26722	9.56085	9.08763	8.98671	8.93238	9.12508	9.15997
ENSG00000070770.10	CSNK2A2	10.8259	10.7044	10.7169	10.9203	10.7712	10.8078	10.858	11.4194	11.0886	11.143	10.8328	11.1868	10.9827	10.8793	10.7999	10.7013	10.8756	10.8387	10.6826	10.5919	10.6898	10.5058	10.9344	10.9079	10.8795	10.6248	10.5797	10.5486	10.5218	10.7875	10.6522
ENSG00000070778.13	PTPN21	10.7546	9.6929	10.1573	10.2105	9.96831	9.94188	9.69551	9.83184	9.60436	9.30755	10.0541	9.8365	9.63884	10.5395	9.609	9.10343	9.02625	9.53154	9.03977	9.7465	9.94504	9.94827	9.65845	9.94891	9.69473	9.34707	9.29006	9.2196	9.37038	9.39625	9.73405
ENSG00000070785.17	EIF2B3	9.35071	9.45862	9.40755	9.14356	9.48535	9.43394	9.31953	9.08394	9.85377	9.50262	9.57125	9.20697	9.33363	9.15824	9.24709	9.23561	8.83318	9.37226	8.11091	8.94403	8.45446	8.79794	9.54854	9.44216	9.00902	9.29111	8.92913	9.20652	9.64129	9.47737	9.02405
ENSG00000070814.22	TCOF1	9.20786	9.15349	9.35846	9.163	8.95438	9.23218	8.91712	9.82875	9.98087	10.2822	9.97695	9.40922	9.16646	9.24934	9.23222	8.87	9.91732	9.46827	9.95213	9.33033	9.68091	9.42585	9.51776	9.43508	9.41845	9.44603	9.44134	9.63767	9.41349	9.38969	9.30541
ENSG00000070831.18	CDC42	11.5154	11.2634	11.3593	11.4785	11.652	11.4451	11.9343	12.1162	11.7384	11.7486	10.9076	12.1909	11.7464	11.8194	11.7497	11.8112	11.8073	11.9083	12.309	11.9468	11.99	11.8446	11.6196	11.6153	11.8688	11.6798	11.6493	11.6961	11.8573	11.728	11.8891
ENSG00000070882.13	OSBPL3	7.68459	7.09852	8.07934	6.86018	7.18465	7.13718	7.4774	7.89226	8.69331	8.95048	8.30065	7.28468	7.23061	8.04773	7.45053	7.41635	8.69238	7.42985	8.67619	7.6301	7.95636	9.28229	7.51937	7.45775	7.24032	7.45059	7.25364	6.79382	7.18638	7.47374	8.21987
ENSG00000070950.10	RAD18	8.30902	8.23025	8.80355	8.33936	7.98469	8.24991	8.22043	8.68873	9.06434	9.34587	8.42582	8.34224	8.3592	8.37522	8.50062	8.51934	7.78098	8.13945	8.51009	8.30841	8.42933	8.47227	8.36163	7.95925	8.25617	8.1553	8.48773	8.08052	8.37104	8.72647	8.56491
ENSG00000070961.16	ATP2B1	10.698	10.8263	11.2518	11.2748	10.7375	10.9217	11.3642	10.4525	10.6479	10.6911	9.99995	11.4096	10.6862	10.7312	11.038	10.7905	10.6714	10.6296	11.1975	10.4906	10.4463	10.5552	10.5753	10.206	11.1566	10.8789	10.6097	10.4342	10.9161	10.6532	10.391
ENSG00000071051.14	NCK2	8.95837	8.25158	8.89267	8.58259	8.75233	8.94135	8.48263	9.30933	9.17506	9.47069	8.64234	9.0763	8.31905	8.79821	9.39452	9.14138	9.51915	8.94595	10.1144	9.30997	9.53481	9.93501	8.16518	8.53257	9.39617	8.91479	8.96627	8.9518	9.01181	8.80771	9.44445
ENSG00000071054.17	MAP4K4	11.4577	11.7446	11.878	11.2981	11.831	11.4949	11.5334	11.9603	12.1442	12.1187	11.7742	11.9421	11.4831	11.7457	11.4087	11.4019	12.1336	11.0094	12.3142	11.3982	11.4683	11.5432	11.3173	11.4017	11.4113	11.487	11.3789	11.3524	11.0727	11.414	11.3076
ENSG00000071073.13	MGAT4A	9.66031	9.17025	9.6842	9.85779	9.10741	9.68409	10.0808	10.0223	9.70253	10.8637	9.31696	9.96865	9.58948	9.56684	10.0065	9.98267	10.3071	10.2256	9.79154	10.0491	9.84889	10.3528	9.7138	9.99933	9.5158	10.1544	9.56288	9.75676	10.2523	9.39952	9.80497
ENSG00000071082.11	RPL31	12.1387	12.1493	11.6654	11.6899	12.1849	12.2683	11.8824	12.0488	12.4902	12.1086	11.8656	12.2846	12.3715	12.1839	12.9498	12.7572	12.6773	12.3549	12.6321	12.0442	12.443	11.909	11.7497	11.8433	12.2627	12.3179	12.1779	12.7154	12.3106	12.4148	12.3558
ENSG00000071127.17	WDR1	12.1624	11.8555	12.3475	12.0251	12.3295	12.0275	12.4343	13.0716	12.7667	13.1062	12.7495	12.8814	12.656	12.5282	12.2556	12.0948	12.2073	11.7884	12.2843	11.8517	12.3309	11.9441	11.9297	11.2794	12.2905	12.1355	11.884	11.6867	12.2654	12.0703	11.883
ENSG00000071189.21	SNX13	10.8025	10.7799	10.9468	11.0976	10.8624	10.789	11.0279	10.7674	10.5985	10.8509	10.6834	10.9557	10.9367	10.8844	10.8805	10.5853	10.3736	10.7325	10.6102	10.821	10.6278	10.9331	10.8436	11.113	10.7829	10.951	10.7261	10.6351	10.7912	10.6017	10.8583
ENSG00000071205.12	ARHGAP10	9.67283	9.44951	9.22394	9.1849	8.84608	9.35489	8.52593	8.24192	9.43218	9.59981	9.56612	8.70099	8.70833	9.42588	9.30268	8.96347	9.12298	8.53691	8.64777	8.63493	9.6302	10.2866	8.94455	8.82863	8.41844	8.43753	9.10891	8.62204	8.65007	8.3385	9.54868
ENSG00000071242.12	RPS6KA2	10.4804	9.99476	10.0512	10.4604	9.17821	10.1641	10.2095	11.2213	10.5656	10.3474	10.2946	10.3313	9.898	9.95142	10.0195	10.095	10.8093	10.1848	11.1501	9.80398	11.1928	10.1579	9.90277	10.3204	9.75818	10.2581	10.4263	9.85423	9.69465	10.3297	10.5345
ENSG00000071243.16	ING3	8.51922	8.6097	7.99822	7.99613	8.62682	8.06154	8.54008	7.95694	8.4178	8.26985	8.00343	7.91527	8.04527	8.13948	8.17501	8.17595	8.23011	8.27963	8.22591	8.12062	8.40376	8.49063	8.61309	8.57204	8.33701	8.52794	8.30381	8.62698	8.36553	8.15164	8.24838
ENSG00000071246.11	VASH1	9.56753	8.99624	9.08199	8.69402	8.01764	9.10053	8.23796	9.83646	9.25463	9.97226	8.86418	9.56124	8.39823	10.288	9.60131	7.45003	10.1076	8.92915	10.158	10.0383	9.56623	9.17794	8.10886	7.64598	9.80774	8.86444	10.2723	8.74063	9.25658	9.18319	9.23453
ENSG00000071282.12	LMCD1	9.69756	8.01594	9.36202	7.6489	9.40163	8.87715	7.31753	8.83502	9.28843	8.86917	7.71351	9.39262	8.30541	9.37909	9.61091	8.19064	10.2436	8.02545	9.13619	7.95792	9.22651	9.60239	7.17486	7.15717	7.49333	8.57265	8.82633	7.79147	8.10527	8.17109	8.82902
ENSG00000071462.12	BUD23	9.51482	9.87232	9.59626	9.81988	9.80676	9.59282	9.75498	9.51758	9.84782	9.49205	10.1599	9.72546	10.0202	9.69354	9.73721	9.81626	9.75051	9.68493	9.28288	9.53052	9.38521	9.43153	9.5712	9.34222	9.77361	9.70475	9.76942	10.1211	9.89977	9.61726	9.45314
ENSG00000071537.14	SEL1L	13.3129	13.6286	13.2994	12.992	13.6757	13.834	13.341	13.0716	13.3556	12.7812	12.7112	14.2264	13.621	13.3467	13.7537	13.2393	13.1315	13.0579	13.0857	13.2992	12.9437	12.9333	13.4558	13.1557	13.7987	13.5715	12.798	13.5979	13.8623	13.1402	12.9371
ENSG00000071539.14	TRIP13	6.30512	5.64682	7.41908	6.21064	5.80633	5.91916	5.72742	6.98619	7.833	9.09422	7.38243	5.87305	5.50051	6.43029	5.67575	6.28544	6.06709	6.09577	7.33708	6.39776	6.00506	5.91861	5.86028	5.92046	6.29915	5.78766	6.63769	5.8202	6.31846	7.07415	6.76882
ENSG00000071553.18	ATP6AP1	10.5343	10.3677	10.0611	10.1768	10.1839	10.5225	10.4799	10.6853	10.5356	10.8441	9.76504	10.9468	10.8244	10.4831	10.4571	10.3926	10.7691	10.6027	10.9873	10.6658	10.8513	10.4787	10.6212	10.0247	10.584	10.9593	10.402	10.3654	10.4199	10.5028	10.6439
ENSG00000071564.17	TCF3	8.99882	8.75422	8.96252	8.87364	9.10439	9.0191	8.86578	9.56849	9.499	9.7521	9.13465	9.41393	9.01099	9.2961	9.14759	8.68667	9.85015	9.28641	10.1407	9.63031	9.46635	9.3971	8.59097	9.03047	10.1717	8.56319	9.07224	9.10082	9.45276	9.24813	9.35079
ENSG00000071575.12	TRIB2	9.97536	9.6478	9.76035	10.1437	9.32836	9.94755	9.62469	10.2551	9.58447	9.72531	9.52704	10.2429	9.517	10.1104	10.0621	10.7802	10.895	9.54575	11.7109	9.64052	10.913	10.6409	9.5972	9.58121	9.69473	9.93494	10.2561	10.135	10.0975	9.56147	10.0706
ENSG00000071626.17	DAZAP1	10.464	10.7328	10.4666	10.8494	10.8327	10.6533	10.537	11.3284	11.1376	11.0442	10.6787	11.2486	11.2051	10.636	10.794	10.3317	11.0009	11.052	11.2216	10.7736	10.9678	10.6087	10.7656	10.3732	11.3052	11.1367	10.7922	11.3686	10.6295	10.5373	10.4752
ENSG00000071655.18	MBD3	10.2409	10.1249	10.1817	10.4298	10.9339	10.6252	10.3463	10.7922	10.0744	10.285	10.4654	10.4641	10.506	10.1215	10.3829	9.42586	10.5311	10.7123	10.0277	10.8573	10.13	9.98603	10.5678	10.2907	11.502	10.819	10.8292	11.017	11.0533	11.0766	10.7055
ENSG00000071794.16	HLTF	10.0608	10.174	10.8739	10.1367	10.2887	10.2073	10.2139	10.0986	10.5707	10.2394	10.7104	9.82419	10.0202	10.3377	10.1698	10.5575	9.7564	9.90414	9.79338	9.95239	10.1009	10.1984	10.4146	10.071	10.0344	10.3638	10.2466	9.80957	10.0859	10.2424	10.2185
ENSG00000071859.15	FAM50A	8.92876	8.91893	8.63946	8.65128	9.15499	9.34201	9.06092	9.90551	9.69857	9.57	9.25766	9.5072	9.13618	9.01373	8.75492	9.04053	9.80404	9.31067	10.1623	9.10059	9.33616	8.98253	8.91525	9.55315	10.028	9.14716	9.03778	9.29572	9.23571	9.40603	9.10361
ENSG00000071889.17	FAM3A	10.0581	10.1206	10.3088	10.117	9.86681	10.263	10.1265	9.91282	9.83706	9.39962	10.0777	9.94772	10.3237	10.0403	9.91811	9.9026	9.82378	10.4734	9.73504	10.0583	10.2303	9.47436	10.6212	10.6797	10.0118	10.785	10.1765	10.2219	10.0523	10.997	10.6507
ENSG00000071894.17	CPSF1	10.6971	10.8916	10.5508	11.2956	11.2898	11.0056	10.8803	11.1533	11.0342	11.105	10.8592	11.1562	11.2886	10.875	10.8853	9.55693	11.1892	10.7892	10.984	11.1176	10.5173	10.3206	10.7664	10.6423	11.6797	10.6532	10.7581	11.0114	10.8944	10.5882	10.7928
ENSG00000071967.12	CYBRD1	10.0444	10.1249	9.58564	9.97687	9.01693	9.9088	9.2669	10.3137	9.24741	9.86638	9.33216	9.57602	9.60244	9.76326	11.01	10.4521	11.055	10.4551	10.6756	9.854	12.1839	11.2916	9.05072	10.2361	9.49266	9.88548	9.90736	9.54983	9.86723	9.5468	11.1177
ENSG00000071991.9	CDH19	8.5778	9.30786	9.98696	9.75926	8.28382	8.78468	9.06417	7.99659	8.16723	8.502	7.41824	9.4045	8.6735	8.08413	9.07164	9.02977	8.6066	8.99983	7.71928	8.08471	8.56725	10.2782	8.95034	9.56832	8.15858	9.49141	9.15054	9.49712	8.52729	7.79681	10.9995
ENSG00000071994.11	PDCD2	10.0222	9.8185	9.63061	9.92912	10.112	10.0993	9.93598	10.0155	10.2826	10.0253	9.91578	10.0404	10.0476	10.084	9.93349	9.72606	9.71922	9.87444	9.26167	9.6138	9.88865	9.6257	9.86965	10.2375	10.2218	9.79728	9.45325	9.9631	10.0625	10.0574	9.91216
ENSG00000072042.13	RDH11	12.2659	11.9953	12.326	11.626	12.3545	11.5532	12.7643	11.5963	11.0775	10.6056	11.5011	12.4163	13.2196	12.3667	11.6685	11.6323	10.2899	11.9295	11.3974	12.6668	10.977	11.5397	12.5338	12.4685	11.0585	12.3623	11.9688	11.4274	12.4125	12.6166	11.6921
ENSG00000072062.15	PRKACA	11.2753	11.5922	11.1252	11.2097	11.3836	11.4075	11.5305	11.247	11.3491	11.2308	10.9593	11.7234	11.5751	11.3966	11.6689	11.3677	11.0163	11.4127	10.9929	11.5082	11.0324	10.9886	11.2529	10.7705	11.8092	11.4682	11.5184	11.2834	11.6214	11.7185	11.5919
ENSG00000072071.17	ADGRL1	7.30326	7.19342	7.26173	7.12399	7.08492	7.19848	7.28313	7.92203	8.16723	7.90473	7.21508	7.90851	7.25041	6.86968	7.36861	7.04495	8.57012	7.42279	7.91164	7.56993	8.32414	8.58248	7.28406	7.09547	7.68987	7.39316	7.81341	7.22451	7.58808	7.51158	8.63106
ENSG00000072080.11	SPP2	10.464	10.3713	11.0892	10.5282	11.3037	10.8287	11.2556	8.9161	8.03363	8.64727	11.0382	8.9026	10.5724	11.0413	9.32853	9.55318	6.54344	9.18098	5.92044	9.31253	9.34572	11.3276	9.60454	11.1786	9.4833	10.3548	10.666	9.98431	9.10363	10.7009	10.0525
ENSG00000072110.16	ACTN1	12.3347	12.0058	12.7258	12.0183	12.5487	12.6602	12.5587	13.2582	12.8347	13.2233	12.9241	13.2724	13.336	13.03	12.6944	12.9886	12.9558	12.7363	13.364	12.7492	12.8925	12.5261	12.1517	11.9034	13.2969	12.5357	12.2275	12.6431	13.4683	12.3871	12.4929
ENSG00000072121.17	ZFYVE26	10.2191	10.2857	10.3443	10.2794	10.0863	10.2179	10.1481	10.8189	10.5057	11.0853	10.4805	10.4028	10.1406	10.1605	9.9727	9.75241	10.2828	10.1949	10.5482	10.3743	10.3027	10.3145	10.5874	10.5428	10.4609	10.353	10.3055	10.246	10.0178	10.2836	10.2377
ENSG00000072133.11	RPS6KA6	7.1294	7.1229	7.13667	7.47746	6.63857	6.83149	7.37296	7.9102	7.07117	7.08169	7.32053	7.47405	6.63089	6.58508	7.41474	6.51777	6.51224	6.75443	7.05693	7.05065	6.99835	7.36634	6.88603	7.2614	6.85048	7.62202	7.50204	7.68	6.49208	6.68163	7.56583
ENSG00000072134.16	EPN2	9.16538	8.98364	9.1225	9.373	9.22632	9.18241	9.07066	9.39545	9.03946	8.91041	8.53556	9.45563	8.70488	8.92288	9.06326	8.92042	9.45725	9.21304	10.1129	9.23093	9.74731	9.3971	8.94745	8.97285	9.52267	9.12598	9.3976	9.17663	9.03619	8.81509	9.38026
ENSG00000072135.13	PTPN18	10.683	10.4023	10.3051	10.5671	10.2455	10.4938	10.2795	10.0087	10.3505	10.9574	10.8434	10.057	10.347	10.398	10.3142	9.99513	9.92387	10.9136	9.6662	10.4575	10.3725	10.4238	10.4557	10.7992	9.94525	10.4556	10.468	10.3161	10.4383	10.4814	10.6102
ENSG00000072163.20	LIMS2	9.3794	8.87865	9.54549	9.94841	9.24292	9.73751	9.47898	9.66173	9.3111	9.70818	9.8603	9.4045	9.63344	9.49236	9.69091	9.1953	8.81349	9.49294	9.48614	9.88182	10.0563	10.0733	9.28383	9.67432	9.48798	9.56558	10.1372	9.61064	9.40551	9.7815	10.0751
ENSG00000072195.15	SPEG	5.83257	6.16363	6.21667	6.10012	5.66016	6.25986	5.72742	6.82226	6.21749	6.7933	6.24772	5.79132	5.92983	6.02974	6.42809	6.04126	7.1	5.97907	6.68023	6.86943	7.61975	8.0083	5.74699	5.598	6.03844	5.68347	6.5205	6.97075	6.17411	5.99655	6.97025
ENSG00000072201.14	LNX1	8.1527	8.48519	8.15188	8.27913	8.58385	8.12886	8.34419	7.31806	7.79823	7.04137	8.47074	7.50166	8.41947	7.49948	7.92361	8.6271	7.1	8.25657	7.91853	7.56993	7.77248	8.5618	8.3876	7.81886	7.46419	8.47842	7.92203	8.04377	7.39109	7.78157	8.19916
ENSG00000072210.19	ALDH3A2	13.1606	12.8075	13.0505	13.279	12.7231	12.8877	13.089	11.7374	12.8033	12.0435	13.5478	11.4113	13.2755	12.8785	12.4844	11.9808	11.2695	12.7972	11.3022	12.5957	12.0845	12.3041	12.9078	13.2928	11.9255	12.4309	12.8089	11.7071	12.4968	12.9257	12.7282
ENSG00000072274.13	TFRC	12.4578	12.0913	11.2461	10.9604	12.3915	12.4578	11.372	11.1502	11.6391	11.2431	10.3404	10.9773	10.3204	10.9463	10.4096	11.1967	12.4288	12.379	12.1393	11.2007	10.7421	12.5766	11.7497	12.5517	10.0955	11.8655	10.73	10.8456	11.9061	10.5839	12.0136
ENSG00000072310.18	SREBF1	12.5596	13.5129	12.3971	13.5612	12.9225	12.0428	13.2051	11.644	12.9521	11.5009	11.8055	11.7469	12.9318	12.246	12.7	12.1932	12.2759	11.8871	11.9037	12.807	12.9884	12.6099	12.4731	11.7203	12.5633	12.8258	12.3142	12.8827	12.0789	11.9641	12.2881
ENSG00000072315.4	TRPC5	9.1955	8.85807	8.55756	8.962	8.3877	8.36994	8.53066	6.90059	7.93236	7.41314	8.07106	6.94413	8.21583	8.42445	8.34716	7.67202	6.28456	7.90134	6.46794	7.46015	7.639	7.10432	8.78194	8.40226	7.13144	8.98948	8.5381	8.13039	6.6819	9.22988	8.08168
ENSG00000072364.13	AFF4	11.4562	11.7681	11.8492	12.143	10.7433	11.3299	12.226	12.0187	11.6232	11.8806	10.8613	12.3557	12.0329	11.5112	11.9104	11.877	12.3212	12.0865	12.8731	11.9144	11.8718	11.9418	11.685	11.7294	12.1536	11.8287	11.6946	11.3722	11.8401	11.5956	11.5174
ENSG00000072401.15	UBE2D1	8.60058	8.34376	8.683	8.50167	9.02336	8.7328	9.25557	9.01752	8.82555	9.31156	8.10726	9.5334	8.6522	8.89706	9.04351	9.34801	9.41134	8.97197	9.3497	8.62255	9.30511	8.97995	8.79165	8.96302	9.05406	9.04926	8.40618	9.18332	9.00124	8.46954	8.61247
ENSG00000072415.10	PALS1	10.5947	10.6735	10.7355	10.7105	10.4519	10.4574	10.498	10.2401	10.614	10.2829	10.7138	10.5722	10.5705	10.7328	10.2761	10.468	9.92909	9.9535	10.3457	9.97678	10.2909	10.159	10.4739	10.5129	10.002	10.3656	10.2857	10.1194	9.85166	10.2533	10.2437
ENSG00000072422.17	RHOBTB1	8.63039	8.36833	9.00422	8.70166	7.978	8.91834	8.40739	8.81948	8.92635	9.80233	9.2954	8.38151	8.55981	8.65134	9.18153	8.43177	8.2513	8.54009	7.99868	9.10059	9.0172	8.744	8.4004	8.14062	8.35264	9.1927	8.67934	8.00604	8.54201	10.164	9.27826
ENSG00000072501.19	SMC1A	11.4468	11.0986	11.647	11.0329	11.5431	11.1041	10.938	10.8633	11.3596	11.3967	11.594	11.3091	11.3998	11.4531	11.0309	11.2646	10.7442	11.1341	10.6123	11.3524	11.0026	10.6619	11.6023	11.1211	11.694	11.3115	11.0003	11.1102	11.6012	10.9201	10.939
ENSG00000072506.14	HSD17B10	12.1329	11.64	11.6798	11.9542	11.639	11.6641	11.5907	10.5476	11.4096	11.045	12.2197	11.1991	12.1216	11.392	11.5653	11.3162	10.3319	11.9904	9.47468	11.0108	10.4149	10.6652	11.5917	11.3687	10.6524	11.6486	11.706	11.3803	11.8952	12.2793	11.7583
ENSG00000072518.22	MARK2	9.8891	9.93729	10.0053	10.1645	10.1767	10.0381	10.0598	10.3721	10.1954	10.4575	9.94175	10.3957	9.97259	9.95281	10.0239	9.70091	10.5582	10.1522	10.1306	10.1809	10.1595	10.4219	9.68812	9.98971	10.3737	9.96502	10.2218	10.2776	10.2611	10.0523	10.1876
ENSG00000072571.20	HMMR	6.05757	6.24349	8.7877	5.58725	6.87406	5.4946	5.94716	7.09926	8.65002	9.63116	8.84731	5.87305	6.15609	8.55535	5.91591	7.96391	6.01686	6.44311	7.03062	6.89906	6.27001	6.69462	6.52629	7.13284	6.37292	5.60334	7.75966	6.18106	7.19934	7.68096	8.61869
ENSG00000072609.18	CHFR	9.07914	9.39831	9.33146	9.5873	9.37176	9.45204	9.60476	9.95592	9.53351	9.8691	9.47322	9.9798	9.37309	9.27403	9.19692	8.98869	9.5685	9.49294	9.41595	9.81304	9.30315	9.54941	9.57495	9.50888	9.85021	9.4409	9.23862	9.52635	9.666	9.27865	9.40198
ENSG00000072657.10	TRHDE	7.30326	7.82871	6.27278	6.95887	8.40265	7.97399	7.37296	5.49587	6.2872	5.66619	6.69823	7.72006	7.32678	7.54569	8.06062	6.53509	6.20328	6.21883	6.60746	7.50698	6.95638	6.66652	6.65865	6.14879	8.0791	7.87592	6.41265	6.18106	6.42104	6.52989	7.61752
ENSG00000072682.20	P4HA2	9.16792	8.91893	8.55444	8.23221	8.4076	8.61944	8.54008	10.0662	9.35876	9.60961	9.40586	9.62352	8.55598	9.21499	8.39273	9.60111	10.0199	8.32466	10.8829	8.07864	10.0411	9.67599	8.4173	9.04607	8.55057	8.90486	8.77392	8.35031	8.37104	8.91693	8.38651
ENSG00000072694.22	FCGR2B	9.86903	9.02111	9.9835	10.0781	8.9611	10.2698	10.1903	9.8241	8.61948	10.3713	10.7493	9.54202	10.456	9.50378	10.207	10.3284	10.0002	9.05839	8.32711	10.3459	10.0907	8.72865	8.90038	9.77116	9.2014	10.1312	10.5851	9.75676	9.80794	9.36481	11.0334
ENSG00000072736.19	NFATC3	11.4726	11.1724	11.3919	11.4796	11.0427	11.1092	11.3576	10.9812	10.9474	11.1981	10.6799	11.3254	11.3181	11.2644	11.2771	11.2398	10.7611	11.3845	10.4464	10.9595	11.134	11.0353	11.261	11.3531	11.0734	11.1814	11.3876	11.1111	11.1026	11.292	11.1522
ENSG00000072756.17	TRNT1	9.06833	8.9773	9.15575	9.03921	8.91689	9.32245	9.19159	8.93639	9.21817	9.37556	8.69523	9.2312	8.77223	8.89706	9.14495	8.72727	8.84431	9.08463	8.58489	8.93073	8.88676	9.22889	9.22544	9.38696	9.113	9.33236	8.66706	9.18332	8.99058	8.58949	8.61559
ENSG00000072778.20	ACADVL	14.2845	14.2922	14.5751	14.2099	15.0438	14.2013	14.5279	14.6398	13.9109	13.826	15.0924	14.9308	14.5409	13.9516	13.9913	14.8505	13.6633	14.6597	13.1597	13.9676	13.3199	14.0536	14.783	14.1078	14.8111	14.3191	14.7034	14.5748	14.5606	14.6858	14.8011
ENSG00000072786.13	STK10	9.84552	9.19776	9.85431	9.17672	9.62686	9.63391	9.64869	10.278	10.1294	11.0313	10.1718	10.5595	9.9025	9.53008	9.87418	10.5816	11.0175	10.1008	11.5354	10.4974	10.3027	9.88073	9.18678	9.26442	10.4845	9.85625	9.4172	9.96504	10.1948	9.57309	9.9906
ENSG00000072803.18	FBXW11	10.691	10.5211	10.778	10.5929	10.7985	10.6446	11.1806	10.7438	10.6119	10.5576	10.5943	11.0725	10.8085	10.7898	10.6007	10.2182	10.594	10.4392	10.1551	10.6201	10.5507	10.4295	10.8178	10.3445	11.1828	10.4841	10.1074	10.3945	10.7115	10.5126	10.5572
ENSG00000072818.12	ACAP1	7.64051	7.30314	6.91786	7.24896	7.84452	7.3757	7.27146	7.58336	7.33612	8.36628	7.94045	8.33225	7.43371	7.13226	7.9047	7.65066	8.64217	7.20833	8.46418	7.66334	7.18087	7.92361	6.50862	6.94833	7.95419	7.22118	6.58058	8.47632	7.54891	6.77295	8.27236
ENSG00000072840.13	EVC	7.76191	10.2882	8.66863	10.7292	8.15406	9.58008	9.12463	8.22777	9.58733	8.81543	7.64546	8.51539	8.03977	8.8044	7.49399	8.86395	9.12298	7.85567	8.47811	7.86177	8.10975	10.0052	7.57423	7.36832	8.03437	7.33316	7.67905	7.72755	7.41323	6.60823	9.63216
ENSG00000072849.11	DERL2	9.77427	10.3809	9.76842	9.53079	10.2234	10.4364	9.82555	9.73452	10.4519	10.1356	9.27665	10.592	10.2481	10.0006	10.6628	10.4339	10.0014	10.1757	10.412	10.0414	10.2147	10.0624	10.2396	10.0136	10.6659	10.4488	9.81073	10.5691	10.6454	10.007	9.72547
ENSG00000072858.11	SIDT1	6.34807	6.53255	5.92593	6.33347	5.60301	6.34446	6.1514	6.0124	5.84467	6.44816	6.21618	5.91089	5.96152	5.6483	7.13299	5.95338	6.71482	6.15926	6.58854	6.39776	6.23058	7.65993	6.01892	5.95697	6.21973	6.10303	6.24087	6.36215	6.23435	5.58056	6.78091
ENSG00000072864.16	NDE1	8.19845	7.97144	8.39569	7.74233	7.92335	8.19792	7.84522	8.47091	8.28213	8.99447	8.20394	8.59256	7.66181	8.14932	8.23643	8.17103	8.94594	8.20124	9.38688	8.29803	8.58358	8.7501	7.62697	7.73513	8.52786	7.97057	8.19918	8.25749	7.97291	8.20167	8.34195
ENSG00000072952.20	IRAG1	7.45697	7.76275	7.79904	7.47746	7.49375	8.67553	7.37296	8.13476	7.97729	9.37044	8.09289	7.8247	7.11604	7.88597	8.45844	7.16366	8.309	7.4157	7.77375	7.94458	9.92096	10.3042	6.45388	7.28348	7.58619	7.71195	7.68732	7.76443	7.55881	7.29627	7.75611
ENSG00000072954.7	TMEM38A	7.85445	7.8985	7.07393	7.64082	8.37765	7.95695	8.317	8.99006	8.38177	7.08829	7.605	7.91527	8.10972	7.94389	7.60086	7.89949	7.59195	8.04811	7.7584	7.53431	7.78972	7.5853	8.05018	7.75073	8.3681	7.79089	7.83583	8.13039	7.9132	8.1788	7.94849
ENSG00000072958.9	AP1M1	11.1764	10.3689	10.5854	11.0664	10.7385	10.4831	11.0378	10.7609	10.6472	10.4393	10.6106	10.8461	10.861	10.5787	10.6026	10.3053	10.2582	10.8024	9.83877	10.2492	10.4221	10.1186	10.3198	10.4097	9.97892	10.7823	10.6681	10.5264	10.1948	10.9813	10.6194
ENSG00000073008.15	PVR	11.3174	10.9937	11.7712	11.6154	11.7757	11.5112	11.6301	12.3262	11.5578	11.0199	11.1279	12.6757	11.4831	11.5975	11.2747	11.5267	11.6262	11.3056	11.24	11.4823	11.7886	11.3179	11.5439	11.3519	12.141	11.4291	11.484	11.7307	11.8752	11.2492	10.8139
ENSG00000073050.12	XRCC1	8.50721	8.26736	8.63059	8.28934	8.24557	8.50016	8.54943	8.43045	9.12077	9.10352	9.23195	8.29671	8.54059	8.60593	8.3191	8.83331	8.59675	8.24098	9.1478	8.34415	8.40376	8.4272	8.36163	7.89082	8.23944	8.27271	8.62959	7.99066	8.51242	8.88457	8.74346
ENSG00000073060.17	SCARB1	13.0318	13.0667	13.5055	12.5298	13.6565	12.9137	13.0429	13.865	12.9367	12.3056	12.5928	13.9978	13.4716	13.3033	12.7701	14.1847	13.1404	12.7527	12.8383	13.2704	13.6547	13.0426	13.2752	12.9833	13.5352	13.5801	13.4418	13.4978	13.5458	14.3006	12.9338
ENSG00000073111.14	MCM2	7.19342	7.40448	10.0752	6.83048	7.86646	8.27748	7.27146	8.62931	10.7153	10.4122	10.3642	6.71544	7.25041	8.16394	7.23025	7.71377	8.22584	7.50515	8.77331	7.94458	8.06828	7.54281	9.24673	7.03068	7.58619	7.03296	9.03461	6.73538	7.78549	9.87244	9.26647
ENSG00000073150.14	PANX2	7.86718	8.82664	8.25605	9.02714	9.06444	8.92989	9.35976	8.44677	8.78365	7.73674	9.47869	7.6646	9.05754	8.14932	7.8264	8.60183	7.77508	9.48312	7.72719	8.30841	7.67049	7.20993	8.37467	9.6171	9.10079	8.96342	9.37272	8.60211	9.4267	8.75748	8.04956
ENSG00000073169.15	SELENOO	11.3106	11.3019	11.1937	11.8487	11.7964	11.5064	12.0269	10.5353	10.6452	10.2951	11.812	11.0219	11.7679	11.1286	10.9327	10.442	10.0537	11.2566	10.0633	11.0534	9.86493	10.0538	11.7124	10.9087	10.9147	10.7216	11.7248	11.2865	11.1825	11.7556	11.2035
ENSG00000073331.18	ALPK1	9.05469	9.18132	9.30764	9.17945	9.19821	9.29596	9.08994	9.20106	9.23104	9.43682	9.43993	9.15161	9.78403	9.29171	9.6524	9.78309	9.56515	9.4398	9.89656	9.99122	9.24503	9.32567	9.26308	9.15653	9.41599	9.50623	9.35249	9.95921	10.373	9.06451	9.09473
ENSG00000073350.14	LLGL2	11.0125	10.8473	10.7633	11.0759	11.3024	10.9065	11.0002	10.5579	10.3681	9.66184	11.0382	10.7142	11.3063	10.8083	10.5347	9.65625	9.78689	10.8816	9.77108	10.9182	10.677	11.0278	11.0716	10.8603	11.2601	11.5757	11.2368	11.0319	10.7983	11.0431	10.8346
ENSG00000073417.15	PDE8A	10.9581	11.1957	10.9991	11.1719	10.8828	10.8417	11.051	10.5532	10.6622	10.4454	10.6691	10.7037	10.9005	10.9456	10.9188	10.9239	10.4454	10.475	11.0633	10.6314	10.6664	10.7793	10.9212	10.3458	10.8652	10.7653	10.9297	10.3432	10.5972	10.5542	10.3991
ENSG00000073464.13	CLCN4	9.39893	9.04253	9.28904	9.30968	9.19537	9.33985	9.28929	8.945	8.86861	8.77327	9.28918	8.20102	9.2513	9.36246	8.75839	8.35153	7.96799	9.23076	7.92539	8.67942	8.64088	8.45367	9.09318	9.1906	7.9123	9.37425	9.04726	9.1219	8.06481	8.79282	8.9741
ENSG00000073536.18	NLE1	8.00579	7.95192	7.89221	7.77946	8.43208	8.30897	8.1847	8.40141	8.13203	8.19587	8.65696	8.28121	7.7046	8.03184	8.20605	7.5845	8.4474	8.60217	8.22038	8.29281	8.42207	7.82173	8.34406	8.66415	8.8355	7.89639	8.06744	8.30156	8.70335	8.27174	7.88728
ENSG00000073578.18	SDHA	13.3492	12.6999	12.6486	12.7584	13.1542	12.4899	13.0188	12.7501	12.3084	11.981	13.5328	12.5713	13.1379	12.9052	12.1938	12.5908	11.6607	12.5869	11.6603	12.1965	11.9003	12.294	12.7527	12.4464	12.4259	12.4955	12.4312	12.1572	12.6212	13.0431	12.4216
ENSG00000073584.20	SMARCE1	10.7067	10.6126	10.7437	10.7677	10.8244	10.547	10.8985	10.3743	10.794	10.7732	10.687	10.4977	10.9132	10.7433	10.7923	10.8768	10.4813	10.5989	10.2695	10.5075	10.6725	10.6859	10.7383	10.8559	10.2176	10.7776	10.666	10.3683	10.3893	10.7042	10.8406
ENSG00000073605.19	GSDMB	8.53902	9.28753	8.81923	9.71299	9.63944	9.00005	8.81253	8.76537	8.68261	8.46384	8.33148	7.94199	8.44867	8.46422	8.57352	9.14138	8.00356	9.41075	9.36717	9.11241	8.0447	9.29274	9.31776	9.45855	8.66315	9.30813	9.57384	9.56271	8.69461	9.11117	8.39744
ENSG00000073614.13	KDM5A	10.9151	11.064	11.2685	11.0109	10.9423	10.9699	11.0146	11.0182	11.1303	11.3797	11.3468	11.1429	10.9469	11.1255	11.0416	10.7206	11.2873	10.8362	10.9929	11.045	10.9391	11.2596	11.0053	10.9147	10.9801	10.7971	10.8337	10.7442	10.9494	10.9018	10.8681
ENSG00000073711.11	PPP2R3A	8.64506	7.79246	8.57925	8.55753	8.13022	7.58556	8.67002	8.28351	8.15948	8.36369	8.09289	8.24435	8.26838	8.20692	8.08872	8.9175	8.07687	7.80844	8.97929	8.20656	8.10975	8.83281	8.35726	8.1811	8.61229	7.80181	8.19345	7.55869	7.74305	7.91304	8.6218
ENSG00000073712.15	FERMT2	12.3178	11.942	12.2031	12.1038	12.0401	11.8233	11.928	11.7631	11.46	11.7523	11.661	12.1085	11.9751	12.0664	12.1322	12.2918	11.6073	11.2757	12.9842	11.3892	11.8599	11.3581	11.3273	10.9564	11.5164	11.8901	11.5212	11.4112	11.8193	11.3714	11.3023
ENSG00000073734.10	ABCB11	13.0451	13.066	13.4971	13.365	13.0047	12.6469	13.4316	11.2237	11.8	11.0329	12.8783	11.7713	12.66	12.5386	12.7527	11.7225	9.01645	13.5554	10.3343	12.3635	11.2544	10.8288	12.4888	13.2812	10.4368	12.3435	12.2769	12.4288	12.5074	12.7882	12.3085
ENSG00000073737.17	DHRS9	6.92862	6.26876	6.21667	5.82721	5.88951	6.23757	6.34495	6.90059	6.89547	7.15874	6.69823	7.21882	6.25155	6.39276	6.07208	6.83657	7.06032	6.74247	6.96238	6.02203	6.8794	5.75317	5.89456	6.35642	6.4194	6.1669	5.65977	6.67396	5.79267	5.75827	6.51202
ENSG00000073754.6	CD5L	10.1024	7.85705	11.1184	9.83032	8.94425	7.54765	9.63128	7.5529	6.56732	8.52302	7.89127	8.64177	11.0259	8.92855	9.43401	8.81147	8.09109	11.2099	8.72363	11.7699	9.39446	6.05586	8.09837	6.93407	10.4124	10.2016	9.08457	10.23	11.9497	7.36039	9.29577
ENSG00000073756.13	PTGS2	7.11842	8.23561	7.96059	8.04542	8.13622	7.3757	6.12037	7.6278	7.6214	8.88904	6.33691	8.09241	6.41933	6.27152	7.45934	8.57238	10.9608	6.15926	13.9286	8.17849	8.51709	7.14372	6.62695	6.02557	7.28596	7.7854	7.68732	8.44305	7.93589	6.35461	7.06964
ENSG00000073792.16	IGF2BP2	7.3317	7.2384	7.57892	7.25975	7.16042	7.3757	6.86159	8.37178	7.97729	8.73782	7.21508	8.00664	7.11604	7.61938	7.79929	8.20998	8.4764	7.88628	10.1989	7.93112	8.13673	9.38153	6.91171	7.03068	7.68152	7.53901	7.85789	7.65066	7.37988	7.73483	8.12634
ENSG00000073803.14	MAP3K13	10.5843	10.4804	10.3754	9.60768	10.29	9.95462	9.84077	9.81477	10.2622	9.96464	10.1616	9.52254	9.84292	10.3227	9.74071	10.4349	9.69032	10.1655	10.0694	10.0414	10.0725	10.1487	10.4073	10.7287	9.87725	10.1206	10.6224	10.1384	10.4717	10.5651	10.2547
ENSG00000073849.16	ST6GAL1	15.1055	15.3959	15.276	14.9985	15.5321	15.8223	15.4848	14.0365	13.6601	13.119	14.734	15.2514	15.3873	15.2651	15.2952	15.2695	13.2871	14.6614	13.4345	14.8242	14.7192	13.9383	15.3527	14.4611	15.912	15.3457	15.1502	14.7243	15.268	14.6788	14.6274
ENSG00000073861.3	TBX21	6.64185	6.16363	5.81221	6.10012	5.84905	5.9505	6.4413	5.6554	6.10271	6.29199	6.81632	5.94705	6.15609	6.05691	6.44801	5.35001	7.00893	6.0276	6.62608	6.77602	6.52642	6.87493	5.35217	5.8421	6.00443	5.87862	5.60266	6.44218	6.62201	5.75827	6.69359
ENSG00000073910.23	FRY	10.1286	10.4544	10.5383	10.3169	10.328	10.3798	11.0583	11.1765	10.4737	9.92597	10.0018	10.6459	10.2852	10.5552	10.117	11.6704	10.8338	9.89677	11.7772	11.1437	11.3641	11.2186	10.2814	9.46552	11.3393	10.7398	10.1708	9.62299	10.3933	10.0027	9.97621
ENSG00000073921.18	PICALM	12.541	12.4563	12.3651	12.3264	12.3668	12.3457	12.5411	12.848	12.2309	12.7321	11.8889	12.7806	12.5202	12.4003	12.4661	12.5611	12.384	12.2146	12.8701	12.0388	12.4518	12.4495	12.2461	12.1238	11.9384	12.4406	12.0197	12.2775	12.226	11.9792	12.1034
ENSG00000073969.18	NSF	10.26	10.3298	10.3595	10.0412	10.0616	10.1677	10.2356	10.2813	10.3614	10.6926	9.97695	10.7444	10.4942	10.1736	10.3212	10.5733	10.3669	10.4726	9.81897	9.97355	10.1054	10.3538	10.4898	10.4145	10.2399	10.3448	9.84186	9.92772	10.2193	10.3685	10.1216
ENSG00000074047.22	GLI2	6.23715	6.10649	6.19724	6.23642	5.38094	6.51342	6.08829	7.37195	7.11366	7.78461	6.41912	6.8725	6.05008	6.56889	6.40781	6.12126	8.32507	6.11741	6.46794	6.89906	7.50523	7.59918	5.82441	6.11948	5.71568	5.84949	6.59993	6.36215	6.10988	6.0839	6.83966
ENSG00000074054.20	CLASP1	11.4868	11.6335	11.2746	11.4551	11.2163	11.2655	11.3642	11.4782	11.1051	11.2902	11.2479	11.2862	11.348	11.1298	11.1877	11.0956	11.1914	11.5076	11.4579	11.0716	11.1482	11.1737	11.2662	11.3355	11.0379	11.5367	11.3751	11.2101	10.9837	11.1365	11.2917
ENSG00000074071.15	MRPS34	10.0784	9.89094	9.59323	9.69597	10.7967	10.0234	10.1496	9.90258	10.5893	10.2971	10.6006	9.63162	10.2668	10.0584	10.0239	9.92883	9.64979	9.64589	9.29597	9.20082	9.63332	9.0605	9.8185	9.80082	9.76398	9.96739	9.95837	9.77679	9.80794	10.3818	9.83053
ENSG00000074181.9	NOTCH3	8.46228	8.07116	8.71969	9.13796	7.72121	9.1703	9.06742	10.3313	9.39349	9.90755	7.94045	9.41393	8.43622	8.14932	9.00026	9.07232	10.8476	9.26937	10.077	9.12413	10.0269	10.1337	8.01152	7.45775	9.28197	9.05151	8.61687	8.34431	8.69461	8.32471	9.12555
ENSG00000074201.9	CLNS1A	10.1129	10.3123	10.1877	9.93235	10.5294	10.3809	10.3714	10.3367	10.373	10.2018	10.9642	10.8038	11.14	10.5423	10.44	10.9101	10.7309	10.4349	10.3457	10.8704	10.3725	9.81567	10.5211	10.2933	11.4979	10.642	10.0831	10.7249	10.8383	9.98649	10.0072
ENSG00000074219.14	TEAD2	8.48288	7.97144	8.91471	8.34915	8.13622	8.7783	8.33338	9.12742	9.11285	9.01104	8.39701	10.2269	9.19856	8.60237	9.07164	8.59086	10.0549	8.43817	9.79338	8.97674	9.16297	8.55484	8.03925	7.51424	10.2971	8.79891	8.92571	9.2358	9.76078	8.30376	9.15571
ENSG00000074266.22	EED	8.1527	8.38287	8.66863	8.17266	8.29456	8.30005	8.14184	8.58214	8.79113	8.65151	8.72327	8.23364	7.86361	8.42848	8.2808	7.94083	8.20425	8.54642	8.70011	8.28757	8.55736	8.72556	8.65277	8.74685	8.54153	8.3811	8.5381	8.6319	8.43035	8.58083	8.55521
ENSG00000074276.11	CDHR2	9.8471	12.5643	11.1588	10.98	11.8287	11.6324	11.3973	12.6497	11.9347	11.7567	10.7104	12.2277	12.8609	11.872	11.9911	12.3595	11.315	11.7171	10.0725	11.0092	7.639	11.9194	8.77542	11.0672	10.3521	9.04701	11.5353	10.9471	10.0709	12.988	12.7892
ENSG00000074319.13	TSG101	10.0444	9.75152	9.80418	9.76833	10.2303	10.0301	10.2327	10.2048	10.1889	9.84811	9.95946	10.4355	10.3057	10.0416	10.0381	10.169	9.96889	10.0694	9.80258	9.74081	9.89647	9.88211	10.1269	9.86541	10.1527	9.95666	9.63577	9.80524	9.94082	10.1122	10.0294
ENSG00000074356.17	NCBP3	9.73045	10.0288	9.94606	10.1184	9.87924	10.0762	9.77889	10.0806	9.75176	10.1698	9.70096	10.0464	9.80979	10.0713	9.91192	10.0102	9.93688	10.0541	10.2279	10.0476	9.80939	10.3165	10.0803	10.2762	10.0676	10.046	10.1194	10.1194	10.0776	9.79644	9.87903
ENSG00000074370.18	ATP2A3	7.79568	7.91205	8.13935	7.95153	7.82222	8.1238	7.67359	8.07796	8.50255	9.39333	8.69994	8.75039	8.21096	7.73622	8.62394	8.87	10.1518	8.1225	9.8262	9.24441	8.62835	9.42585	7.45384	7.52343	8.55507	7.6587	7.71186	8.66588	8.08518	7.08277	9.39477
ENSG00000074410.14	CA12	7.37779	5.69813	6.42495	4.99417	5.96479	5.77965	5.90792	7.83073	9.68396	7.78461	7.26885	6.76471	5.43324	7.41878	5.62602	8.29389	8.80212	5.84379	8.83576	5.70409	6.68302	8.65906	5.95903	5.75471	5.4693	5.45611	5.99946	5.76813	5.56235	9.58748	6.13548
ENSG00000074416.16	MGLL	12.9939	12.6061	12.6294	13.1176	13.1225	12.5626	13.0997	12.9848	12.8946	11.9985	12.7979	12.7745	12.6713	12.7953	12.2879	12.9673	11.9365	12.7331	11.5616	13.0158	13.0505	12.5919	13.0941	12.257	13.3505	13.0514	12.7036	12.4323	12.9055	13.2705	12.4788
ENSG00000074527.13	NTN4	11.6669	10.4893	11.0763	11.3719	10.7316	11.5069	11.5116	10.5837	10.1728	11.4473	11.3939	10.8304	11.2731	11.0652	11.1255	10.363	8.96389	10.4041	8.61458	10.6477	9.78992	9.81277	10.3872	10.6637	10.5742	11.5092	10.8491	11.3209	11.0224	9.74858	11.6821
ENSG00000074582.15	BCS1L	8.98162	9.02419	8.80092	8.90371	8.74066	8.99731	9.02797	8.74906	8.76856	8.80215	9.08521	8.26553	8.44453	8.86487	8.4881	8.50771	8.50482	9.28264	7.81879	8.38393	8.57053	8.8584	9.10359	9.57693	8.26722	8.82812	8.94951	9.1219	8.38747	8.54568	8.67649
ENSG00000074590.14	NUAK1	9.96522	9.54032	9.80679	9.36584	9.81047	10.199	9.20049	9.20822	9.11879	9.30621	9.36505	10.6136	9.27465	9.912	9.46822	9.07232	9.55505	8.53054	9.97994	9.95403	9.62078	9.39129	8.64564	9.04296	10.7066	10.3602	10.1358	9.87296	9.24469	9.20205	9.76925
ENSG00000074603.19	DPP8	9.96522	9.91926	10.0245	10.0854	10.2358	10.0929	10.0582	10.2191	10.3797	10.632	9.71725	10.189	10.4782	10.1532	10.1646	9.7026	9.98651	9.94757	9.62947	10.1976	9.94126	10.4905	10.1333	10.2101	10.1138	9.99797	9.91943	9.77458	10.1824	9.92438	10.2764
ENSG00000074621.14	SLC24A1	8.6267	8.36833	8.37454	8.80448	7.8147	8.23592	8.57712	8.20389	8.19779	8.43945	8.35566	7.33717	7.71857	8.10451	8.16451	8.38163	8.06732	7.92608	8.27475	8.14405	8.59007	8.50876	8.25745	8.55464	7.70641	8.13403	8.36612	8.04377	7.47755	8.37242	8.35322
ENSG00000074657.14	ZNF532	8.07299	8.50745	8.69722	8.67863	7.70499	8.36567	8.50204	9.36162	9.2237	9.92073	8.44846	8.96502	8.17635	8.18798	9.11283	9.18806	10.1225	8.61727	10.7862	8.96375	9.69144	10.0077	8.10886	8.48739	8.78289	8.25315	8.87688	8.55623	8.43562	8.50049	8.9595
ENSG00000074660.17	SCARF1	8.70929	8.68184	8.75546	9.15193	8.54404	8.87715	8.93501	9.67383	8.97311	9.34195	9.18245	9.17401	8.70488	9.08654	9.2691	9.1111	10.4481	9.06499	11.1572	9.68859	9.86493	8.94588	8.25274	8.3727	9.33501	9.0035	9.70714	9.18999	9.07703	9.47117	9.31498
ENSG00000074695.6	LMAN1	13.5165	14.0942	13.4002	13.1193	14.0661	13.7566	13.5343	13.4403	13.2631	13.2718	12.8011	14.1186	13.7704	13.3641	14.3349	14.1418	12.929	13.4296	13.5739	13.0822	13.2415	13.2634	13.4872	13.1066	13.997	13.7776	13.2344	13.8864	14.1066	13.1303	12.8172
ENSG00000074696.13	HACD3	12.2908	12.3913	12.0161	12.2556	12.4019	12.3208	12.5945	11.076	11.6183	11.0825	11.7175	11.4236	11.95	12.049	12.0564	11.2811	10.6384	11.5992	10.1349	11.3617	11.2765	11.4165	12.1309	11.7429	11.857	11.9556	11.6519	11.575	11.7444	11.9857	11.93
ENSG00000074706.14	IPCEF1	7.29364	7.04834	7.49469	7.30206	6.77867	7.20842	7.16153	6.66416	6.44349	7.27787	7.3078	7.20752	7.35432	6.85693	7.8661	6.8096	8.6675	7.37232	7.51418	7.35104	7.26756	8.0083	6.64291	7.23894	6.94149	7.02328	6.76109	7.06611	7.37988	6.30596	7.69157
ENSG00000074755.15	ZZEF1	11.31	11.4055	11.6441	11.8568	11.3161	11.4356	11.5252	11.7117	11.4153	11.9285	11.6616	11.5943	11.5529	11.4244	11.4208	10.5761	11.3644	11.6376	11.2541	11.726	10.9308	11.2791	11.7069	11.6523	11.7819	11.6345	11.5575	11.5041	11.4428	11.5766	11.6467
ENSG00000074800.16	ENO1	14.0849	14.0423	14.0115	13.9936	13.8648	14.1803	14.5001	15.1406	15.4933	14.9731	14.4855	15.0437	14.2945	13.9966	13.9292	15.1582	15.1234	14.4114	15.2784	13.3032	14.8938	13.7212	14.1118	13.8157	14.6127	14.4447	14.1822	13.8297	14.2446	14.4512	13.9376
ENSG00000074842.8	MYDGF	10.691	11.1195	10.2136	10.0276	11.2691	11.0399	10.695	10.8745	11.6432	10.9907	10.5483	11.5156	10.7989	10.5796	11.2559	11.0743	11.2415	10.617	10.8786	10.7455	11.1779	10.1749	10.7648	10.2536	11.731	11.5173	10.7212	11.404	11.85	10.7738	10.3664
ENSG00000074855.11	ANO8	8.56628	8.58482	8.60967	8.47066	8.93064	8.57587	8.37614	8.93062	7.82808	7.87566	8.45406	8.76155	8.61596	8.70199	8.14327	8.25256	9.05763	8.64995	9.03352	8.77938	8.41478	8.68476	8.53798	8.3727	9.27655	8.72741	8.84821	9.11491	8.69022	8.42181	8.39016
ENSG00000074935.14	TUBE1	10.8824	10.52	10.5422	10.6791	10.6018	10.2923	10.1062	9.32697	8.78615	9.01104	9.88316	9.5334	9.78565	10.1252	9.96075	10.0885	8.84708	9.35083	10.2814	9.52832	9.67334	9.8315	10.5163	9.78977	8.95235	10.2316	10.0677	10.3176	9.51097	9.68843	9.79817
ENSG00000074964.17	ARHGEF10L	11.7035	12.4054	12.082	12.557	12.5454	12.1321	12.3121	11.0357	11.4225	10.8477	11.9368	11.7106	11.5059	11.736	11.8469	11.3592	11.2177	12.0282	11.1378	11.7925	11.1569	12.2538	12.406	12.2029	12.9425	12.3036	12.3566	12.426	13.216	11.7464	11.7457
ENSG00000074966.11	TXK	7.0505	6.89921	6.70301	6.90343	6.15803	6.16756	7.28313	6.42619	6.54095	6.88929	7.37027	6.015	6.61468	6.46659	7.17711	6.09536	6.61792	6.34548	7.01726	6.83907	6.43099	7.89605	6.15316	6.87535	6.62652	6.54249	6.34244	6.33409	6.44523	6.94696	7.10734
ENSG00000075089.10	ACTR6	8.73693	8.72798	8.86021	8.69785	8.66853	8.86215	8.63534	8.57103	9.05816	8.83046	9.24486	8.34721	8.83025	8.9342	8.43687	9.21915	8.60004	8.53054	8.59343	8.10875	8.66869	8.52666	8.87015	8.8537	8.20535	8.78814	8.51543	8.46531	8.65459	8.90084	8.77162
ENSG00000075131.10	TIPIN	6.94135	7.28191	6.98851	6.54339	6.97683	6.93364	6.55097	7.03262	7.83789	7.93321	6.81632	7.03804	6.80993	6.74985	6.67931	6.86296	7.09019	7.17465	7.05693	6.75974	7.03898	6.7881	7.067	7.21609	6.80235	6.93264	7.03097	6.95414	6.79337	6.88829	6.49679
ENSG00000075142.14	SRI	9.29619	8.99938	9.09704	8.79024	8.64782	8.90376	9.17364	8.93062	9.13258	9.373	9.34721	9.33419	8.52502	9.15583	9.49128	9.69073	9.36777	8.99753	9.5487	9.03691	9.66268	9.21357	8.81407	8.53257	9.63682	9.33973	8.8041	8.85852	9.69247	8.90546	9.03337
ENSG00000075151.24	EIF4G3	10.6962	10.9835	10.9562	10.5196	11.1505	11.2655	11.2584	11.7084	11.3305	11.5114	10.6168	11.9351	11.1285	11.1163	10.983	11.3267	11.2394	10.8767	11.5857	11.0701	11.1034	11.3876	11.1976	11.4764	11.7176	11.312	10.9237	11.3759	11.1246	11.075	10.7106
ENSG00000075188.9	NUP37	7.96504	8.00337	7.97009	7.79404	7.5497	8.05089	7.37296	7.77292	8.35835	8.35849	7.83161	7.42675	7.63252	7.58303	7.75052	7.91735	7.97825	7.58906	7.6034	7.49774	8.14561	8.06862	7.67775	8.24245	7.24032	7.87075	7.95644	7.31619	7.50859	8.02888	7.78448
ENSG00000075213.11	SEMA3A	5.90336	6.07656	5.899	5.97461	5.53953	6.30302	5.98464	5.85471	6.38369	6.23885	6.18359	6.13707	5.43324	6.18195	6.40781	5.88926	8.14201	5.45297	6.74879	6.22756	8.32023	8.19555	5.49918	5.53503	6.85048	5.81922	6.41265	5.71192	6.6819	5.37956	6.48135
ENSG00000075218.19	GTSE1	5.96842	5.59078	7.47448	5.97461	6.00004	5.69842	5.61575	7.36312	7.73126	8.53686	7.15901	5.64775	5.55956	6.88231	5.62602	6.60186	6.01686	6.09577	7.05693	6.54471	6.32644	5.94789	5.55808	6.25791	6.21973	5.60334	7.03097	6.03863	6.72022	7.18991	7.36765
ENSG00000075223.14	SEMA3C	6.75008	6.53255	6.95871	6.31005	6.2145	6.61338	6.55097	7.69188	7.52056	9.12193	6.54378	8.00031	6.37981	6.50173	7.3497	8.02549	8.11909	6.0509	7.99218	6.86943	7.68289	8.6493	6.61077	6.64445	6.32432	6.1248	6.77773	6.18106	6.49208	6.30596	7.14397
ENSG00000075234.17	TTC38	12.5246	12.4368	12.1854	12.5505	12.7137	12.4518	12.5423	11.2682	12.1234	10.9216	12.6866	11.8746	12.9813	12.5669	12.1269	11.1973	10.7922	12.2639	10.6268	12.177	11.408	11.3547	12.4524	13.3963	12.2456	13.0279	12.1978	12.2247	12.512	13.4675	12.7896
ENSG00000075239.14	ACAT1	13.7094	13.718	14.2429	13.4967	14.424	13.5657	13.7714	12.9401	12.1108	11.5355	13.9642	14.5772	14.7194	14.2682	13.3982	13.6008	12.6578	13.496	11.5093	13.6422	12.336	13.0063	13.5075	13.0979	14.4882	14.1882	13.1576	13.94	13.9923	13.3078	13.8453
ENSG00000075240.17	GRAMD4	10.6971	11.3405	10.5461	11.6418	10.4219	10.7819	12.0219	11.5945	10.878	10.4701	9.87281	13.2897	11.6025	11.1922	10.2701	11.2873	14.3192	11.3112	12.6879	10.5197	10.153	10.513	9.97814	10.6279	12.7338	11.487	11.3294	11.3027	13.4827	12.8341	10.1238
ENSG00000075275.18	CELSR1	7.43977	7.74766	8.70287	7.01198	7.79191	7.81252	7.14873	8.87763	8.84005	8.74578	8.49268	7.51074	7.38131	8.04773	7.26114	7.75429	9.55167	6.82379	9.12449	7.89687	8.59652	8.90554	7.91893	7.62063	7.88366	7.28632	8.07371	7.55869	7.34568	8.55455	7.43458
ENSG00000075292.19	ZNF638	12.0742	12.3643	12.253	12.3113	11.8821	11.8584	11.8805	11.5218	11.8295	11.7884	12.1934	11.6194	11.7622	12.1574	12.0097	11.887	11.6214	11.8914	12.1171	11.7164	11.8228	12.3459	12.1319	12.1477	11.8379	12.0464	11.9787	12.0508	11.9529	11.8334	11.7157
ENSG00000075303.13	SLC25A40	8.73007	8.36833	8.94597	8.75766	8.43692	8.63367	8.57712	8.77507	8.49644	9.09422	8.50352	8.70099	8.65577	8.66161	8.7054	9.02977	8.17347	8.95784	8.34245	8.80149	8.43656	8.71936	8.83614	9.0336	8.19959	8.83336	8.68341	8.37407	8.3206	8.71335	9.06324
ENSG00000075336.12	TIMM21	8.64871	8.56375	8.93403	8.3829	8.65199	8.50016	8.71636	8.63643	8.95991	8.76742	8.90958	8.51979	8.62693	8.84999	8.56957	8.45215	8.33303	8.74921	8.11689	8.42738	8.34735	8.51236	8.96185	8.56771	8.3159	8.62814	8.47837	8.85011	8.59941	8.82974	8.43326
ENSG00000075340.23	ADD2	6.32681	5.45761	5.7809	5.78553	5.60301	5.60556	5.90792	5.60711	5.84467	6.09201	6.21618	5.45828	5.74895	5.6005	5.98181	5.60744	6.39562	6.48883	6.44652	6.17322	6.07862	6.77518	5.49918	6.30833	5.93211	5.75465	6.186	6.07634	6.17411	5.58056	6.11352
ENSG00000075391.18	RASAL2	9.77593	9.80963	10.0785	9.74645	9.78051	10.0153	9.2976	10.2847	10.1728	10.4677	9.3382	10.0985	9.51896	10.0455	10.253	9.50748	10.3717	9.38462	10.437	9.83989	10.2323	10.8013	9.64605	9.44687	9.66607	9.82379	9.85448	9.45074	9.33998	10.0176	10.3535
ENSG00000075399.14	VPS9D1	9.31688	8.82664	8.84243	9.03921	9.45719	8.79736	8.78119	9.3744	8.86861	8.71976	8.81296	9.09697	9.08951	8.63752	8.50477	8.48417	9.38877	9.06059	9.0948	9.15302	8.42207	8.55135	8.86402	8.92974	9.14605	9.02427	9.01541	8.96742	9.01181	9.46338	8.66151
ENSG00000075407.19	ZNF37A	9.23952	10.0828	9.53449	9.52222	9.80676	9.94897	9.79266	9.4628	9.90733	9.99402	9.17234	9.5697	9.24186	9.76958	9.96823	9.43607	9.38117	9.6706	9.13619	9.61588	9.96996	10.2581	9.68293	10.2868	10.0344	9.55136	9.46507	10.2203	9.62076	9.37315	9.31689
ENSG00000075413.19	MARK3	10.73	11.0354	10.9656	11.0568	10.7845	10.7976	11.0129	11.0511	10.8444	11.0333	10.5061	11.1485	10.7981	10.6777	10.7153	10.9057	11.2315	11.1195	11.5171	10.9773	10.8092	11.1429	10.8467	11.2873	10.9008	10.8833	11.0583	11.0011	10.9594	10.5989	10.7756
ENSG00000075415.15	SLC25A3	13.1493	12.9397	12.9698	13.1681	13.1132	12.7094	13.4324	13.4538	13.1487	12.8987	13.4294	13.0286	13.1684	12.9755	12.631	12.1604	12.5802	12.9492	12.0604	12.8292	12.5094	12.757	13.2189	13.0626	12.6027	12.9822	13.0155	12.6558	12.8593	13.5972	12.9212
ENSG00000075420.13	FNDC3B	11.9677	12.9062	12.5814	12.0118	12.3414	12.7695	13.0418	12.9154	12.7489	12.6605	11.3946	13.7103	12.4385	12.1586	12.7013	13.2584	13.1087	12.0508	13.491	12.8461	12.874	12.4769	12.1312	11.638	13.9089	12.5764	12.2908	12.5551	13.075	12.1446	11.9238
ENSG00000075426.12	FOSL2	11.3185	11.649	11.6854	13.093	11.3541	11.3915	12.4594	11.6071	10.8125	11.2909	10.0956	12.2789	11.6107	11.0413	11.73	12.5301	13.1646	11.3976	13.8695	11.228	10.3356	11.0799	10.6534	9.57048	12.1686	11.5051	10.8365	11.4867	12.5049	10.2951	10.7928
ENSG00000075539.15	FRYL	10.5947	10.9549	10.9865	10.9738	10.315	10.8963	10.7403	11.0019	10.9766	11.0633	10.432	10.718	10.1769	10.7141	10.7268	10.5705	10.8654	10.7039	10.9205	10.713	10.9447	11.1584	10.7746	10.9121	10.8652	10.834	10.9716	10.5447	10.6065	10.5134	10.7428
ENSG00000075568.17	TMEM131	10.9984	11.1367	11.049	11.017	11.1527	10.9789	11.252	11.3306	10.9607	10.8487	10.4668	11.1056	11.0798	11.0196	10.9644	11.4812	10.7958	10.8729	10.8558	10.8002	10.9628	11.1389	11.1551	11.0967	10.8778	11.0987	10.9125	10.9963	10.855	10.8407	11.0071
ENSG00000075618.18	FSCN1	9.68701	8.41624	9.6656	9.51361	9.36672	10.0514	9.34113	11.0331	10.5641	11.0146	10.2068	9.81888	10.326	10.1855	10.5062	9.7573	10.9377	9.59366	12.0141	11.3368	11.2805	9.3093	8.5685	9.21838	10.7186	10.0483	10.4727	9.21308	11.0388	10.8377	10.3838
ENSG00000075624.17	ACTB	16.4001	15.7244	16.4597	15.906	16.2374	16.0376	16.8364	17.3186	16.8723	17.325	17.1645	16.9946	16.57	16.8621	16.3563	16.9037	16.2805	16.0627	16.854	16.1414	16.8546	15.9745	16.0908	16.0662	16.204	16.3888	16.2199	15.6885	16.5054	16.0131	15.9064
ENSG00000075643.6	MOCOS	11.7673	11.6214	11.3292	11.7574	11.3445	11.9555	12.0302	12.061	11.4673	10.5049	11.6789	11.9574	12.2613	11.3761	11.2927	11.128	10.5311	11.4153	9.29336	11.4709	11.2835	10.3989	11.6863	11.5644	11.4309	12.1265	11.2368	11.8153	11.351	11.6828	11.1644
ENSG00000075651.17	PLD1	9.66569	10.6735	10.2126	10.4881	9.409	9.75056	10.1374	9.70786	10.0836	9.92771	9.90363	9.31165	9.64959	9.98301	9.75982	10.4631	9.50349	9.65174	10.2224	10.1252	9.83539	11.4368	10.2098	9.77116	9.67637	10.0805	10.1837	9.07944	9.99497	10.5659	10.382
ENSG00000075702.19	WDR62	6.67379	6.45151	8.27523	6.50446	6.90429	6.67554	6.418	7.07743	7.81324	8.60194	7.76013	6.84265	6.78188	7.35926	6.56057	6.42692	6.888	6.85705	6.97632	7.05065	6.12456	6.60822	7.21563	7.1205	6.66382	6.45235	7.96996	6.38949	7.13322	7.60761	8.22808
ENSG00000075711.21	DLG1	11.4437	11.4426	11.3888	11.4785	11.198	11.2706	11.2291	11.0979	11.3893	11.14	11.0168	10.9908	11.2679	11.3626	11.1302	10.4621	10.5025	10.952	10.7092	10.7226	10.9795	11.2963	11.3027	11.4975	10.8279	11.2803	11.1735	11.0819	10.8715	10.8616	11.1034
ENSG00000075785.14	RAB7A	12.4055	12.1228	11.7732	11.8189	12.0397	12.0249	12.3438	12.0584	12.0617	12.2089	11.8873	12.3313	12.2534	12.1137	12.0863	12.4825	11.943	12.1127	12.2004	11.7535	12.1272	11.7894	12.193	12.1179	12.1806	11.9995	11.8225	11.9049	11.7721	11.9128	11.9021
ENSG00000075790.12	BCAP29	10.0526	10.2402	10.0665	10.3008	10.4848	10.2878	10.5253	10.1088	10.476	10.0374	10.2329	10.6785	10.3634	10.2342	10.3012	10.5622	9.74312	9.83257	10.319	9.62208	10.1255	10.1556	9.99359	9.86365	10.0296	10.2473	9.56288	10.2023	10.2268	10.0187	9.99892
ENSG00000075826.17	SEC31B	7.8923	8.28814	7.80439	8.20004	8.39768	7.95122	8.15422	7.84326	7.24857	7.8646	7.67503	7.46473	7.3452	7.72962	7.67773	7.59201	7.47197	8.16863	8.26404	8.28231	7.26756	8.74094	8.02822	8.923	8.02132	8.07718	8.64219	8.54061	7.77711	8.37242	7.87681
ENSG00000075856.12	SART3	9.61467	9.50995	9.50419	9.58524	9.60351	9.68919	9.86331	10.1453	9.99277	10.0146	9.98466	9.95581	9.8066	9.56684	9.72489	9.60835	10.1518	9.72016	9.69018	9.75404	9.89517	9.70753	9.71888	9.71773	10.0598	9.6301	9.51822	9.60815	9.63902	9.68709	9.3377
ENSG00000075884.14	ARHGAP15	8.19845	7.93876	8.24442	7.54865	8.09984	8.11361	7.87563	7.97407	8.12807	8.60632	8.50352	8.27078	8.00627	8.04773	8.64663	8.7105	8.50833	7.70887	8.13467	8.57621	8.21892	8.67517	7.40251	7.76616	8.0473	7.76879	7.8796	8.26387	8.00897	7.18991	8.02142
ENSG00000075914.13	EXOSC7	8.43715	8.49414	8.31654	8.53631	8.71304	8.45272	8.76926	8.67497	8.54753	8.59754	8.82162	8.68152	8.8334	8.52562	8.38373	8.54232	8.49777	8.53691	8.18103	8.12651	8.011	8.16832	8.49093	8.75067	8.53698	8.5149	8.2985	8.26387	8.38201	8.4664	8.23623
ENSG00000075945.13	KIFAP3	9.60162	9.05462	9.18623	9.48083	9.00073	9.28702	9.58681	9.38074	9.60295	9.41834	9.65096	9.65566	9.16396	9.10668	9.17377	9.7393	9.23062	9.06719	9.46775	8.90716	9.49068	9.65673	9.02079	9.36228	9.2014	8.91479	8.93936	8.45422	9.18059	8.97736	9.00048
ENSG00000075975.17	MKRN2	9.13203	9.22742	9.12879	9.41988	9.44529	9.24609	9.3438	9.28245	9.2456	9.2291	9.40873	9.01555	9.50324	9.30701	9.57016	9.13889	9.50873	9.56138	9.77855	9.38	9.518	9.20696	9.44802	9.52007	9.25744	9.39386	9.3877	9.3562	9.28589	9.30853	9.15358
ENSG00000076003.5	MCM6	8.17322	8.13006	10.5461	7.83688	7.83712	8.90669	8.74102	9.19627	10.8657	11.1489	10.4736	8.24435	8.50135	8.68531	8.44554	8.75044	8.96898	8.05707	9.05527	8.74557	8.60614	8.46114	9.36611	8.45018	8.58617	7.72351	9.50911	7.29064	8.63186	10.1563	9.62295
ENSG00000076043.11	REXO2	9.66569	9.42878	9.27398	9.04521	9.61417	9.52035	9.75297	9.94598	9.84305	10.0212	9.76504	10.1345	9.6567	9.70677	9.71781	10.0224	9.45363	9.59821	9.34467	9.06759	9.59055	9.33581	9.40028	9.87938	10.0551	9.45454	9.26592	9.74325	9.79985	9.44294	9.54381
ENSG00000076053.12	RBM7	9.80059	9.46768	9.70116	10.1325	9.59061	9.43394	10.2627	9.22479	9.36043	9.37938	9.08161	9.89487	9.85689	9.78213	9.71958	10.5463	9.42064	9.55202	9.98802	9.4836	9.60813	9.47436	9.5972	9.67432	9.6326	9.48145	9.43894	9.67135	9.92603	9.47117	9.40914
ENSG00000076067.13	RBMS2	9.35516	9.22742	9.48145	9.13234	8.67672	9.61262	9.24701	10.0398	9.36377	10.4879	9.16556	9.73301	9.36006	9.61325	10.0621	9.87589	9.87605	9.86943	10.6196	9.73128	10.3366	10.1209	8.74573	9.22388	9.56987	9.39386	9.95168	9.23901	9.3894	9.482	10.1411
ENSG00000076108.12	BAZ2A	11.1097	11.1841	11.3169	11.495	10.9457	11.1374	11.3818	11.6757	11.0384	11.4708	11.1469	11.7981	11.4574	11.115	11.0592	11.2181	11.5484	11.51	12.0696	11.6472	11.0784	11.5384	11.247	11.5144	11.4834	11.2547	11.4085	11.3225	11.4781	11.2766	11.2791
ENSG00000076201.16	PTPN23	10.1169	10.287	10.1614	10.0155	10.6188	10.4212	10.3356	10.6235	10.4737	10.4234	10.2101	10.7066	10.579	10.3131	10.4571	9.86838	10.5225	10.3231	10.3927	10.8002	10.2436	10.1624	10.1782	10.2074	11.0081	10.0947	10.1865	10.2121	10.8104	10.4975	10.2626
ENSG00000076242.16	MLH1	10.109	9.9679	10.0041	9.71299	9.78051	9.80787	10.0451	9.91864	10.2983	10.2175	10.0686	9.97025	9.9924	9.73771	9.79728	9.6475	9.65137	9.82482	9.42551	9.75592	9.56623	9.77458	10.0295	10.0356	9.4833	9.92396	9.77891	9.87709	9.96454	10.079	9.7269
ENSG00000076248.11	UNG	9.64949	8.83017	9.78839	9.48083	9.60778	9.5127	9.34914	9.35088	9.79071	9.62687	9.86239	9.45334	9.67435	9.67683	9.20202	9.48995	9.00906	9.08895	9.04599	9.23364	9.34953	8.94057	9.58054	8.84301	9.31403	9.2089	9.37522	9.05772	9.27716	9.73442	9.41805
ENSG00000076258.10	FMO4	10.4568	9.94702	10.2096	10.6051	9.45006	9.54304	10.5796	8.43863	8.40481	8.24468	10.6608	7.97469	9.71071	10.176	9.40118	9.30855	7.13849	9.33999	7.08272	8.98962	9.17375	9.78644	9.66899	10.0741	7.54055	9.58586	9.84186	9.48092	8.84828	9.83314	9.28022
ENSG00000076321.11	KLHL20	9.1603	9.25386	9.14957	9.15193	8.83149	9.10817	9.30036	9.06302	8.94435	8.82109	9.0525	8.69711	8.81756	9.06096	8.75144	9.21203	9.04805	8.62028	8.78453	8.77194	9.05038	9.35587	9.17941	9.1765	9.00247	8.98242	8.76627	9.02079	8.86004	9.01628	9.09251
ENSG00000076344.16	RGS11	5.79454	6.19098	6.11541	5.82721	5.60301	5.74024	5.82312	6.09478	5.65671	6.10775	6.59004	5.59164	5.86252	5.97274	6.3002	5.98368	6.01686	6.36238	6.48896	6.20076	6.37999	7.34984	5.65973	5.99195	6.13341	6.10303	6.67427	6.58677	6.14253	5.87317	6.40075
ENSG00000076351.13	SLC46A1	11.0321	10.6469	10.7001	10.4114	11.5691	11.1981	10.4342	10.4921	10.0714	10.37	10.9267	10.2482	10.922	11.3745	10.3974	8.888	9.46984	10.9014	8.91614	11.5456	10.2487	10.0733	11.6331	11.4416	11.2332	11.3222	11.0076	11.6365	11.1653	11.2641	11.0907
ENSG00000076356.7	PLXNA2	9.46629	9.99788	9.97074	10.2995	9.93129	10.1383	10.5773	10.0438	10.3208	9.97983	9.1858	10.7209	9.8351	10.0584	10.1673	9.26569	10.301	10.313	10.418	10.2371	10.7158	10.4162	10.3018	9.35479	10.9575	10.2983	10.1621	10.1141	10.151	9.77899	9.83983
ENSG00000076382.17	SPAG5	9.15775	8.86152	10.5367	9.16576	9.72258	8.7095	9.53391	8.46692	9.67727	10.7018	9.98081	8.59256	9.52286	9.78836	9.10196	9.23561	8.44373	9.21699	8.90248	8.87974	8.2886	8.67517	9.80582	8.82139	7.47398	9.38141	9.73667	9.26765	9.31745	10.3526	9.76507
ENSG00000076513.17	ANKRD13A	10.1896	9.76076	10.3069	9.93074	10.4952	10.0878	10.3194	10.4645	10.2241	10.5837	10.2474	10.6873	10.458	10.8258	10.1423	10.3937	9.92387	9.94519	10.4108	10.2182	10.1277	10.0278	10.2218	10.2749	10.5829	10.0415	10.1209	9.93764	10.1777	10.2632	10.1357
ENSG00000076554.16	TPD52	10.5701	10.69	10.1563	9.68258	11.2555	10.7094	10.1754	10.9916	10.673	10.5671	10.1718	10.6921	10.541	10.5868	10.3282	11.1895	9.69951	10.9443	9.97182	10.5492	10.5399	10.6228	10.9802	10.9711	10.8046	11.2307	10.413	10.8211	10.8432	10.8407	10.4829
ENSG00000076555.16	ACACB	14.7009	14.4159	14.158	14.6794	14.0966	13.8449	14.2365	13.3875	11.9853	11.9268	14.2151	12.794	14.3425	14.0803	13.6759	12.5145	10.7204	14.0695	11.223	13.6292	13.0031	12.6793	14.4697	14.2977	12.3982	14.5156	13.9543	13.8725	13.3811	13.5466	13.7452
ENSG00000076604.16	TRAF4	10.0403	10.3022	10.1746	10.5335	10.4098	10.3777	10.3154	10.4119	10.4535	9.67434	9.34721	10.7199	10.1645	10.0649	9.68729	9.35233	10.2065	10.2747	10.4323	10.3422	9.68091	9.71686	10.1929	10.1495	10.562	10.3208	10.0285	10.4578	10.7778	10.4542	9.79544
ENSG00000076641.4	PAG1	10.3135	10.497	10.8739	9.90134	10.689	10.7424	10.0888	10.9368	9.98953	10.5953	10.0301	11.1322	10.2014	10.6599	11.0423	11.6656	11.232	10.1082	12.1145	10.845	11.3342	11.3276	10.3364	10.0832	11.3039	10.6766	10.4598	10.4633	10.8124	9.88298	10.9695
ENSG00000076650.7	GPATCH1	7.82211	8.18105	8.12246	8.26366	7.9441	8.03477	8.00481	7.49791	8.28213	8.14833	8.24342	7.88113	7.90675	8.05823	7.88554	7.98098	7.84428	7.96954	7.78136	8.04163	8.08224	8.31612	8.16015	8.30125	7.89088	8.04558	8.0357	8.0288	7.75164	8.14378	8.1131
ENSG00000076662.10	ICAM3	10.3804	10.0887	10.3946	10.5898	10.6028	9.85243	10.5312	8.78471	9.63646	9.67226	9.40298	9.35148	9.2513	9.68019	10.4635	10.8865	9.04323	9.78546	8.762	9.53491	9.32846	8.63289	9.38116	9.60243	8.50942	9.88925	9.80144	10.2508	10.2552	11.3142	9.78585
ENSG00000076685.19	NT5C2	10.376	10.4035	10.7043	10.6152	10.4376	10.6454	11.0354	10.1391	10.6383	10.7987	10.3223	10.9256	10.5516	10.5524	10.7565	10.8008	10.3784	10.5292	10.4464	10.407	10.4691	10.5148	10.236	10.4382	10.9147	10.3862	10.5872	10.2039	10.7498	10.4208	10.2256
ENSG00000076706.17	MCAM	8.25241	8.25686	9.43656	7.90546	7.01844	9.07995	8.82026	10.7082	10.6119	10.5102	9.10661	10.3705	8.42367	10.039	9.81896	9.92159	11.9307	8.13523	13.6607	9.72169	10.4266	10.689	8.32177	7.85531	9.30608	8.71323	9.67088	8.45422	9.55494	9.01628	8.58413
ENSG00000076716.9	GPC4	8.08388	8.1068	7.89721	7.78677	6.88927	8.16382	7.67359	7.71943	7.04499	7.67021	7.73235	7.93536	7.96614	7.79429	8.68729	8.20034	8.90136	8.2449	7.58602	7.48844	9.50952	9.21137	7.53527	7.77382	7.09303	8.0272	7.97668	7.31619	6.79337	7.09133	9.27826
ENSG00000076770.15	MBNL3	14.0436	14.3633	13.733	14.2012	13.4476	14.1354	13.7256	11.6813	12.6361	12.2406	13.1659	13.4183	13.8887	13.8233	14.0958	13.1995	10.0751	13.0965	10.6776	12.6118	13.6809	12.7972	13.7024	12.8411	12.5407	14.5075	13.7153	14.13	13.4978	12.7843	13.0362
ENSG00000076826.10	CAMSAP3	10.4578	10.7889	10.8714	11.1596	11.4647	10.6774	10.8144	10.8087	10.685	10.055	10.9681	11.1301	11.03	10.8632	10.4475	10.4917	10.2119	10.5952	9.40391	10.6915	10.4718	10.3638	10.7283	10.6586	11.1537	11.049	11.1641	11.1911	11.1771	11.1168	10.8379
ENSG00000076864.21	RAP1GAP	9.04369	9.82556	9.68135	10.0427	10.3575	9.92615	9.84644	9.93021	9.45897	9.16547	9.76728	11.336	10.8702	10.0086	10.5636	10.9938	10.9658	9.82741	11.1842	10.6935	10.2126	10.0427	9.52164	8.52365	12.1057	10.2006	9.80702	10.4244	11.5919	10.1082	9.4789
ENSG00000076924.12	XAB2	9.87833	10.0334	9.67421	10.1931	9.64361	9.69595	9.95883	9.75093	10.0216	9.87453	10.4557	9.54846	10.115	9.8388	9.69453	10.0184	10.1946	9.9535	10.1349	9.70231	9.96501	9.60071	9.84817	9.7805	9.47623	9.70047	10.0253	9.47275	9.5693	9.78899	9.83053
ENSG00000076928.18	ARHGEF1	10.4423	10.3857	10.2695	10.3157	10.702	10.5206	10.0983	10.867	10.6595	11.2532	10.8285	10.8251	10.6722	10.2308	10.7153	10.3053	11.2075	10.72	11.0928	10.4058	10.7239	10.7233	10.217	10.2998	10.9926	10.5307	10.7024	10.9324	10.692	10.1934	10.5048
ENSG00000076944.17	STXBP2	10.3271	9.75522	10.0121	10.0839	10.4256	9.8794	10.0336	10.1366	10.3821	10.8822	10.4446	10.7867	10.6031	10.2031	9.96225	10.0937	10.5268	10.1114	10.901	10.0244	10.1606	10.0115	10.0631	9.50663	10.1032	9.98629	9.9914	10.2745	10.1809	9.9602	9.96168
ENSG00000076984.18	MAP2K7	9.85183	9.48563	9.48145	10.0723	10.4146	9.68069	9.57547	10.3247	9.76822	9.47547	9.67498	10.3571	10.0106	9.64281	9.79559	9.72606	10.2044	10.2353	10.3804	10.0959	9.98715	9.58041	9.91757	9.65007	10.7914	10.1077	9.92286	10.3039	10.4435	9.93116	10.0084
ENSG00000077044.11	DGKD	9.48671	9.7845	9.74544	10.0442	9.54006	9.33768	9.58228	9.15239	9.59303	10.0285	9.05984	9.78659	9.38172	9.26957	9.54635	9.05386	9.64663	9.37226	10.1203	9.49491	9.15863	9.31751	9.62815	9.22113	9.70282	9.71471	9.65653	9.91774	9.30891	9.13689	9.30156
ENSG00000077063.11	CTTNBP2	7.2243	7.78509	8.21689	7.6327	7.20844	7.93389	7.82197	7.92203	7.24101	8.31083	8.25634	7.42675	7.7116	7.78796	7.66269	7.54631	7.50837	7.22485	7.31587	7.77371	7.74915	7.85079	7.12205	7.38871	7.68152	8.22531	7.96322	7.67029	7.81854	7.83173	7.88728
ENSG00000077092.20	RARB	8.24759	8.35855	8.26376	8.28425	7.32134	8.33105	8.3814	8.35888	8.33454	9.12801	8.45964	7.57265	8.00627	8.11459	8.34716	7.65781	7.89401	7.45081	8.99224	8.13239	8.68088	8.44992	8.12444	7.14507	7.9123	8.28046	8.64219	7.91926	7.61673	8.11592	8.10865
ENSG00000077097.16	TOP2B	11.4421	11.9456	12.0005	11.7368	11.7619	11.8782	11.5187	11.5011	12.1323	11.8793	11.7825	11.9558	12.095	11.8654	12.1703	11.4096	11.915	11.4861	11.6333	11.6503	11.4634	11.6407	11.8183	11.5294	11.8866	11.5777	11.395	11.5526	11.8431	11.3522	11.5408
ENSG00000077147.16	TM9SF3	12.6917	12.967	12.7548	12.682	13.1292	12.8783	12.8143	12.7391	13.0162	12.8129	12.5542	13.2761	13.0259	12.9092	13.0938	13.0634	12.6014	12.3609	12.4864	12.5343	12.6478	12.9069	12.854	12.5954	13.0191	12.724	12.4622	12.7524	13.4095	12.7286	12.5128
ENSG00000077150.20	NFKB2	9.38594	9.16469	9.4433	9.07191	9.66633	9.11324	9.35976	10.3519	11.2882	10.3317	9.39721	10.2626	9.43654	9.24708	9.4056	9.49387	10.893	9.71318	11.6977	9.87145	9.60813	9.60575	9.13186	9.09488	10.5408	9.7852	9.60193	9.24222	10.563	9.68709	9.06551
ENSG00000077152.11	UBE2T	6.08541	5.94571	7.05544	5.64296	5.53953	6.28167	5.90792	6.12067	7.51439	7.87566	6.79742	5.79132	5.74895	6.81786	5.80567	6.30685	5.87671	6.15926	6.46794	5.70409	6.03026	6.10531	6.2484	6.28343	5.93211	6.03445	6.5205	5.99927	6.29118	7.34641	7.01094
ENSG00000077157.22	PPP1R12B	10.3902	10.7478	11.0048	10.7236	10.171	10.7136	10.2781	10.2084	9.78574	10.5859	10.2183	10.2973	10.1904	10.5895	10.8099	9.90701	9.86656	10.335	10.1349	10.8661	10.2789	11.0751	10.1622	10.5362	10.3353	10.5395	10.5445	10.3447	10.4806	9.56147	10.4108
ENSG00000077232.19	DNAJC10	10.7179	11.0862	11.2006	10.5939	11.5218	11.5513	11.0761	11.584	11.6944	11.9837	10.5728	11.9141	10.9057	11.0354	11.6355	11.5503	11.1979	10.8432	11.5707	11.177	10.9977	11.6986	11.0067	11.4632	11.2297	11.2168	11.0929	11.4649	11.9946	11.1626	10.9744
ENSG00000077235.18	GTF3C1	11.3106	11.3263	11.2204	11.251	11.2751	11.2897	11.339	11.4112	11.3783	11.3781	11.6325	11.498	11.4831	11.2396	10.9867	10.738	11.4371	10.8648	10.8065	10.8512	11.1699	11.0178	11.3389	11.2142	11.1683	11.2322	11.1735	10.8706	10.9961	11.2483	11.0235
ENSG00000077238.14	IL4R	11.2852	10.9158	11.6805	12.38	11.014	11.7318	12.2239	11.7752	11.6169	11.2435	10.972	12.2254	11.9096	11.5988	12.0302	11.6024	12.269	11.9707	12.1321	11.9021	11.6441	11.2414	11.3476	10.8787	12.0733	11.6016	11.7075	12.0053	12.2047	11.4658	11.239
ENSG00000077254.14	USP33	10.6106	10.497	10.6479	10.4903	10.606	10.3819	10.8124	10.5105	10.3598	10.5107	10.6487	10.2807	10.6159	10.5078	10.4507	10.6471	10.253	10.53	10.0449	10.3144	10.5164	10.6851	10.5308	10.7268	10.251	10.4548	10.2844	10.3357	10.4331	10.3949	10.452
ENSG00000077264.16	PAK3	6.26031	5.98031	6.27278	5.90428	5.88951	5.88656	6.418	5.95287	5.69188	6.00896	5.5835	6.45347	5.43324	6.02974	5.98181	6.01294	6.81675	5.59922	6.11945	6.14487	6.10187	6.80089	5.89456	5.70659	5.96904	5.81922	5.84855	6.11255	5.96617	5.92476	5.9951
ENSG00000077274.9	CAPN6	5.5637	5.52855	6.99829	5.82721	4.99417	5.88656	5.61575	6.56816	7.03614	7.04818	5.41233	5.37366	5.7888	5.34595	5.3609	6.09536	6.35988	5.78234	6.14876	6.54471	5.86643	8.32024	5.74699	6.17723	5.85282	5.60334	5.88899	5.95803	5.62841	5.69303	6.13548
ENSG00000077279.20	DCX	5.35577	5.52855	5.95201	4.99417	5.38094	5.91916	5.98464	6.66416	6.58029	6.9494	5.82201	5.45828	5.86252	5.49044	5.72187	6.04126	5.40769	5.50659	5.95694	5.46158	5.65776	6.83846	5.49918	5.65468	5.54198	5.45611	6.74422	6.03863	5.79267	6.63321	5.82719
ENSG00000077312.9	SNRPA	9.11374	8.97093	8.827	8.66697	8.9942	8.99181	9.07712	9.34006	9.37375	9.61286	9.10661	9.12311	9.03034	8.9868	9.30978	9.06444	9.48588	9.38638	10.0541	9.13575	9.00516	9.10863	9.47832	8.85015	9.14902	9.28539	9.13284	9.58561	9.14263	9.60174	9.14071
ENSG00000077348.10	EXOSC5	8.3679	8.15861	7.82556	8.32949	8.70103	8.54607	8.59529	8.08322	8.64176	8.01863	8.8173	8.26553	8.62328	8.40415	8.40167	8.22432	8.41404	8.96728	7.95918	8.26642	8.65021	7.7432	8.54567	8.73146	8.8791	8.83859	8.02926	9.07223	8.88328	8.47889	8.16108
ENSG00000077380.16	DYNC1I2	10.65	10.3409	10.5953	10.5713	10.4424	10.4554	10.8775	11.1434	10.9771	11.2421	11.0702	10.9182	10.6757	10.616	10.5216	11.1052	10.9984	10.4179	11.2608	10.3309	10.911	11.0241	10.5085	10.43	10.405	10.3951	10.271	10.2268	10.4628	10.4023	10.4329
ENSG00000077420.16	APBB1IP	10.8275	10.1574	10.7328	10.9421	11.2596	10.8047	11.3549	10.4221	11.0051	11.0093	11.19	11.2695	10.8291	10.921	11.0444	11.6438	11.0181	10.5776	10.8101	10.6577	10.9327	10.7793	10.7524	10.6657	10.3038	10.9437	10.5489	11.1635	11.2292	11.1798	10.3865
ENSG00000077454.17	LRCH4	10.025	9.93402	9.75494	10.1617	10.1075	9.94755	9.8121	10.0806	9.65429	10.1333	9.67021	10.1945	9.96831	9.79921	9.76498	9.6475	10.2415	10.3548	10.0387	10.3986	10.0493	10.0612	10.0444	9.88976	10.0786	10.046	10.2737	10.4286	10.1824	10.0962	10.0096
ENSG00000077458.13	FAM76B	9.27989	9.24335	9.27398	9.9112	9.33353	9.09028	9.64436	9.05244	8.92861	8.89798	8.93774	8.99051	9.56509	9.44773	9.29317	9.02977	9.04082	9.11039	9.435	9.26042	8.9709	9.59903	9.61549	9.7749	9.76784	9.30059	9.64411	9.3562	10.0523	9.43976	9.37661
ENSG00000077463.15	SIRT6	8.28571	8.25158	8.05727	8.30956	8.52143	8.60867	8.25527	8.93062	8.83523	8.77132	8.7325	8.51539	8.41524	8.35841	8.30962	8.33405	9.24116	8.42447	9.1186	8.6834	8.96842	8.30368	8.33963	8.61884	8.84286	8.25708	8.73527	8.45422	8.57578	8.72647	8.5323
ENSG00000077514.9	POLD3	8.22323	8.41152	9.04474	8.26366	8.42234	8.25454	8.33338	8.62931	9.26717	9.53955	8.65696	9.04016	8.54831	8.52186	8.51303	9.12884	8.81632	8.379	9.11269	8.10875	8.45446	8.76221	8.54183	8.36772	9.07294	8.51817	8.68746	8.46531	9.07367	8.7978	8.67052
ENSG00000077522.15	ACTN2	5.66633	5.83211	5.7809	6.12897	5.53953	5.24532	5.27387	5.74211	5.69188	5.38449	6.11495	5.74677	5.70667	5.84557	5.67575	5.78204	6.1147	5.67883	6.66245	6.14487	6.10187	6.37701	5.55808	5.8421	5.71568	6.51324	6.49975	6.21358	5.88418	5.69303	6.19849
ENSG00000077549.19	CAPZB	11.7221	11.4961	11.4577	11.557	11.7397	11.6658	11.6119	12.145	11.8268	12.4278	11.8765	12.0696	12.0914	11.6059	11.7154	11.8852	12.2294	11.8039	12.554	11.545	11.9577	11.6345	11.5048	11.5138	11.6492	11.7615	11.5498	11.4738	11.6721	11.7087	11.6932
ENSG00000077585.14	GPR137B	8.50318	8.60146	8.68871	8.73924	8.18908	8.21229	8.42785	9.19866	9.23651	10.2638	8.23692	9.27329	8.65933	8.29357	8.86847	9.69413	9.58182	9.46993	9.55524	8.97997	9.55967	8.5373	8.67396	8.28545	9.24918	8.82549	8.38629	8.27022	8.92866	8.60664	8.87903
ENSG00000077616.11	NAALAD2	6.30512	6.13549	7.08308	7.01198	5.88951	6.49587	6.26648	5.78162	5.87174	6.29199	6.51993	6.04709	6.37981	6.39276	6.27729	6.09536	6.66043	6.56114	7.06989	6.65711	6.66962	6.32042	6.29284	6.68027	6.64532	6.99378	6.12787	6.63118	6.49208	6.27222	6.55652
ENSG00000077684.16	JADE1	10.9632	10.8131	10.6066	10.682	10.1045	10.4485	10.125	10.2331	10.142	10.0081	10.1463	10.5743	10.4822	10.2124	10.4346	9.77508	10.5155	9.88813	9.67824	9.74839	10.4489	10.6212	10.0417	9.92217	10.0232	10.4369	10.1298	10.3297	10.6318	9.84994	10.1518
ENSG00000077713.19	SLC25A43	9.04093	8.88882	8.75546	8.55753	9.55342	9.10308	9.17062	9.63191	9.17125	8.31083	8.87255	8.87549	9.48335	9.44575	8.79941	9.02436	8.55323	9.41075	9.10079	9.0338	9.36278	8.61962	8.83614	8.82863	8.85383	9.15346	9.11192	9.05041	8.93609	9.16792	8.9741
ENSG00000077721.17	UBE2A	9.86436	9.66168	9.86939	9.70356	9.75184	10.0113	9.99669	9.92589	10.0886	10.1727	9.84132	10.0912	9.87531	9.87147	9.62803	10.0703	9.71016	9.9236	9.81535	9.48586	9.77444	9.70284	9.79303	10.0771	9.77936	9.77708	9.63159	9.47002	9.76909	9.98649	9.76647
ENSG00000077782.22	FGFR1	9.42032	10.0134	9.46001	9.33192	8.33151	10.2002	9.12463	10.0596	9.88313	10.4885	9.73336	10.0205	8.50532	10.7084	10.5327	11.4817	11.3576	9.46993	12.4268	9.2945	11.3716	10.0203	8.82041	8.52812	9.71486	9.70903	10.6721	8.67544	9.25954	9.02478	9.37295
ENSG00000077942.19	FBLN1	8.5232	9.1136	8.72803	9.35382	6.63857	9.8494	8.01165	9.30933	8.90813	8.49492	8.47626	8.32723	8.40676	7.34176	9.47033	8.23851	10.6582	7.89132	9.8459	8.72643	12.5246	11.1771	7.04431	7.80401	8.97261	8.09932	8.78531	7.56922	9.6069	8.13191	10.1096
ENSG00000077943.8	ITGA8	6.65793	6.77839	6.42495	6.68714	5.60301	6.64487	6.2933	7.46545	7.61567	7.21965	6.54378	7.43634	6.05008	7.41878	6.67931	7.56935	8.49068	6.84606	8.60616	7.28754	9.43802	8.54434	5.92743	6.14879	7.29713	6.33692	7.18355	6.11255	7.19934	6.69343	7.01094
ENSG00000077984.6	CST7	7.3687	6.96918	6.37661	6.65282	8.02414	6.9699	6.34495	6.78115	6.3682	7.24325	7.15901	8.30185	7.45073	7.19278	7.67023	7.80654	8.25969	6.4738	7.63752	6.9976	6.41425	6.74892	6.52629	6.6625	7.20502	6.83496	5.99946	7.86955	7.06356	6.12462	6.78091
ENSG00000078018.21	MAP2	8.8456	8.57643	9.17209	9.10962	7.99796	8.55732	9.04783	9.59419	9.79442	9.30352	8.30065	9.71215	8.5211	8.33283	8.89077	9.21915	8.90933	8.36471	8.32711	8.55464	9.21193	10.1579	8.0878	8.47355	7.88366	8.8464	8.83	8.33223	8.33761	8.16722	9.11681
ENSG00000078043.16	PIAS2	9.4704	9.74036	10.0222	10.0048	9.88804	9.76992	9.87814	10.2366	9.57586	9.94844	9.43993	10.022	9.84915	9.78369	9.91811	10.514	9.88815	10.1293	10.7209	10.1238	10.1244	10.176	10.0565	10.314	10.1688	9.98746	10.0253	10.0661	9.73554	9.8559	9.82385
ENSG00000078053.17	AMPH	6.4094	6.58974	7.16265	6.75295	6.84308	6.58101	6.26648	6.67943	6.32036	7.81563	6.21618	7.31642	6.31765	7.09029	6.71114	7.39919	6.75405	6.21883	7.15712	6.48408	6.12456	6.32042	6.04739	5.79971	5.76438	6.35419	6.49975	7.78252	5.74226	6.40113	6.36677
ENSG00000078061.14	ARAF	11.3727	11.1585	10.857	11.2931	11.3004	10.9346	11.1165	10.7866	10.7571	10.2829	11.2278	11.3285	11.3876	11.085	10.9188	10.9554	10.7309	11.1559	10.6626	11.0076	10.9027	10.5707	11.3564	10.847	11.2401	11.4488	10.9749	11.2271	11.2479	10.8786	11.0206
ENSG00000078070.14	MCCC1	11.4473	11.0692	11.0795	11.2044	11.1446	10.6576	11.111	9.74111	10.4511	9.84811	11.2551	10.1058	11.1849	10.9929	10.8371	10.8768	9.32679	10.1241	9.04288	10.2031	10.009	10.2258	10.6692	10.2101	10.0832	10.6218	10.5039	10.1367	10.9576	10.7226	10.4675
ENSG00000078081.8	LAMP3	5.5637	5.52855	5.87114	5.2609	5.26807	5.77965	5.55098	6.42619	6.45795	6.0262	5.29037	5.59164	5.50051	5.6483	5.57172	5.85517	7.02973	4.99417	6.0892	5.83915	5.7698	5.78933	5.89456	5.88225	5.38269	6.22681	5.38071	5.99927	5.56235	5.30915	5.79534
ENSG00000078098.15	FAP	5.50423	5.2625	5.81221	5.45485	4.99417	6.30302	5.72742	7.42375	7.66086	7.66594	5.5835	6.10803	5.50051	5.34595	6.64659	6.17104	8.96898	6.15926	7.68715	6.2791	6.68302	7.50636	5.49918	5.26579	6.29915	5.68347	5.96424	5.91467	5.8398	6.37034	6.66743
ENSG00000078114.19	NEBL	7.81555	7.59533	8.57617	6.65282	7.08492	8.58323	9.49351	9.02565	7.833	7.01377	8.17017	6.88716	6.10459	6.35388	8.65037	9.08016	7.8666	7.01125	7.90471	8.65533	7.32504	9.47252	8.84549	7.1205	7.44441	8.21725	7.10951	6.41615	6.72022	7.42159	8.72917
ENSG00000078124.13	ACER3	9.55018	9.37201	9.93057	9.27694	9.63526	9.61262	9.49351	9.51181	9.45897	10.3284	8.95752	10.0281	9.59875	10.0649	9.72666	9.96869	9.32084	9.67491	10.0921	9.81123	9.7545	9.90133	9.83419	9.92722	9.27926	9.79192	9.42206	9.61311	9.51097	9.83916	9.74682
ENSG00000078140.14	UBE2K	11.2782	11.4592	11.2557	11.413	11.9874	11.407	11.5885	11.0695	11.2061	10.9111	10.9807	11.228	11.8551	11.3647	11.2595	11.0446	10.5574	11.103	10.3731	11.1665	11.1185	11.0266	11.7554	11.4574	11.1683	11.6168	11.0051	11.5034	11.3371	11.0221	11.053
ENSG00000078142.14	PIK3C3	10.3406	10.3285	10.3701	10.4298	10.3987	10.1954	10.4835	10.1552	10.1973	10.1036	10.2313	10.3729	10.4752	10.2614	10.3852	10.4308	10.2054	10.2566	10.3532	10.131	10.0065	10.3165	10.4668	10.3805	10.1586	10.2336	10.0846	10.0948	10.1526	9.94575	10.2226
ENSG00000078177.14	N4BP2	10.3728	11.0498	10.6753	10.9437	10.9905	10.8674	11.0378	9.98395	10.0896	9.92858	10.4873	10.914	10.8982	10.3847	11.3567	10.5293	9.81394	10.5661	9.70986	10.8317	10.12	10.2539	10.7097	10.4523	10.8232	10.5882	10.049	10.6901	11.2247	10.214	10.2871
ENSG00000078237.7	TIGAR	8.65234	8.73553	8.46067	8.20545	9.07994	8.76221	8.65711	8.48678	9.36377	9.50728	8.39117	8.8925	8.61962	9.46536	8.77562	8.28481	8.84431	8.69903	7.84803	8.82326	8.86559	8.90554	9.26076	9.22388	9.15788	8.56635	8.22748	9.14267	9.26249	9.07068	8.44383
ENSG00000078246.17	TULP3	8.20344	8.34376	8.683	8.31457	7.9303	8.33542	8.443	9.57772	8.58252	8.86188	8.0637	10.0235	8.83025	8.51809	8.62775	9.52479	10.2582	8.19316	10.31	9.07365	8.90761	8.73481	8.29914	8.34252	9.39117	8.58828	8.56926	8.17178	8.72068	9.00558	8.7463
ENSG00000078269.15	SYNJ2	9.2985	8.93211	10.1063	9.20378	9.06756	9.20869	9.10897	9.68242	9.91076	9.94242	9.20906	9.73489	9.51896	9.36663	9.11553	8.7635	9.49471	9.57376	10.2854	9.69056	9.37404	9.89586	9.6082	9.52675	9.78888	9.48644	9.19668	9.32628	9.40284	8.92832	9.23049
ENSG00000078304.20	PPP2R5C	11.5341	11.1737	11.1852	11.4118	11.1269	11.0792	11.4645	11.1315	11.1684	11.1726	11.0909	11.556	11.5633	11.3002	11.3748	11.5286	11.6326	11.286	11.4004	11.0457	11.0795	11.1742	10.9387	10.8726	11.4217	11.019	11.0815	10.8072	11.4519	11.3994	11.3505
ENSG00000078319.11	PMS2P1	9.14237	8.8922	8.87028	8.74294	8.84244	8.7751	8.66573	8.79428	8.94435	8.64302	9.43149	8.15061	8.76564	9.12901	8.66155	8.64134	8.5013	9.00442	8.3064	8.62255	8.3852	8.64603	8.76888	9.36477	8.11021	8.5149	8.97624	8.42612	8.35443	9.20952	9.01231
ENSG00000078369.18	GNB1	12.3713	12.0858	12.31	12.0981	12.3103	12.3655	12.4983	12.9642	12.8655	12.9513	12.5415	12.9518	12.5667	12.489	12.3404	12.726	12.8009	12.3006	12.901	12.2171	12.6164	12.1944	12.2648	11.9199	12.4806	12.2946	12.1942	11.9652	12.3145	12.4128	12.4058
ENSG00000078401.7	EDN1	8.56242	6.55193	7.23765	7.28107	6.56175	6.44152	6.76088	6.87503	6.80281	7.96801	7.26885	6.99864	6.51233	7.45164	6.25385	6.14648	7.34029	6.90006	7.70331	7.22086	8.6157	8.2657	6.43501	7.13284	7.44441	6.74112	6.5205	6.14742	7.21217	6.4162	6.91748
ENSG00000078403.17	MLLT10	9.6639	10.0813	9.8954	10.0546	9.62686	9.69763	9.76898	9.78161	9.53499	9.95784	9.43993	9.66556	9.52869	9.92903	9.58971	9.86989	9.62588	9.73951	9.82259	9.75216	9.67334	9.92163	9.8185	9.98649	9.78317	9.85882	9.99466	9.69494	9.53068	9.70304	9.65342
ENSG00000078487.18	ZCWPW1	7.38682	7.26033	6.58611	7.19362	6.77867	7.01668	6.86159	7.12074	7.21805	6.72485	7.33314	6.73209	6.92885	6.96728	7.16622	7.13235	6.72804	7.21662	6.94827	7.1016	7.3568	6.87493	6.65865	7.3988	7.09303	7.23777	7.14706	7.29064	7.28665	7.03017	6.71919
ENSG00000078549.15	ADCYAP1R1	6.21345	6.36405	5.74817	6.23642	4.99417	5.60556	5.86667	5.34982	5.53669	5.81363	5.7135	5.26289	4.99417	5.24322	6.52428	6.14648	6.61792	6.51831	8.63127	7.0244	7.43306	6.46518	6.04739	6.52989	7.35161	6.40438	6.59993	6.33409	7.18638	6.21942	6.88472
ENSG00000078589.13	P2RY10	6.50454	6.16363	6.21667	6.00769	5.46717	6.44152	6.21061	5.6554	5.69188	6.00896	5.76984	6.24521	6.35949	5.91165	7.02786	6.42692	7.77508	6.13857	7.35795	6.46313	5.97911	6.98933	6.04739	5.88225	6.13341	6.1248	5.99946	6.38949	5.9262	5.30915	6.74426
ENSG00000078596.11	ITM2A	7.21408	6.60819	6.90744	6.90343	6.45786	7.0838	6.67006	6.40709	6.80281	6.84222	7.605	6.73209	7.21051	6.76376	7.18791	6.38837	7.72081	6.88944	6.96238	6.70952	7.67671	7.84502	6.64291	7.0439	7.26333	7.23777	6.58058	6.71525	7.26229	6.54332	8.42261
ENSG00000078618.23	NRDC	12.163	12.3634	12.2609	12.0753	12.3067	12.178	12.3121	11.9483	12.1483	11.9213	11.9947	12.5338	12.8983	12.2443	12.0718	11.7808	11.6975	11.9009	11.6032	11.812	11.5901	11.6263	12.1979	12.0852	12.0178	12.3088	11.9328	12.1285	12.0122	11.9715	11.7041
ENSG00000078668.14	VDAC3	10.6989	10.4361	10.784	10.601	10.4543	10.5159	10.8747	10.7307	10.851	10.9041	10.9297	10.2402	10.5864	10.5823	10.1968	10.8173	10.3869	10.6222	10.2224	10.0674	10.4048	10.4124	10.6587	10.939	10.0519	10.4825	10.7241	10.2492	10.3061	11.2694	10.5827
ENSG00000078674.19	PCM1	11.6798	12.1427	12.497	12.027	12.3433	12.475	12.2551	12.3439	12.7152	12.3147	12.2579	12.7337	12.6789	12.2264	12.2583	12.1518	12.2357	12.1201	12.199	12.3191	12.1456	12.3439	12.0012	12.3014	12.5059	12.2101	11.79	12.1576	12.5108	12.5208	12.0415
ENSG00000078687.18	TNRC6C	9.47245	9.74036	9.45168	9.93558	9.07685	9.18241	9.04454	8.73918	9.08272	8.94704	9.1207	9.36127	9.23711	9.25386	9.41001	8.74715	9.51742	9.4864	8.85717	9.44212	9.49413	9.54767	9.09318	9.42081	9.69067	9.30059	9.49535	9.44518	9.52086	9.26078	9.57121
ENSG00000078699.22	CBFA2T2	9.17045	9.13369	9.21805	9.21978	9.02656	9.05381	8.83178	9.50988	8.83764	9.05003	8.91768	9.20153	9.23473	9.11665	8.94656	8.77967	9.39445	9.13362	9.77482	9.67474	9.21193	9.32363	9.27465	9.24294	9.54534	9.37784	9.44134	9.45074	9.06693	9.26437	9.17688
ENSG00000078725.13	BRINP1	5.96842	6.16363	5.9773	6.18417	5.88951	6.23757	6.05506	6.80871	6.03961	6.0262	6.00145	5.52932	5.61275	6.22774	6.07208	5.60744	6.22422	5.31927	5.92044	5.98852	6.25049	6.15227	5.49918	6.33265	6.48563	6.10303	6.5205	5.95803	6.34504	5.49073	6.65413
ENSG00000078747.16	ITCH	12.2171	12.1581	12.1045	12.1765	12.493	12.1475	12.0553	11.7234	11.7563	11.5215	11.9228	12.3618	12.527	12.175	12.2977	12.03	11.3045	11.8056	11.2305	11.8726	11.7434	11.8055	12.0102	11.5426	11.8857	12.0376	11.9886	12.1795	12.0175	11.6832	11.7404
ENSG00000078804.13	TP53INP2	11.1505	11.0781	10.8463	11.6139	10.3938	10.7334	11.8883	10.5249	9.91759	9.83146	10.129	11.5254	10.8725	10.8424	10.7881	11.036	10.4141	11.0037	10.2169	10.7782	9.77019	10.831	10.6508	10.4835	10.6617	11.04	10.8356	10.5211	11.2722	12.2899	10.4972
ENSG00000078808.19	SDF4	12.5077	12.3637	12.2328	12.409	12.4904	12.4493	12.4477	11.9969	12.1133	11.7898	12.7413	12.5172	12.6431	12.2203	12.2756	12.3616	12.2491	11.9941	11.6276	12.1033	12.0953	11.6127	12.0477	11.7071	12.1871	12.516	12.427	12.3046	12.5767	12.5142	12.3109
ENSG00000078898.7	BPIFB2	6.05757	5.69813	6.40908	5.69398	6.12851	5.817	6.36986	5.88878	4.99417	5.27059	5.65194	7.17301	6.18084	6.10894	6.07208	6.06871	6.26484	5.59922	5.46323	5.75205	6.03026	6.15227	6.45388	4.99417	6.86612	6.1669	6.45706	6.03863	6.3963	5.81794	5.69019
ENSG00000078900.15	TP73	5.61726	6.10649	7.55994	5.90428	5.88951	6.16756	5.90792	5.92146	7.43805	6.75956	7.42997	6.07807	5.66148	6.29273	5.98181	5.88926	6.22422	5.67883	5.75468	5.59587	5.2306	6.17491	6.07499	5.46325	5.54198	5.39465	7.03097	6.92025	6.14253	6.82672	7.85563
ENSG00000078902.16	TOLLIP	11.9615	11.7686	11.7963	12.1448	12.2163	12.01	11.7187	11.71	11.7358	11.0158	12.2757	11.8549	12.0908	11.9121	11.7492	11.4297	11.2503	12.1731	11.0861	12.1472	11.7847	11.3331	12.3226	11.8276	12.3262	12.3382	11.9967	12.3156	12.0434	12.2892	11.9807
ENSG00000078967.13	UBE2D4	9.37502	9.49674	9.00422	9.23822	9.35405	9.29819	9.35976	9.12237	9.39186	9.21916	9.56612	9.30152	9.62983	9.32215	9.36077	9.16614	8.60988	9.47324	8.15804	9.26042	9.10327	8.94853	9.7671	9.48622	9.43068	9.6376	9.20798	9.28331	9.37038	9.52752	9.28801
ENSG00000079102.16	RUNX1T1	7.92915	7.65344	7.45397	7.93852	6.77867	7.31312	7.63833	8.06206	7.54497	7.69971	7.67503	6.94413	7.13763	7.02467	7.84639	7.44169	7.93676	7.0209	7.82616	8.09076	9.16729	9.00815	6.67419	7.70337	7.43441	7.30995	8.06115	7.47137	7.5289	7.50535	8.5356
ENSG00000079134.13	THOC1	8.77408	9.20862	9.31317	9.23297	8.9611	9.04853	8.9099	8.85953	9.43853	9.4478	8.83453	8.80894	8.84907	9.08146	9.02924	9.28163	8.8826	8.87249	9.28024	8.91731	9.14773	9.4447	9.31776	9.69422	8.90745	8.8848	9.07224	8.62698	8.88712	8.69478	8.64941
ENSG00000079150.19	FKBP7	8.16811	8.47167	7.83602	7.72719	7.58577	8.28202	7.68227	7.59833	8.44978	8.00865	7.18734	7.34742	7.57201	8.04773	7.99677	7.91142	8.06732	7.96	7.89775	7.81844	8.62835	7.4915	8.16015	8.33742	7.31919	8.10808	7.90098	8.03631	7.66319	8.00734	8.01667
ENSG00000079156.17	OSBPL6	7.71321	8.7051	8.50022	8.63541	7.57684	8.04016	8.78515	7.9102	7.47038	7.45369	8.30065	7.90851	7.83834	8.01037	8.44985	7.68608	7.78686	7.8505	7.34755	8.12651	7.6262	7.87925	8.52636	8.16965	8.8281	8.55684	8.51085	8.57169	7.31058	7.72953	7.83412
ENSG00000079215.15	SLC1A3	9.37063	8.97093	9.1267	9.20378	8.74456	8.93276	9.20638	9.69774	9.2237	11.6403	10.1009	9.88812	8.96287	9.57768	9.16596	9.62805	10.4086	10.4162	8.86775	8.27703	10.3725	9.91219	9.58797	10.0892	9.00902	9.35072	8.66295	9.32628	9.47836	8.7978	9.57758
ENSG00000079246.16	XRCC5	13.3237	13.12	13.103	12.9991	12.8753	12.5555	12.7787	12.6504	13.2939	13.0633	13.5053	12.6471	12.9167	12.7623	12.7409	12.4967	12.6771	12.4849	12.2977	12.1678	12.4812	12.5491	12.9832	12.6439	12.5145	12.708	12.6248	12.4379	12.4696	12.6736	12.7253
ENSG00000079257.8	LXN	6.62555	6.60819	7.30091	6.63528	6.34318	6.87079	6.2933	7.75974	7.98611	8.88365	6.65614	7.3576	6.73854	6.83102	7.40564	6.53509	9.28258	7.21662	8.60616	7.53431	7.8942	7.44591	6.10178	7.01732	7.51242	6.97372	7.4637	6.49247	7.00499	6.68163	7.48443
ENSG00000079263.19	SP140	5.99916	6.40866	6.13653	6.26156	5.84905	6.09209	6.21061	6.40709	6.56732	6.89696	6.30802	6.34286	6.05008	5.97274	7.13299	6.48231	7.24762	6.34548	7.05693	6.39776	6.57127	7.08417	5.9895	5.92046	6.48563	6.05789	6.15737	6.5406	6.23435	5.81794	6.58526
ENSG00000079277.22	MKNK1	9.68878	9.48117	9.59474	9.7261	9.67654	9.41561	9.44698	10.0741	9.60436	10.361	9.26085	9.96064	9.33141	9.6684	9.48503	9.70598	9.94334	10.1928	9.45614	9.51949	9.65039	9.67759	9.72395	9.77116	9.69676	9.72036	9.42691	9.99384	9.50849	9.4109	9.49077
ENSG00000079308.20	TNS1	12.9538	12.9953	13.3766	13.3122	12.8152	13.1441	12.7305	13.8176	13.0243	13.1043	12.6248	13.5906	12.5763	13.3655	13.302	13.8254	14.0862	12.9135	14.9509	12.7315	14.2908	14.0588	12.6429	12.1556	13.3643	13.0654	13.4197	12.6325	12.1761	12.9486	13.4963
ENSG00000079313.15	REXO1	9.82804	9.83259	9.91491	10.7963	10.0141	10.0993	10.1799	10.1478	9.3853	9.62365	9.61414	10.2309	10.385	10.1215	9.86619	9.30187	10.1957	10.5109	9.81171	10.5186	9.6302	9.61742	9.8528	10.2841	10.5226	10.5137	10.4408	10.2006	10.3046	10.2994	10.1336
ENSG00000079332.15	SAR1A	11.3939	11.5953	11.4889	11.2805	11.808	11.4431	11.3423	11.2778	11.5737	11.2979	11.5467	11.7134	11.5467	11.605	11.6032	11.5095	11.4214	11.4251	11.3183	11.4391	11.4126	11.4527	11.5286	11.6064	11.5862	11.1571	11.0395	11.3997	11.771	11.4451	11.2269
ENSG00000079335.20	CDC14A	7.20379	7.64529	7.32388	7.29161	6.58144	7.51653	7.63833	7.31806	7.17888	8.06428	7.11532	7.70444	7.08296	7.34176	8.14861	7.77412	8.13288	7.39419	8.33224	7.52526	7.94108	8.56873	7.18517	7.3052	7.22865	7.42218	7.33097	7.32879	7.10581	7.12503	8.15678
ENSG00000079337.16	RAPGEF3	7.21408	7.44297	7.47448	7.51352	7.05874	7.276	6.81227	7.12074	7.10528	7.56854	6.87135	7.19612	7.43371	7.24116	7.7576	6.69534	7.88311	7.91129	9.232	8.02275	8.534	8.3568	7.03281	6.90505	7.82455	7.79089	8.31439	7.7735	7.48797	7.62489	8.04024
ENSG00000079385.23	CEACAM1	10.6918	11.1124	10.6639	10.9855	10.707	11.0662	11.1016	11.2636	11.0399	10.4879	10.0504	11.0762	11.0751	10.7648	10.938	11.707	9.77969	11.3854	10.2128	11.0963	11.2498	11.0495	11.388	10.9898	11.0331	11.5189	11.1864	10.8942	11.0811	11.3568	11.0985
ENSG00000079387.14	SENP1	8.40727	8.52937	8.78238	8.42977	8.4751	8.53093	8.57254	8.79745	8.92409	9.16547	8.44283	8.9456	8.71176	8.58807	8.77562	8.51934	8.74978	8.62626	8.70406	8.87627	8.81402	8.88908	8.74906	8.8537	8.60797	8.41663	8.6338	8.48724	9.04651	8.61231	8.77441
ENSG00000079432.9	CIC	11.3417	11.5207	11.6908	11.7746	11.9878	11.5345	11.688	11.901	11.1264	11.1912	11.3931	12.443	12.1226	11.7572	11.5609	11.2805	11.8509	11.5064	12.2922	12.6304	11.0436	11.4758	11.3954	11.1976	12.1499	11.7279	11.8096	11.9763	12.3718	11.9726	11.4145
ENSG00000079435.10	LIPE	6.87637	6.53255	6.30855	7.03772	6.47942	6.95793	6.76088	6.56816	6.44349	6.9494	6.94113	6.88716	6.41933	7.0579	6.66306	6.68027	6.92215	6.54704	6.78166	6.91362	6.85651	6.91036	6.20193	5.88225	6.92677	6.67855	7.03097	6.49247	6.60135	6.94696	6.61329
ENSG00000079459.13	FDFT1	12.6656	10.8386	11.9236	11.5952	11.477	10.8164	12.0879	11.8194	10.6403	10.723	12.0323	11.8937	13.6104	12.6936	11.0655	11.1142	9.97899	12.4275	10.9298	14.109	10.7565	11.6035	12.915	13.32	10.1644	12.2023	12.9634	10.6327	12.0671	13.7383	11.8675
ENSG00000079462.8	PAFAH1B3	7.14029	6.60819	7.25375	6.48449	7.58577	6.88361	6.98432	7.7531	7.76257	7.82328	7.74167	7.68067	7.50055	7.00202	7.12172	6.87594	7.78098	7.09553	7.89775	8.08471	7.69518	7.45362	7.15399	7.0439	7.83956	7.17877	7.21906	7.12596	7.43501	7.61915	7.92838
ENSG00000079482.14	OPHN1	7.42235	7.33435	7.92193	7.46829	7.24333	7.51653	7.45715	7.38072	7.52056	7.83845	7.61523	6.71544	6.54747	7.35054	7.50251	7.89348	7.66432	7.28111	8.18672	7.63849	7.85116	8.4272	7.56653	7.75073	7.5498	7.40047	7.94962	7.32879	7.24994	7.6018	7.89767
ENSG00000079557.5	AFM	13.3166	13.5233	14.0014	13.4956	13.6853	12.9031	13.2508	10.0896	11.1991	11.436	13.6854	10.1904	11.8678	13.3681	12.4216	12.6658	8.53956	11.3945	8.24238	12.6144	10.8249	13.2238	13.1792	12.8477	11.3145	12.2139	13.5125	11.8804	12.7021	13.8737	13.3651
ENSG00000079616.14	KIF22	9.39461	9.22207	9.60078	9.45856	9.25115	9.06694	8.99082	8.49857	9.55849	9.66393	9.96531	8.63368	9.22996	9.5449	9.19181	9.08016	8.59014	9.4864	8.3924	9.15872	9.1759	8.78909	9.44393	9.52007	9.06667	9.29301	10.0285	9.69026	9.55734	10.1764	9.63522
ENSG00000079689.14	SCGN	6.90277	6.91352	6.72749	6.46415	6.61984	6.88361	6.68878	5.24597	6.92488	6.90459	6.83494	5.52932	6.07774	6.15822	6.07208	5.70058	5.52682	6.15926	5.53501	5.65236	6.41425	8.06862	6.64291	6.74884	5.66313	6.03445	6.06593	5.95803	5.62841	5.92476	6.65413
ENSG00000079691.18	CARMIL1	9.02703	9.39118	9.61428	8.97149	9.11043	8.74595	9.80823	9.28922	9.73511	9.73429	9.19914	8.65381	9.34691	9.09413	9.74071	9.3822	10.0393	8.77634	9.17358	8.77194	9.64575	10.4833	9.17941	8.97611	8.81693	9.00118	8.94275	8.54061	8.64099	8.91006	10.0706
ENSG00000079739.17	PGM1	13.1712	13.0106	12.5682	13.2837	13.1009	12.6041	13.0606	11.9882	12.1694	11.4302	13.2124	12.5773	13.2837	12.8816	12.8238	12.276	11.4462	12.3959	11.0223	12.1982	11.7223	11.7041	12.831	12.1223	12.4146	12.8554	12.4363	12.1146	12.6653	12.847	12.4407
ENSG00000079785.16	DDX1	11.3478	11.371	11.1962	11.0656	11.5838	11.1772	11.1859	11.4101	11.7579	11.2838	11.3815	11.2307	11.44	11.0875	11.1638	10.9897	10.895	11.1362	10.5859	10.9013	10.9947	10.9673	11.2942	11.525	11.2567	11.2635	10.8847	11.1354	11.198	11.436	10.8125
ENSG00000079805.19	DNM2	11.7539	11.6122	11.755	11.7583	12.0266	11.8915	11.8291	12.0234	12.0094	12.2941	12.0337	12.3069	12.1022	11.9302	11.6822	12.3762	12.1364	11.9628	12.2118	12.0056	11.8778	12.0185	11.9746	11.6864	12.047	12.1627	12.0638	11.8498	11.9248	12.611	12.0601
ENSG00000079819.19	EPB41L2	10.3249	9.99162	10.3964	10.3378	9.53558	9.83722	9.86331	10.6517	10.4875	11.2487	10.7127	9.69098	10.2829	10.2193	10.6321	10.4257	10.4381	10.466	11.1472	10.7091	11.0283	10.8409	9.69157	10.1681	10.3262	10.6104	10.3482	9.91974	10.6249	10.3314	10.5788
ENSG00000079931.15	MOXD1	6.3689	6.07656	6.53013	6.07035	5.46717	6.62923	6.05506	7.88623	7.77285	7.12719	6.07867	6.16525	6.64688	6.50173	6.69533	7.04495	9.17451	5.8137	7.45769	7.0244	7.2925	8.55833	5.55808	6.02557	7.34089	5.90671	6.36636	5.95803	6.91174	6.21942	7.02091
ENSG00000079950.14	STX7	10.0458	9.86034	10.2591	10.1535	10.2386	10.2002	10.3437	10.6725	10.3656	11.0373	10.2442	10.1529	9.90549	10.5182	10.5011	10.9145	10.1518	10.2441	11.0238	10.4702	10.7312	11.0477	10.1434	10.4476	10.1848	10.0761	9.88117	10.0277	9.8039	10.3151	10.459
ENSG00000079974.19	RABL2B	8.65597	8.1068	8.1969	8.42977	8.38269	8.45673	8.61768	8.53335	7.95501	8.59754	8.08565	8.44772	8.22554	8.26678	8.52942	8.43177	8.3009	8.2449	8.06832	8.38882	8.70196	8.48698	8.49888	8.43597	8.99918	8.30345	8.46896	8.49266	8.47198	8.0834	8.52569
ENSG00000079999.14	KEAP1	10.8946	10.5069	10.423	10.7936	11.0677	10.7715	10.9806	10.4892	10.7251	10.196	11.1357	10.942	10.9806	10.6308	10.3985	10.4082	10.3476	10.8387	9.51999	10.5961	10.4003	10.1805	10.6499	10.7507	10.8186	10.813	10.7182	10.6983	10.9105	10.9764	10.6843
ENSG00000080031.10	PTPRH	7.56373	8.84767	8.94359	7.57441	8.56187	9.18962	9.55253	9.8038	8.99916	7.80408	7.94045	10.4459	9.59505	8.39594	9.01772	9.54	9.97269	9.47983	10.048	9.73128	9.43623	10.195	9.22066	9.31418	9.94184	9.6301	9.40989	9.46454	9.03619	9.16792	8.98615
ENSG00000080189.15	SLC35C2	10.0676	9.87402	9.61279	9.92912	9.95663	9.80474	9.92531	9.90258	9.80305	9.52811	9.74928	9.73489	10.0476	9.73448	9.77526	9.61913	9.94591	10.0519	9.41114	9.89553	9.65347	9.56154	9.88931	9.63368	9.88259	9.88548	9.9865	9.86259	10.0455	10.0261	9.83319
ENSG00000080200.10	CRYBG3	10.1733	10.5319	10.7176	10.3644	10.2482	10.3986	10.4442	10.4015	10.6533	10.8907	10.4121	10.6359	10.012	10.6497	10.3852	11.0671	10.8729	10.0262	11.8275	10.426	10.8942	11.1115	10.6167	10.7891	10.5819	10.3809	10.1908	10.1973	10.412	10.2551	10.3216
ENSG00000080293.10	SCTR	5.43646	5.52855	6.34312	4.99417	4.99417	5.24532	5.67405	6.84893	6.30391	6.076	5.29037	6.04709	5.66148	5.6483	5.62602	5.5547	6.96628	4.99417	6.30829	6.02203	5.46545	7.08417	5.35217	5.598	5.93211	5.55874	6.24087	5.58219	6.10988	5.53759	6.02007
ENSG00000080298.16	RFX3	8.02855	8.45343	7.84122	7.59132	7.51266	7.46849	7.62937	8.17958	8.11209	8.18413	7.32053	7.86024	7.44224	7.70961	8.14861	8.5347	8.45834	8.10966	9.3497	7.99071	8.47914	8.38066	7.63434	7.71138	8.32121	7.80181	7.8796	8.02126	7.66319	7.31079	8.00234
ENSG00000080345.18	RIF1	11.1871	11.3931	11.7264	11.4961	11.3997	11.3504	11.5258	11.5821	11.7991	11.653	11.2008	11.4762	11.235	11.4017	11.3658	11.3857	11.2498	11.2004	11.3183	11.1833	11.3419	11.5743	11.5792	11.4334	11.4045	11.2469	11.0196	11.3232	11.3579	11.1266	11.2055
ENSG00000080371.6	RAB21	11.3847	11.3157	11.1912	11.2523	11.4181	11.2919	11.7747	11.1964	10.9917	10.9811	10.9583	11.602	11.4161	11.2213	11.2589	11.6794	11.4145	11.1722	11.4906	11.1022	11.2075	11.0636	11.2743	10.9448	11.2635	11.2964	10.8264	11.0657	11.2314	11.1712	11.0518
ENSG00000080493.18	SLC4A4	11.3083	10.7468	11.1063	11.0846	11.4065	10.8904	10.7178	10.9978	11.4404	10.2679	11.0484	10.592	10.7997	11.0413	10.6938	11.5643	10.0972	11.0707	10.869	10.8713	11.1602	12.0727	11.6187	10.8075	10.6047	11.167	10.9583	10.4342	10.4383	11.8852	11.1045
ENSG00000080503.24	SMARCA2	12.0394	11.9046	11.669	12.0472	11.3617	11.6986	11.7447	10.8359	11.5919	11.3717	11.8006	10.9955	11.7506	11.6173	11.6551	11.4847	11.1019	11.2523	10.8505	11.4531	11.279	11.5997	11.5267	11.3425	11.1879	11.5026	11.4285	11.1414	11.414	11.312	11.4243
ENSG00000080546.14	SESN1	10.1933	9.4148	9.29837	9.5873	9.21794	9.45803	9.94305	9.01207	8.88967	9.45022	10.2019	9.31921	9.29077	9.79612	9.86298	10.3108	10.1361	9.65612	9.55524	8.91055	9.66573	10.1928	9.31776	9.65007	9.09157	9.35437	9.12391	9.20652	9.10363	9.25357	9.81714
ENSG00000080561.14	MID2	9.41607	9.29518	9.62913	8.9004	9.44529	9.5127	9.33037	10.0128	9.61421	9.0723	8.55131	9.63364	9.5613	9.64109	9.37662	9.83949	9.32283	8.91945	9.68023	9.43978	9.96377	9.46884	9.41498	9.33209	10.1364	9.31188	9.3877	8.84589	9.11675	9.26974	9.38208
ENSG00000080573.7	COL5A3	9.50084	10.5734	10.347	8.69785	10.8023	8.91834	10.1374	9.69943	9.7657	9.15508	11.3333	9.15161	10.7836	11.4894	9.00318	10.5998	9.52261	11.2019	10.633	9.5106	9.80524	9.71065	10.3636	11.0081	7.9052	9.21092	9.00896	8.68019	8.26829	9.32065	9.7369
ENSG00000080603.17	SRCAP	11.2445	11.2968	11.2135	11.1339	11.6037	11.3884	11.0045	11.2481	11.0719	11.4024	10.8123	11.7809	11.1476	11.4007	11.2448	10.4278	11.3567	11.324	10.8786	11.4356	10.8627	11.3123	11.6196	11.5177	11.8552	11.3222	11.4285	11.666	11.7071	11.3094	11.1649
ENSG00000080608.10	PUM3	8.87386	9.43803	9.47982	8.94283	9.33095	9.55797	9.50551	9.78001	9.91985	9.95955	9.48142	9.66161	9.32248	9.4497	9.71425	9.38008	9.64187	9.13571	8.97603	9.19528	9.45226	9.4029	9.70016	10.0817	9.3324	9.1217	8.84459	9.31718	9.65482	9.13885	8.92735
ENSG00000080618.17	CPB2	15.0891	14.9019	14.7211	14.9325	14.7225	14.5378	14.8987	13.3876	13.2685	11.801	14.1967	14.5659	14.7234	14.5071	14.8926	15.0895	12.8182	14.3625	13.3239	13.7918	13.8336	13.7086	14.6638	14.0331	13.7378	14.8406	14.2499	14.893	14.9409	14.38	13.9954
ENSG00000080709.16	KCNN2	9.91492	9.03949	8.19286	8.95882	9.64777	7.9964	8.29486	6.28477	7.43149	6.62387	8.43151	7.68067	8.28702	7.9995	8.35178	6.98714	6.60341	7.96477	8.5146	7.28754	7.31698	5.91861	8.27613	7.61207	7.29713	8.88984	8.22186	8.78984	7.96558	7.48012	7.9927
ENSG00000080802.20	CNOT4	9.51681	9.80428	9.52499	9.46527	9.16665	9.31807	9.47166	9.38285	9.46676	9.52926	9.10307	9.16005	9.27233	9.64625	9.60516	9.7393	9.25371	9.26746	9.56176	9.32273	9.69144	9.73227	9.65668	9.80815	9.3402	9.39386	9.42932	9.35323	9.14902	9.33268	9.27238
ENSG00000080815.19	PSEN1	10.7495	10.6339	10.8677	10.6733	10.9449	10.7252	10.9703	10.8189	11.0321	10.9667	10.9739	11.2314	10.7137	10.8258	10.6591	11.0506	10.7442	10.7158	10.7807	10.4389	10.7792	10.7241	10.5846	10.7345	10.6335	10.7857	10.442	10.29	10.5819	10.7956	10.4416
ENSG00000080819.9	CPOX	10.1896	9.96631	10.3216	9.83205	9.81417	9.28702	9.75699	9.11731	9.95677	9.98234	10.2696	8.9618	10.0823	10.2399	9.58777	9.41971	8.98666	9.11464	9.55307	9.3529	8.7748	9.69814	9.96395	9.3796	9.2325	9.65542	10.2643	9.54465	10.0161	10.8425	9.61057
ENSG00000080822.17	CLDND1	9.90434	10.0364	9.91491	9.58524	9.7324	10.1871	9.77691	10.061	9.84544	9.93725	9.27665	10.4436	9.36659	10.1796	10.125	10.6506	10.4317	9.71038	11.0001	9.77088	10.199	10.1021	10.0335	9.77116	10.3674	10.0805	9.85268	10.1332	10.2162	10.0429	9.94207
ENSG00000080823.23	MOK	7.03882	7.29256	7.34646	7.20488	6.91914	6.88361	6.74325	7.07743	7.17888	7.34451	7.10043	7.47405	6.83736	6.84404	7.25092	7.31913	8.15558	7.62611	8.0116	7.05065	7.41063	7.87925	7.0212	7.22757	7.60402	7.26227	7.51146	7.30348	7.29867	6.71669	7.31319
ENSG00000080824.19	HSP90AA1	14.931	15.3012	14.4331	14.119	13.7431	13.9533	14.08	13.44	13.9442	14.3527	14.4059	14.4757	14.215	14.5137	14.4299	14.0041	14.3697	14.443	13.6977	13.5367	14.2778	14.579	14.6409	14.6554	13.9875	14.9518	14.5269	15.1775	14.0801	14.6774	13.4324
ENSG00000080839.12	RBL1	7.70611	7.2384	8.44723	6.9857	7.09781	7.56294	6.76088	7.85567	8.74306	9.02904	7.8575	7.24114	7.44224	7.62654	7.42377	7.66493	7.86106	7.25729	7.85524	7.68774	8.0447	7.79804	7.74719	7.86962	7.3082	7.21281	8.00977	7.31619	7.42416	8.1788	7.75611
ENSG00000080845.19	DLGAP4	9.91642	10.1105	10.0817	10.2679	9.7127	10.384	10.7085	11.057	10.4829	10.6272	9.30776	10.8171	9.79536	10.1252	10.3996	10.9268	11.1372	10.3619	11.7906	10.2795	10.9665	10.6603	9.96252	10.217	10.7579	10.1344	10.3909	10.2428	10.1979	10.4006	10.1346
ENSG00000080854.16	IGSF9B	5.93653	5.79019	5.87114	5.82721	5.26807	5.9505	5.38911	5.78162	5.97171	5.91716	6.36502	5.59164	5.35312	5.42448	6.10026	4.99417	6.76685	5.8137	7.14501	6.54471	6.69628	7.48401	5.82441	4.99417	5.89345	5.64472	6.24087	6.88542	5.79267	5.6578	6.09104
ENSG00000080910.13	CFHR2	13.3325	12.8755	12.6369	12.9332	13.1847	12.9914	13.0001	10.4405	11.5097	10.1793	12.531	12.3261	13.4946	13.4594	13.439	13.2032	10.8205	12.6608	10.5016	12.8514	12.1239	11.5432	12.9528	12.7336	12.6992	13.2822	12.2915	12.7091	13.6822	12.9243	12.8091
ENSG00000080947.15	CROCCP3	5.96842	6.38659	6.61311	6.65282	6.41343	6.84473	6.23893	6.93799	6.58029	6.9197	6.56714	5.87305	6.13069	6.5358	6.46757	6.09536	7.04001	6.8011	7.23888	7.57869	6.57127	7.69256	6.29284	7.14507	6.97042	6.52796	6.97581	7.27767	6.55889	6.62079	6.93886
ENSG00000080986.13	NDC80	5.75442	5.7457	7.65826	5.45485	6.24157	5.77965	5.82312	6.80871	7.83789	8.83606	7.77835	5.37366	5.61275	7.19278	6.04299	6.76801	6.35988	6.15926	6.86018	6.0855	6.16837	6.23986	5.55808	5.70659	5.89345	5.39465	6.9473	5.50428	6.70121	7.40823	7.76753
ENSG00000081014.11	AP4E1	9.22985	9.14504	9.45168	9.38487	9.25115	9.27124	9.30036	9.4924	9.4194	9.58443	8.99627	9.32422	9.31574	9.19867	9.04918	8.98591	9.19635	9.31806	8.91274	9.14728	9.09648	9.25904	9.32889	9.5575	9.41845	9.27965	9.03778	9.03937	9.08373	9.15249	9.27434
ENSG00000081019.14	RSBN1	9.43721	9.35012	9.3531	9.52651	9.44529	9.66698	9.52214	9.50601	9.12669	9.22059	9.28293	9.65765	9.5556	9.51699	9.62045	9.97988	9.97016	9.53471	10.3139	9.40901	9.55308	9.76561	9.32222	9.46088	9.65361	9.63161	9.22199	9.63767	9.37857	9.17939	9.53073
ENSG00000081026.19	MAGI3	10.5136	10.7422	10.385	10.3145	10.6103	10.2527	10.2655	10.1723	10.1146	9.59324	10.1919	10.3412	10.3448	10.3141	10.145	9.89671	9.27644	10.0933	10.1378	10.1781	9.97489	10.159	10.6058	10.5526	10.3456	10.7364	10.5142	10.5145	10.2299	10.0429	10.0547
ENSG00000081041.9	CXCL2	12.8967	12.5409	11.6819	13.7461	12.092	12.4231	11.0345	10.9686	10.6547	10.4755	10.9187	10.9444	12.2473	10.9435	11.546	10.3175	10.5242	12.1683	11.1188	12.9055	11.0594	10.9925	12.0318	11.1906	12.6326	11.93	12.6039	12.2837	11.8592	10.5224	11.6777
ENSG00000081051.8	AFP	7.08491	7.82154	6.72749	6.21064	6.58144	6.06551	6.08829	5.6554	6.87547	6.58488	7.00725	6.07807	5.74895	6.5358	6.57829	6.71023	5.52682	5.8137	4.99417	5.95364	6.32644	6.68065	7.04431	6.78171	5.4693	5.60334	6.49975	5.50428	6.29118	7.27418	7.73299
ENSG00000081052.14	COL4A4	8.25241	8.99938	9.49449	8.99958	7.42541	8.93849	8.61323	8.5895	9.07254	8.94704	8.6905	8.48421	7.94859	8.65134	10.2457	9.21203	9.82518	7.9552	9.43263	8.87974	9.97119	10.6531	7.35819	9.10385	8.30523	8.69026	9.33714	7.91926	8.98343	7.87536	10.4854
ENSG00000081059.20	TCF7	7.89851	6.76242	8.14771	8.00239	6.93381	8.01845	7.3288	7.47364	8.67183	8.24468	7.83161	7.27393	8.29164	7.94389	8.02033	7.08939	8.05286	7.75401	7.75067	8.16138	7.4911	8.31198	6.89894	7.75847	8.29448	7.2295	7.75181	7.46005	7.76867	8.19409	8.12194
ENSG00000081087.15	OSTM1	9.46217	9.44033	9.56879	9.4984	9.61205	9.8203	9.90554	10.0196	10.1066	10.2768	9.47596	10.0926	9.805	9.84778	9.83379	10.0847	10.1518	9.66337	9.77295	9.75592	10.2323	9.78052	9.90277	9.72742	10.3275	10.0049	9.52501	9.81388	9.91483	9.57742	9.84115
ENSG00000081148.12	IMPG2	6.02884	6.13549	5.899	5.94019	5.80633	5.69842	6.26648	6.0124	5.84467	5.71897	6.00145	5.69913	5.82657	6.02974	6.3002	5.88926	6.13762	6.09577	6.17719	5.91726	6.27001	6.59318	5.65973	6.44656	6.00443	5.87862	5.99946	6.24507	5.88418	6.20118	5.91548
ENSG00000081154.12	PCNP	10.7436	10.5629	10.2096	10.5744	10.8125	10.7489	10.9616	10.9019	10.6063	10.6621	10.1203	10.8737	10.9706	10.8446	10.8395	11.0814	10.693	10.6948	11.1334	10.6035	11.1548	11.0103	10.7392	11.1744	10.9785	10.7742	10.5677	10.7363	10.7675	10.4376	10.7442
ENSG00000081177.19	EXD2	9.02143	8.7051	8.77704	8.81859	9.04563	8.81305	8.70805	8.6853	8.91499	8.89441	8.97702	9.14028	8.71519	8.79511	8.87168	8.94354	8.49068	8.72155	8.96294	8.64312	8.94592	8.9272	8.68444	8.62302	8.52327	8.95863	8.74697	8.88756	8.87944	8.59523	8.69132
ENSG00000081181.8	ARG2	7.2742	7.48039	5.92593	6.93145	6.2145	6.09209	6.76088	8.66457	8.49338	6.87379	5.91668	7.1613	6.37981	6.43029	6.40781	8.04183	8.26803	6.19937	10.5817	6.0855	6.92397	6.28093	5.9895	7.72726	6.46399	6.31936	6.70975	5.65049	5.8398	6.78389	6.02007
ENSG00000081189.16	MEF2C	8.94364	9.29773	9.25686	9.26928	8.54852	9.13334	9.43197	9.89226	9.39022	10.2268	8.64234	9.6793	8.93672	9.49427	10.0065	9.64222	9.64028	9.16878	10.2669	9.81123	10.0987	10.2474	8.64921	8.61465	9.67432	9.57809	9.67698	8.81598	9.69247	9.39461	9.76088
ENSG00000081237.20	PTPRC	10.6644	9.93076	10.5724	9.81813	11.1395	10.6602	10.2499	10.2261	10.4098	12.0543	10.1582	11.7695	10.7722	10.6676	11.4027	10.9945	11.6576	10.4979	11.4497	10.7379	10.634	10.86	10.0457	9.96045	10.3262	10.4446	9.2331	11.44	10.9855	9.29455	10.5073
ENSG00000081307.15	UBA5	10.6031	11.0255	10.7008	10.7393	10.7	10.6654	10.6718	10.4323	10.7978	10.5463	10.7806	10.5584	10.6914	10.4392	10.9486	10.6541	10.1728	10.7859	10.4429	10.3459	10.3375	10.4143	10.8467	10.9849	10.4087	10.8425	10.5578	10.9053	10.8992	10.7349	10.2948
ENSG00000081320.11	STK17B	10.1195	9.66562	9.95434	9.29969	10.1403	10.0684	9.94833	9.49045	9.39186	10.7944	9.59915	10.9107	10.0863	9.56865	10.7365	10.6071	11.2812	10.1335	10.5688	9.58022	10.1043	10.7651	9.27003	9.45622	9.74454	9.95066	9.17955	10.3595	10.3634	8.32124	10.3073
ENSG00000081377.17	CDC14B	11.2956	10.7385	10.4968	11.5365	11.0124	10.7538	11.4285	9.99225	9.90161	9.38574	10.7242	10.2768	11.1582	10.6977	10.5357	9.92883	8.93817	10.5668	8.65595	10.4656	9.73718	10.0341	10.9949	10.9613	10.5283	10.7089	10.2963	10.481	10.6832	10.7075	10.1855
ENSG00000081386.13	ZNF510	9.26104	9.18407	8.81663	9.13796	8.91343	8.892	9.24701	8.68873	8.8304	8.96756	8.72789	8.23364	9.01377	9.06868	9.13698	8.72059	8.57683	8.54642	8.25325	8.77194	8.98568	9.32567	9.16953	8.93981	9.03814	8.66986	8.90846	8.93203	8.9212	8.81263	9.01936
ENSG00000081479.15	LRP2	7.85445	8.35855	9.18019	6.90343	7.8952	8.16382	7.43659	7.08839	6.89547	7.69554	8.65696	8.73537	7.17977	8.14932	8.21116	9.62271	8.83597	8.14785	9.22654	8.12062	9.09875	9.07025	8.71201	7.16917	7.7628	7.40775	8.15269	7.26458	9.58352	8.07515	8.068
ENSG00000081665.14	ZNF506	8.43292	8.43496	8.24442	8.00862	7.6803	8.46871	8.06519	8.7125	8.53865	9.15657	8.12149	8.01922	7.97195	7.98305	8.80277	8.42354	8.93817	8.3357	9.69808	8.51049	9.17805	9.51237	8.60576	8.09288	8.10404	8.53764	8.56042	8.41472	8.21397	8.54865	8.67649
ENSG00000081692.13	JMJD4	8.95837	8.97093	8.80092	9.05714	9.64569	9.17757	9.02463	9.3744	9.00988	9.16102	9.67498	9.11155	9.39455	8.52562	9.01772	7.8193	9.55843	9.50106	8.67216	9.18972	9.12789	8.45741	9.1344	9.49078	9.46201	9.40093	8.69957	9.41424	9.35664	9.18508	8.87644
ENSG00000081721.12	DUSP12	7.91697	7.79246	7.73326	7.85781	8.05618	7.74094	7.90539	7.97974	8.13993	8.02194	8.05631	8.00664	8.05076	7.59769	7.81291	7.90547	8.23011	7.74845	8.04967	7.67965	7.91523	7.8736	7.66343	7.78143	8.06011	7.72925	7.56663	7.71817	7.9802	7.9269	7.91311
ENSG00000081760.17	AACS	8.2379	7.94536	8.77704	7.78677	8.34706	8.46871	8.32248	8.91318	9.21076	9.25573	9.03027	9.5697	10.3337	8.93983	8.51303	8.16608	9.22213	8.37544	9.00187	8.99602	8.75766	9.2354	9.04533	8.95312	9.71686	8.201	8.72741	8.37407	9.37312	9.60174	8.54216
ENSG00000081791.9	DELE1	10.5586	10.331	10.2214	9.99399	10.6028	10.5159	10.1694	10.2757	9.99061	9.99651	10.3949	10.3213	10.5285	10.3131	10.2083	10.5207	10.1585	10.4684	9.65203	10.7255	10.2457	10.1917	10.2595	10.4453	10.6014	10.0494	10.4203	10.2807	10.2537	10.7029	10.3348
ENSG00000081803.17	CADPS2	10.3384	10.6034	9.98003	9.76833	10.346	10.5034	9.86331	9.88781	10.2523	10.0414	9.65821	10.6309	9.72262	9.70841	10.7659	9.78309	9.88279	9.77612	9.55524	9.89724	9.55803	10.2834	10.1409	10.3988	10.4222	10.4632	10.0141	10.4412	11.1327	10.0739	10.0143
ENSG00000081818.4	PCDHB4	6.1387	6.07656	5.899	5.82721	5.76097	6.58101	5.90792	6.38766	5.97171	6.16822	6.00145	6.66405	5.89689	6.15822	6.36606	6.30685	7.23886	6.17952	6.93401	6.83907	7.24215	6.62307	6.01892	6.14879	6.32432	5.98562	5.80586	6.44218	6.23435	5.89938	6.19849
ENSG00000081853.15	PCDHGA2	6.72014	7.74005	6.82076	6.72049	6.74515	7.32225	6.95474	7.42375	6.85514	6.80159	7.29494	6.45347	7.35432	7.23163	8.0435	7.02214	8.4547	7.17465	7.79645	8.08471	8.3045	7.45362	6.96155	6.56935	6.9987	7.08958	7.51146	6.95414	7.69032	6.40113	7.12578
ENSG00000081870.12	HSPB11	8.48696	8.48519	8.5387	8.41587	8.20627	8.61586	8.09764	7.86184	8.82555	8.71976	8.63743	8.22285	8.32807	8.36263	8.50477	8.43996	7.97825	8.18095	8.18672	7.95126	8.09606	8.37275	8.63847	8.18679	8.25617	8.62208	8.4355	8.21858	8.30914	8.68674	8.55845
ENSG00000081913.14	PHLPP1	10.8847	10.9827	10.7127	10.9925	11.1291	10.7465	11.0229	10.5801	10.0067	9.74619	10.6596	9.96224	10.6322	10.3671	10.2208	9.9489	9.4076	10.3304	9.96036	10.0959	9.95381	9.91625	10.7979	10.3964	9.88792	10.678	10.8829	10.4131	9.56213	10.4152	10.541
ENSG00000081923.15	ATP8B1	10.0931	10.4691	10.5065	9.98156	10.2303	10.4535	11.0354	10.7882	10.8657	9.80517	10.2442	10.6054	10.7844	10.3837	10.4249	10.0532	9.58678	10.0104	10.0679	10.4873	10.2137	11.2849	10.3275	10.1962	10.4173	10.9151	10.3909	9.93961	10.3784	10.2241	10.1698
ENSG00000081985.14	IL12RB2	6.62555	5.83211	6.00186	5.97461	5.71248	5.88656	6.1514	5.88878	5.8166	6.23885	6.36502	6.13707	6.18084	5.94276	6.46757	6.01294	6.80447	6.15926	6.37963	6.2791	6.46372	6.32042	5.70481	6.02557	6.46399	5.75465	5.99946	6.24507	6.17411	5.97329	5.85775
ENSG00000082014.17	SMARCD3	7.1294	6.87009	7.46085	7.28107	6.91914	7.36694	7.30616	8.05136	7.78306	8.26429	7.55268	7.93536	6.72374	7.41878	7.64749	8.13603	8.7791	6.75443	8.58059	7.74306	8.72861	8.68794	6.96155	7.00381	7.36224	6.83496	7.32019	7.1971	7.11959	6.95648	7.51894
ENSG00000082068.9	WDR70	9.0492	9.37923	9.1822	9.163	8.97775	9.13584	9.04454	9.18179	9.19396	9.21488	9.43149	8.9193	9.4178	8.95102	9.13432	8.79884	8.82196	8.99983	8.68421	8.8447	8.69296	9.19364	9.06679	9.36725	8.81693	8.94901	9.06604	8.78543	9.06693	8.97298	9.17267
ENSG00000082074.19	FYB1	9.984	9.33782	9.56416	8.87026	9.96831	9.67898	9.45443	9.50214	9.53054	11.1131	9.60166	10.3049	9.81298	9.80075	10.2917	10.1775	10.5915	10.1304	9.54213	10.2518	9.75879	9.86963	8.94165	9.47706	9.42825	9.46301	8.73918	10.2396	9.93529	8.77273	9.86608
ENSG00000082146.13	STRADB	11.7627	11.2841	11.1624	11.5396	11.6907	11.0997	11.7963	10.2179	10.3648	9.96379	10.7162	10.2429	11.1996	11.5483	10.9629	11.289	9.05524	10.7839	9.14491	10.559	10.4212	10.2215	11.407	10.9833	10.6741	11.1941	10.9271	10.7076	10.6843	11.2538	11.3276
ENSG00000082153.18	BZW1	13.7096	13.2897	13.1367	13.697	13.1244	12.8905	13.7014	13.1697	13.4443	13.0719	13.0601	13.5102	13.7178	13.2155	13.6005	13.4362	13.2007	13.803	13.0236	12.7525	12.842	12.7633	13.4862	13.2521	13.2684	13.2291	12.753	13.4429	13.5277	13.3141	13.2631
ENSG00000082175.16	PGR	6.8494	7.00937	7.05544	7.31243	6.3187	6.42279	6.2933	6.84893	6.4863	7.10789	6.92405	6.51486	6.73854	7.68247	7.57693	6.665	6.9984	6.84606	7.14501	7.38169	7.68289	7.38263	6.54369	6.97637	6.68204	7.01352	6.93281	7.25136	7.04917	6.0839	7.39034
ENSG00000082196.21	C1QTNF3	6.77929	7.64529	7.13667	7.24896	7.1966	7.02812	7.4774	6.76713	6.44349	6.8342	6.85328	6.21926	7.07174	6.80456	6.77239	6.56896	6.55873	6.61587	6.99012	7.66334	6.93487	7.35811	6.70467	6.79782	7.73086	6.76527	7.37322	6.90296	7.55881	7.1978	6.64067
ENSG00000082212.13	ME2	10.2765	10.2203	10.455	9.92912	10.3137	10.4192	10.5976	10.8902	10.4883	12.2679	9.98081	10.7066	10.115	10.6368	10.6358	10.6143	10.127	10.5668	9.70398	10.5416	10.3846	10.1115	10.8697	10.5624	10.4489	10.686	10.4936	10.2121	10.6711	10.2028	10.1486
ENSG00000082213.18	C5orf22	9.38158	9.27209	9.26068	9.40131	9.22632	9.16786	9.19159	9.25966	9.34023	9.29274	8.9886	9.42796	9.61529	9.32645	9.46822	9.54943	9.03355	9.36693	8.52805	9.13286	9.16297	9.16662	9.46224	9.70994	8.92835	8.99885	9.08457	9.05772	9.04651	9.07887	9.09473
ENSG00000082258.13	CCNT2	10.2671	10.8246	10.7217	11.0634	10.4531	10.5101	11.2182	10.822	10.4472	10.3409	9.83494	10.4732	10.5275	10.6977	10.5317	10.6584	10.4345	10.4988	10.8282	10.8362	10.5096	11.1067	10.8428	10.8337	10.7617	10.6605	10.7648	10.6217	10.6566	10.5731	10.4416
ENSG00000082269.17	FAM135A	8.78735	9.24598	9.54393	9.05714	9.00723	9.70603	9.10581	10.4139	9.60013	9.70717	8.83453	10.2108	9.32918	9.21499	9.12361	9.40316	10.0465	9.20708	9.267	9.30483	9.76308	9.76561	9.55614	9.46088	10.5408	9.39032	9.23586	9.1114	9.65706	9.08091	9.11022
ENSG00000082397.18	EPB41L3	9.40752	8.92883	9.8172	9.41526	8.81303	9.3908	9.88733	9.92877	8.81824	11.1062	9.20906	10.1835	9.36876	9.09413	9.84684	10.5101	10.8093	10.2411	11.4398	9.17571	9.85292	9.2354	8.92411	8.78087	9.16669	9.55136	8.67526	8.97903	9.73978	8.59523	8.9148
ENSG00000082438.18	COBLL1	12.7247	13.3469	12.88	13.2149	12.6354	12.8809	13.2508	11.0603	11.6721	11.0996	12.6481	11.244	13.2853	12.8234	12.3547	12.3289	9.73867	12.2863	9.91023	12.1465	11.6796	12.1475	12.9269	13.1954	11.8158	13.1079	12.6986	12.3194	11.8456	12.1477	12.2342
ENSG00000082458.12	DLG3	7.10735	7.28191	7.90715	6.9857	6.65701	7.49272	6.67006	7.69882	7.57487	7.71217	7.21508	7.12554	7.35432	7.03584	7.41474	7.52288	8.26803	7.05875	8.06213	7.83303	7.89949	9.04821	6.68953	6.86023	7.26333	7.10791	7.40406	7.22451	7.24994	6.7619	7.79008
ENSG00000082512.15	TRAF5	7.30326	7.33435	7.84641	7.32273	6.88927	7.49272	7.62035	7.60576	7.59834	8.62586	7.5203	7.58127	7.1051	7.72298	7.97883	7.96391	8.4474	7.33507	9.12449	7.88294	8.19775	8.75616	7.10031	7.20452	7.31919	6.96357	7.92898	6.86764	7.28665	6.99386	7.75611
ENSG00000082515.18	MRPL22	9.35738	9.26431	8.90251	8.93638	9.46899	9.24839	9.64652	9.00385	9.3754	9.13407	9.1242	9.4233	9.53257	9.30919	9.29317	9.63515	8.97911	9.24826	8.73525	8.7682	9.02198	9.12978	9.43366	9.11868	9.2297	9.17424	8.92227	9.32628	9.29745	9.25176	9.14501
ENSG00000082516.9	GEMIN5	9.4309	9.58885	9.55952	9.56663	9.84888	9.8172	9.91995	9.50988	10.0906	9.77259	9.80695	9.92813	9.74283	9.58307	9.81066	8.92913	9.72673	9.6963	8.85717	9.24709	9.65347	9.1437	9.69845	9.75231	9.81335	9.73719	9.22478	9.56783	9.85946	9.27331	9.23655
ENSG00000082641.16	NFE2L1	13.4201	12.6917	13.1019	13.0266	12.7643	12.7802	13.075	13.0283	12.4911	12.3971	13.5558	12.8397	12.7782	13.1373	12.5712	13.1961	12.523	12.9999	12.6891	12.4637	12.7766	12.583	12.7898	12.8431	12.3041	12.8837	12.9725	12.6728	12.3324	12.9455	13.0601
ENSG00000082684.16	SEMA5B	5.96842	6.01357	6.36	6.46415	6.2145	6.09209	6.02055	6.21774	5.89791	5.89751	5.76984	5.74677	5.55956	5.77322	6.10026	6.17104	6.18188	5.92762	6.02554	6.56421	5.8961	6.41314	5.86028	5.88225	5.93211	5.90671	6.70975	6.03863	5.48702	6.10448	6.34936
ENSG00000082701.17	GSK3B	10.8536	10.8228	10.8348	10.8157	10.8977	10.8318	10.9397	11.1415	10.8669	11.1876	10.5008	11.2327	11.0745	10.806	10.682	10.7388	10.9829	10.822	10.9662	11.1608	10.7188	11.0046	10.8923	10.8925	11.0773	10.9255	10.9013	10.7941	10.963	10.7542	10.921
ENSG00000082781.12	ITGB5	11.331	11.5305	11.6127	11.5097	11.1097	11.6965	11.7084	12.3084	12.6601	11.9793	11.7089	11.7759	11.8815	11.4113	11.6071	11.7667	12.3864	11.5856	11.5238	11.7573	12.3693	11.6321	11.1891	10.5559	11.7578	11.5792	11.6549	10.7985	11.6197	11.8106	11.7956
ENSG00000082805.21	ERC1	10.6927	11.0699	10.8393	10.9154	10.8598	10.9685	10.8373	10.7762	10.8173	10.7929	10.9015	10.8591	10.8479	10.8152	10.7881	10.449	10.8001	10.7311	10.7816	10.6598	10.7522	10.8352	11.0294	10.8165	11.0331	10.7783	10.5862	10.7799	10.7361	10.6284	10.5548
ENSG00000082898.19	XPO1	12.0193	12.0946	12.109	12.0606	11.537	11.8878	11.7692	12.3696	12.1183	12.3979	11.6313	11.9502	11.7846	11.9249	11.9585	12.1472	11.8652	12.1332	12.2755	11.7077	12.1415	12.0851	12.1114	12.1599	11.6366	12.2693	12.4315	11.9119	11.1895	11.8249	11.9586
ENSG00000082996.20	RNF13	11.2361	11.5819	11.0994	11.5317	11.3611	11.2813	11.3369	10.7471	11.0184	11.0089	10.7323	11.2254	11.372	11.1798	11.3726	11.3321	10.7589	11.1321	10.923	10.5141	11.2978	10.7947	11.388	11.0481	10.7886	11.1245	10.7619	10.9772	11.0111	10.8335	11.094
ENSG00000083067.24	TRPM3	6.55797	6.95549	6.69058	6.76885	6.29362	6.7346	6.1514	5.81906	5.99494	6.00896	6.18359	6.04709	6.10459	6.00171	6.40781	5.95338	6.01686	6.27503	6.30829	6.52486	6.41425	6.85074	6.27086	6.28343	6.03844	6.45235	6.93281	6.67396	6.3963	6.35461	6.62706
ENSG00000083093.10	PALB2	8.359	8.26736	8.62762	8.51476	8.79057	8.85003	8.63972	8.76861	9.15591	9.02089	8.55131	9.02174	8.96575	8.70861	8.76185	8.59086	8.34882	8.57766	7.92539	8.56331	8.87356	8.81838	8.83614	8.71199	8.99918	8.58828	8.57365	8.81166	8.7631	8.73688	8.80742
ENSG00000083097.15	DOP1A	9.70629	10.044	10.2185	10.5207	9.70673	9.88533	10.224	9.71792	9.63231	9.55992	9.66542	9.61332	9.57076	9.90053	10.1317	9.83795	9.1701	10.0307	9.42073	9.89041	9.79969	10.7086	10.5095	10.0771	9.91078	10.0739	10.0831	9.64979	9.67709	9.73184	10.0119
ENSG00000083099.11	LYRM2	9.78749	9.70635	9.71375	9.5873	9.78051	9.7795	9.73067	9.77038	10.2622	9.99568	10.108	10.06	9.80979	9.79457	9.75117	9.70934	9.59173	9.7921	9.17074	9.90742	9.82177	9.81422	9.95823	10.9589	9.87009	9.79327	9.88469	9.60317	10.1237	10.0972	9.77064
ENSG00000083123.15	BCKDHB	11.1846	10.7206	10.7485	11.4758	10.4495	10.3469	10.8533	8.96489	9.49748	9.11888	10.5496	9.17123	10.8045	10.3022	10.4432	10.5033	8.36055	10.2256	8.41673	10.2938	9.62707	9.74601	10.5202	10.4406	9.13112	10.4334	10.5709	10.0534	10.8935	10.6525	10.0908
ENSG00000083168.11	KAT6A	11.2793	11.4878	11.4066	11.5053	11.3799	11.4571	11.4391	11.3075	11.029	11.2549	10.9137	11.8903	11.3886	11.3657	11.4054	11.4639	11.4799	11.2747	11.6313	11.2687	11.3744	11.579	11.4504	11.1744	11.5911	11.4774	11.1554	11.765	11.5352	10.7121	11.1952
ENSG00000083223.18	TUT7	11.9622	12.0399	11.6279	11.8	11.5919	11.4576	11.6843	10.9902	11.0035	11.3023	11.5699	11.5145	11.7093	11.8587	11.61	11.5819	11.0639	11.6657	11.6121	10.9619	10.5206	11.0071	11.209	11.4251	11.1012	11.1865	11.3307	11.3019	11.1551	10.8521	11.1994
ENSG00000083290.20	ULK2	8.54686	8.03459	8.96956	8.44353	7.82969	8.39109	7.97011	8.1648	8.64452	9.10814	8.53556	8.12762	8.43622	8.33283	8.10531	8.28481	8.36055	8.31725	8.09281	8.66743	8.60934	8.49428	8.06643	8.64374	8.61229	8.20508	8.5824	7.64074	8.31488	8.52778	8.52569
ENSG00000083307.12	GRHL2	6.11243	6.16363	6.61311	6.00769	5.53953	6.45993	6.31944	7.12074	6.7703	6.86598	6.24772	6.21926	5.99205	6.18195	6.36606	6.38837	6.75405	5.87273	6.37963	7.03759	6.43099	8.43481	6.79173	5.8421	6.52769	6.10303	6.38975	6.2756	6.95922	6.14434	6.92821
ENSG00000083312.19	TNPO1	11.2817	11.5933	11.9712	11.5221	11.9092	12.0012	11.8248	12.2665	12.3487	12.2339	11.4359	12.3969	11.5206	12.1168	11.9842	12.0903	11.9542	11.8818	11.5524	11.849	12.108	12.0955	11.7904	12.0264	12.375	11.575	11.5907	11.8029	12.1123	11.7225	11.7898
ENSG00000083444.17	PLOD1	12.2777	11.6653	11.853	11.4624	11.5614	11.9159	11.9213	11.9181	11.7661	11.8387	11.5473	11.6714	11.7879	12.0063	11.5717	12.0596	12.1359	11.4799	12.5977	11.3216	12.1341	11.573	11.9887	11.9516	11.5515	12.1935	11.9513	11.3642	11.4944	12.0445	11.8567
ENSG00000083454.22	P2RX5	6.26031	6.21758	6.53013	6.15697	5.60301	6.03814	6.4413	6.12067	6.72556	6.818	6.54378	6.24521	6.67822	5.81028	6.84486	5.5547	7.83864	6.00367	6.74879	6.05432	6.77286	6.7881	5.82441	6.30833	6.588	6.1669	5.96424	6.49247	5.74226	5.78872	6.90666
ENSG00000083457.12	ITGAE	7.43977	7.26033	7.37598	7.05041	7.45512	7.53218	7.05539	7.34528	7.45754	7.88664	7.46455	7.34742	7.45916	7.38509	7.23025	7.0562	7.52266	7.26528	7.08272	7.22086	7.71943	7.67308	7.36717	7.05699	7.43441	7.46458	7.50204	7.21088	7.35717	7.90838	7.47742
ENSG00000083520.15	DIS3	10.618	10.9174	10.6732	10.994	10.5383	10.5984	10.7862	10.2746	10.9646	10.6024	10.4627	10.6288	11.0224	10.6827	11.0655	10.449	10.4608	10.5722	10.5295	10.6283	10.7932	10.6644	10.8249	10.812	10.4405	10.5514	10.2817	10.5742	10.9254	10.5254	10.3783
ENSG00000083535.16	PIBF1	8.92276	9.52738	9.11406	8.90701	9.05507	9.09285	9.16458	8.80694	9.3453	9.20916	9.32913	8.39596	8.575	9.0916	9.30742	9.09572	9.02869	8.85224	9.30377	8.78309	9.21611	9.51772	9.17201	9.49078	8.76749	8.6551	9.12391	9.17327	8.75891	8.85145	8.75761
ENSG00000083544.16	TDRD3	9.48671	9.83259	9.578	9.76652	9.45244	9.31368	9.61808	9.17693	9.43218	9.43069	9.3139	9.2312	9.3447	9.39962	9.64681	9.71438	8.98415	9.5753	9.10675	9.24709	9.10101	9.74904	9.68985	10.0496	8.90042	9.564	9.46977	9.3913	9.49099	9.25898	9.19774
ENSG00000083635.8	NUFIP1	8.28571	8.3732	8.05282	8.21621	8.09369	8.23123	8.50685	8.26055	8.50255	8.096	8.50891	8.18997	8.40676	8.17841	8.36556	7.94083	7.99854	8.25269	7.40874	7.79625	8.36261	8.10265	8.40887	8.47355	7.74692	8.03642	7.85057	7.84401	8.00897	7.9677	7.72128
ENSG00000083642.19	PDS5B	10.5872	10.6518	10.8814	10.6925	10.5237	10.4831	10.675	10.6604	10.5985	10.74	10.5221	10.8948	10.604	10.4618	10.6499	10.5687	10.5506	10.3185	10.7248	10.3208	10.7261	10.7696	10.7786	10.4903	10.5181	10.6165	10.3647	10.3712	10.4053	10.1934	10.4947
ENSG00000083720.13	OXCT1	6.7352	6.74623	6.78661	6.44343	6.03391	6.72011	6.31944	7.41526	7.72066	8.40712	6.59004	6.68143	6.80993	7.06879	7.28134	6.68027	7.41161	6.4738	7.46727	7.22086	8.01587	8.10744	5.82441	6.37967	6.39641	6.48321	6.5609	6.18106	6.8955	6.54332	7.59192
ENSG00000083750.13	RRAGB	7.5155	7.59533	7.8308	8.10469	7.55881	7.54765	7.96307	7.59833	7.58078	7.5913	7.67503	7.28468	7.42511	7.89775	7.51098	7.7069	7.59869	7.88628	7.81139	7.88294	7.60023	8.05875	7.64167	7.79652	7.52186	7.6587	7.84322	7.49373	7.6355	7.56044	7.79567
ENSG00000083799.18	CYLD	10.5691	10.6137	10.9229	10.7776	11.0846	10.731	11.037	10.3711	10.7476	10.5826	10.4557	11.1597	11.0429	10.7584	10.718	10.4196	10.5591	10.5165	10.8846	10.9925	10.221	10.6771	10.5095	10.5118	11.3573	10.6795	10.4832	10.5894	11.0276	10.4144	10.5443
ENSG00000083807.10	SLC27A5	13.225	13.0422	12.3829	13.6978	13.1747	11.9761	12.6551	8.98728	10.4441	9.71021	13.0498	11.3995	13.2175	12.2729	12.4265	11.4988	10.62	12.4851	8.58917	12.3626	10.0805	11.2376	12.6453	12.2877	12.2675	11.9562	12.515	12.3209	13.5316	13.2098	12.1817
ENSG00000083812.13	ZNF324	7.5716	7.58683	7.91209	7.91878	7.64667	7.81885	7.67359	7.99659	7.99923	7.83845	7.95646	8.1955	8.21096	8.36263	8.08314	7.55404	8.51533	8.00243	7.88373	8.1147	7.92563	8.17745	8.02268	7.70337	8.1763	7.94628	8.0357	7.99066	8.17022	7.9269	8.14382
ENSG00000083814.13	ZNF671	7.01514	7.24942	6.45603	6.9989	6.18667	6.69058	7.09622	6.96232	6.50022	7.51233	7.38243	7.10114	7.25041	6.31351	7.32083	6.90152	7.4193	6.82379	7.05693	6.91362	7.41063	7.59918	7.17486	7.08277	6.66382	6.75325	7.1955	6.56392	6.60135	6.95648	7.05037
ENSG00000083817.9	ZNF416	7.19342	7.1229	6.89693	6.94523	6.56175	6.58101	7.05539	7.16265	6.91516	6.88156	7.14461	6.59186	6.73854	7.21235	6.85886	6.58553	6.76685	6.86794	6.82937	7.11403	7.56705	7.11428	6.85982	7.0439	6.73507	6.46788	6.85769	6.67396	6.6819	6.98462	6.80475
ENSG00000083828.16	ZNF586	7.92915	8.43496	8.18476	8.33936	8.18908	8.21705	7.94887	8.05136	7.83789	8.37917	7.89959	8.1563	8.09918	8.13454	7.92361	8.18576	8.57348	8.34665	8.40218	8.27174	8.22729	8.62958	8.28998	8.3727	8.23944	8.12974	8.2878	8.36817	7.85081	7.76616	8.04024
ENSG00000083838.17	ZNF446	7.78227	7.53465	7.52117	8.05747	7.70499	8.00747	8.02523	7.61315	7.52056	7.06839	7.76927	8.47517	8.20606	7.54569	7.79929	7.55404	8.7016	8.10103	7.65426	7.69578	7.53992	7.59918	7.4112	7.5773	8.55057	7.99445	7.96996	8.36817	9.26544	8.13983	7.59836
ENSG00000083844.10	ZNF264	9.46424	9.83259	9.84162	9.74461	9.34383	9.84788	9.55021	10.124	9.48833	9.96379	9.43993	9.77384	9.39242	9.84778	9.72843	9.79106	10.2087	9.72016	10.9555	10.2195	10.1497	10.3498	9.79784	10.0907	10.163	9.72318	9.8917	9.89959	9.98073	9.73572	10.0236
ENSG00000083845.9	RPS5	12.37	12.304	11.7715	12.0259	12.2962	12.3883	12.0951	12.5783	12.8377	12.5126	12.1249	12.7969	12.5933	12.3053	12.9016	12.858	12.8126	12.8684	12.7313	12.0877	12.6862	12.1314	11.9848	11.8272	12.799	12.5721	12.2775	12.8416	12.3705	12.3851	12.4992
ENSG00000083857.15	FAT1	13.1859	12.969	13.5706	12.2453	12.704	12.9621	13.2696	14.2618	14.2547	13.2726	12.53	13.8149	12.4983	13.4744	13.0781	12.8248	13.6528	12.8626	13.2014	12.3536	12.6704	13.6407	13.3648	12.7668	12.3262	12.2794	12.9357	9.99574	12.1886	13.684	12.9575
ENSG00000083896.13	YTHDC1	10.5411	10.6469	10.4041	10.4637	10.3839	10.1457	10.6395	10.3137	10.405	10.509	10.5444	10.5142	10.3103	10.3827	10.6112	10.8149	10.6424	10.3431	11.1181	10.3144	10.4779	10.6228	10.5143	10.5934	10.2634	10.4386	10.299	10.5225	10.5377	10.2872	10.0661
ENSG00000083937.10	CHMP2B	10.5313	10.5512	10.4566	10.3727	10.8125	10.4354	10.8115	10.5429	10.5245	10.2679	10.4859	11.1868	10.9109	10.5823	10.5031	11.2617	10.2726	10.3028	10.5656	10.0643	10.2859	10.569	10.4188	10.0388	10.421	10.6524	10.2452	10.1891	10.7696	10.2942	10.3442
ENSG00000084070.12	SMAP2	12.1658	11.7112	11.7752	12.0053	11.7652	11.7061	12.1365	11.4811	11.303	11.7615	11.7769	11.8814	12.2366	11.4989	11.976	12.061	12.2172	11.971	11.5968	11.0037	11.2675	11.2999	11.462	11.3656	10.9967	11.9946	11.6158	11.9835	11.2337	11.175	11.965
ENSG00000084072.17	PPIE	9.5267	9.5446	9.01559	9.52222	9.32056	9.51462	9.22103	9.31818	9.40001	9.32485	9.73336	9.20968	9.15644	9.43187	9.26667	9.35448	9.17451	9.30139	9.17358	9.33789	9.50441	9.09675	9.63713	9.67432	9.23529	9.55136	9.59979	9.29262	9.27131	9.22251	9.25656
ENSG00000084073.10	ZMPSTE24	11.0341	11.121	10.9591	10.9886	11.4175	11.1124	11.5363	10.9609	11.267	10.9497	10.5535	11.4102	11.2949	11.4373	10.9948	11.0866	10.5007	10.8509	10.4685	10.6211	11.0477	11.1067	11.4656	11.3393	11.1492	11.2793	10.7212	11.0801	11.1439	11.012	10.7631
ENSG00000084090.14	STARD7	12.1756	12.2099	12.0371	12.2761	12.1433	11.9844	12.2387	11.9254	12.1071	12.2592	12.3566	11.9364	12.2602	12.1245	11.9753	11.3549	11.6024	12.3207	10.4382	11.6728	11.5977	11.5234	12.1492	12.191	11.9181	12.0648	11.9075	11.9274	12.0153	12.1446	11.9131
ENSG00000084092.7	NOA1	9.04369	8.97093	9.21608	9.03319	9.33869	9.1703	9.34914	9.20584	9.11086	9.01433	9.3261	8.99366	9.39668	9.17025	8.96168	9.0512	9.21573	9.48967	9.14201	8.9992	9.23064	8.878	9.33111	9.21287	8.9793	9.08484	9.19099	8.94787	9.04308	9.25176	9.2919
ENSG00000084093.19	REST	10.7671	10.4361	11.0665	10.9753	10.6209	10.9094	11.1925	10.6853	10.8367	10.8655	10.3314	10.8002	10.7214	10.9684	10.9948	10.9123	10.5016	10.9287	10.8461	10.5993	10.9572	10.9477	10.7549	10.9045	10.6565	10.6413	10.7667	10.2476	10.459	10.6836	10.8432
ENSG00000084110.11	HAL	13.4757	13.8159	11.9385	14.47	11.2043	12.1389	13.6399	10.5901	10.4033	10.8773	11.3113	12.5139	12.5158	12.4362	12.986	13.1394	11.7866	13.8028	12.3241	11.1227	12.1269	12.3827	12.4394	12.8596	12.0969	12.6282	13.0484	12.1089	13.0312	12.1947	13.1726
ENSG00000084112.15	SSH1	10.437	10.5135	10.5609	10.4537	10.5889	10.4475	9.98475	10.8572	11.0436	11.3459	10.2915	11.0017	10.2679	10.6869	10.4018	10.6558	11.3145	10.4767	11.1587	10.5395	10.6129	10.5447	10.7358	10.571	10.7743	10.3951	10.43	10.5843	10.4932	10.5358	10.4803
ENSG00000084207.18	GSTP1	9.39893	8.43496	9.058	8.99649	8.17168	9.46597	8.99082	9.95308	9.95013	10.8903	9.55321	9.5334	9.42198	9.17503	9.7529	9.72772	10.5808	9.82741	10.6299	9.62208	10.6973	10.7295	8.68095	9.52675	9.4833	9.31	9.15638	8.7223	9.40016	9.26616	9.93341
ENSG00000084234.18	APLP2	14.3278	13.9131	13.956	13.8957	13.7133	13.9556	14.0795	13.502	13.8646	13.8594	13.8805	13.7772	13.9203	13.7847	13.7405	14.0514	13.3635	13.4279	13.5253	13.6484	13.5487	13.4275	13.526	13.4782	13.5635	13.4922	13.7865	13.1537	13.8197	14.0708	13.7886
ENSG00000084444.14	FAM234B	8.19845	8.26736	8.04386	7.81562	7.79191	8.33979	7.75798	8.21827	8.10404	8.08656	8.33756	8.70099	7.87607	8.11459	8.08314	8.07922	8.31706	8.07922	8.95965	8.1954	8.45089	8.38459	8.5685	8.12884	7.99485	8.18455	8.09849	8.15124	8.13161	7.90371	8.14382
ENSG00000084453.17	SLCO1A2	7.02704	6.19098	5.50564	6.54339	6.91914	5.42809	6.31944	4.99417	5.30862	4.99417	6.41912	5.37366	6.41933	6.33389	5.67575	5.70058	5.40769	6.42743	5.88223	6.11565	5.2306	5.23668	6.17785	7.55063	7.59513	5.39465	6.26722	6.51679	6.84549	5.6578	5.22818
ENSG00000084463.8	WBP11	10.5353	10.4859	10.2865	10.3786	10.2537	10.3155	10.5579	10.0688	10.7101	10.713	10.4306	10.7018	10.8338	10.4821	10.473	10.8374	10.4363	10.2028	10.4937	10.131	10.4076	10.0501	10.3452	10.116	10.1334	10.3665	10.1621	10.1453	10.2389	10.3416	10.14
ENSG00000084623.12	EIF3I	11.3606	11.2802	11.0994	11.0969	11.3861	11.1448	11.4491	11.7255	11.8376	11.5793	11.3408	11.7072	11.5069	11.0976	11.3086	11.5625	11.7134	11.4251	11.6183	10.8156	11.2309	10.9873	11.0191	11.2428	11.2622	11.3347	11.1267	11.2239	11.3566	11.5817	11.3365
ENSG00000084636.18	COL16A1	6.32681	7.59533	7.00799	7.19362	5.84905	7.31312	6.77825	8.26517	8.12807	9.45386	7.29494	7.03804	6.91619	6.55247	8.03774	7.22413	9.39445	7.26528	8.45481	7.81108	8.84951	9.40675	6.20193	6.82942	7.45434	6.46788	7.53932	6.90296	7.23747	7.22888	8.20332
ENSG00000084652.16	TXLNA	11.4094	11.4478	11.6015	11.449	12.0349	11.7874	11.5128	11.5055	11.7407	11.5157	11.5996	12.0169	11.7191	11.8201	11.9596	10.8924	11.5522	11.7498	10.9848	12.0731	11.6479	11.3184	11.9728	11.7347	12.3725	11.8099	11.4554	11.9339	12.3657	12.0888	11.6087
ENSG00000084674.15	APOB	19.4991	19.6291	19.6578	19.6258	19.2358	19.371	19.5531	18.8208	18.5341	18.0282	19.2349	19.5144	19.7207	19.2408	19.4597	19.4747	17.7356	18.9991	17.2584	19.2258	18.2579	18.9483	19.5494	18.898	18.6551	19.2239	19.2848	18.8826	19.2834	19.6198	19.109
ENSG00000084676.16	NCOA1	11.1683	11.1487	11.1563	11.0002	11.2838	11.188	11.1157	10.6552	10.6863	10.8343	10.6168	11.4969	11.5303	11.1715	11.3698	11.3883	10.7136	10.9299	10.5427	11.0866	10.9996	10.8057	11.1508	10.9206	11.4199	11.1941	10.6496	11.2287	11.3675	10.7023	10.9604
ENSG00000084693.16	AGBL5	8.51922	7.5168	8.05282	8.06346	8.61833	7.90453	7.67359	8.12969	8.11209	8.18413	8.72789	8.03788	8.37668	8.20221	8.21116	8.39433	8.03825	8.0704	8.55018	8.65937	8.38146	7.95063	8.01152	7.74295	8.92835	7.74633	8.2985	7.63075	8.5614	8.62919	8.38651
ENSG00000084710.14	EFR3B	5.93653	6.36405	6.40908	6.26156	6.09804	6.38434	6.61203	6.84893	7.11366	7.17115	6.27832	7.07627	6.25155	6.10894	6.4868	6.53509	6.85289	6.13857	7.45769	7.44096	6.90188	6.43076	6.07499	5.75471	6.68204	6.51324	6.87308	6.56392	6.55889	6.63321	6.38389
ENSG00000084731.15	KIF3C	7.30326	6.89921	7.14539	7.14761	6.50057	7.11609	6.74325	7.66377	7.46398	8.16036	7.05468	7.18462	6.94139	7.26936	7.44167	7.86305	8.17347	7.78693	8.85717	8.0164	8.26032	7.35811	6.68953	6.42472	7.7785	7.15265	7.74391	7.60033	7.14672	7.57832	7.38282
ENSG00000084733.11	RAB10	11.7497	11.5038	11.493	11.3174	11.5789	11.631	11.8065	11.8743	11.9552	11.8257	11.7239	11.6913	11.4328	11.7006	11.4295	11.9208	11.8144	11.7327	11.3499	11.3511	11.8695	11.5959	11.821	11.7528	11.5164	11.6446	11.3397	11.5034	11.5	11.6428	11.4652
ENSG00000084734.9	GCKR	12.1365	11.9721	11.1325	12.0661	11.1164	11.467	11.8532	10.2768	10.912	9.26955	11.0382	11.226	11.1874	11.2794	11.3157	11.1542	11.1327	11.6606	10.8933	10.6688	10.4158	10.9931	11.493	11.3865	11.397	11.3049	11.3184	11.161	10.9319	10.9087	10.9864
ENSG00000084754.12	HADHA	13.4338	12.9066	13.3842	13.0005	13.9882	13.1413	13.3902	13.2822	12.8302	12.6981	13.7363	13.2564	13.8973	13.314	12.7782	13.7046	11.8791	13.9792	11.8226	12.726	12.2287	12.7727	13.7055	13.2237	12.6062	13.1758	12.9959	12.9479	12.9657	13.5768	13.7222
ENSG00000084764.12	MAPRE3	9.05469	9.2407	8.76898	8.66307	9.55342	9.37401	9.32496	9.99638	9.27607	8.71166	9.04143	9.77932	9.47331	8.94544	8.89077	9.83024	9.20715	9.4262	9.65812	9.69056	9.33039	9.21577	9.32667	9.64599	9.40612	9.91536	9.43894	9.8009	9.37857	9.39788	9.06778
ENSG00000084774.14	CAD	9.37283	9.75152	9.74952	9.32455	9.60137	10.0368	9.17062	11.1649	10.771	10.6165	9.97502	11.0048	9.73444	9.78369	9.99338	8.50382	11.1288	9.88689	10.3305	10.2465	9.94504	9.54418	9.88178	9.96373	11.6591	9.78789	10.0348	10.5969	10.9029	10.1659	9.55192
ENSG00000085063.17	CD59	12.8331	12.4098	12.9663	12.7093	12.2912	12.8912	12.8389	13.2082	13.1623	13.0131	12.6954	13.3648	12.8771	12.7313	12.7598	13.0778	13.6532	12.4394	14.2138	12.9221	13.4126	12.9507	12.7722	12.3921	13.0738	12.9256	12.8107	12.0707	12.7618	12.7341	12.9883
ENSG00000085117.12	CD82	10.069	10.0931	9.58868	10.3881	10.5932	9.78585	10.0598	9.98949	9.68663	9.91108	10.3039	9.92319	10.8378	9.80537	10.3547	10.4621	10.9486	10.4281	10.9945	10.5427	10.7092	9.43719	9.88027	9.2101	11.1879	11.0121	10.275	10.5537	11.3118	9.94463	10.0875
[truncated: 16,569 more rows]
