# Supplementary material for: Integrated transcriptomics and histopathology approach identifies a subset of rejected donor livers with potential suitability for transplantation
Source: BMC Genomics. 2024 May 2;25:437. doi: 10.1186/s12864-024-10362-7 (PMC11067109; doi:10.1186/s12864-024-10362-7)
Supplement: Supplementary file 4 — Supplementary Material 4 [file 12864_2024_10362_MOESM4_ESM.xlsx]

## Sheet: Genes-Accepted vs Rejected
Ensembl-ID	Gene Symbol	baseMean	log2FoldChange	lfcSE	stat	pvalue	padj
ENSG00000221890	NPTXR	304.962	4.19365	0.582192	7.20322	5.88072e-13	1.06047e-08
ENSG00000101210	EEF1A2	150.964	-3.81076	0.645245	-5.90591	3.5071e-09	3.16218e-05
ENSG00000275894	ENSG00000275894	135.068	1.52591	0.277771	5.4934	3.94272e-08	0.000236997
ENSG00000067057	PFKP	616.847	-2.95394	0.544341	-5.42663	5.74288e-08	0.000258903
ENSG00000170323	FABP4	82.6875	-2.44009	0.455721	-5.35436	8.58579e-08	0.000309655
ENSG00000125775	SDCBP2	359.534	-2.23789	0.423955	-5.2786	1.30174e-07	0.000335346
ENSG00000129521	EGLN3	385.882	-3.03133	0.571375	-5.30533	1.12469e-07	0.000335346
ENSG00000118785	SPP1	2584.46	-2.62607	0.504257	-5.2078	1.91097e-07	0.000430756
ENSG00000281344	HELLPAR	339.93	1.42926	0.281913	5.06985	3.98123e-07	0.00063527
ENSG00000279632	ENSG00000279632	14.1571	1.3534	0.266515	5.07813	3.81169e-07	0.00063527
ENSG00000163644	PPM1K	714.774	0.874573	0.172894	5.05842	4.22738e-07	0.00063527
ENSG00000119681	LTBP2	551.229	-2.2193	0.43746	-5.07316	3.91257e-07	0.00063527
ENSG00000164687	FABP5	127.297	-1.86509	0.377475	-4.94096	7.7739e-07	0.00107836
ENSG00000156535	CD109	216.047	-1.42187	0.296484	-4.79577	1.62055e-06	0.00203916
ENSG00000136010	ALDH1L2	109.51	-2.24031	0.468036	-4.78661	1.69619e-06	0.00203916
ENSG00000112159	MDN1	4980.37	1.1531	0.243754	4.73058	2.23879e-06	0.00251792
ENSG00000090539	CHRD	1997.74	0.892616	0.189166	4.71869	2.37368e-06	0.00251792
ENSG00000092529	CAPN3	354.987	1.24648	0.265426	4.69616	2.65101e-06	0.00261673
ENSG00000151012	SLC7A11	115.344	-2.46284	0.525335	-4.68814	2.75705e-06	0.00261673
ENSG00000165841	CYP2C19	1142.75	1.92059	0.411278	4.6698	3.01494e-06	0.00271842
ENSG00000136002	ARHGEF4	65.6434	2.51519	0.545218	4.61318	3.96553e-06	0.00333038
ENSG00000148339	SLC25A25	4040.65	1.06051	0.230139	4.60813	4.06302e-06	0.00333038
ENSG00000138131	LOXL4	533.891	-2.56683	0.561856	-4.5685	4.91238e-06	0.00385152
ENSG00000091129	NRCAM	89.2481	-2.26526	0.497534	-4.55297	5.28944e-06	0.00397436
ENSG00000186715	MST1L	1141.8	1.14238	0.252528	4.52379	6.07428e-06	0.00429102
ENSG00000179913	B3GNT3	241.917	-2.2611	0.500973	-4.51342	6.37913e-06	0.00429102
ENSG00000164932	CTHRC1	28.1146	-3.35696	0.744023	-4.51191	6.42475e-06	0.00429102
ENSG00000274080	ENSG00000274080	127.98	1.20206	0.267855	4.48773	7.19876e-06	0.00463626
ENSG00000279434	ENSG00000279434	30.4519	0.986789	0.222868	4.42768	9.52521e-06	0.00569883
ENSG00000270231	NBPF8	2161.31	0.932527	0.211549	4.40809	1.04287e-05	0.00569883
ENSG00000132688	NES	674.795	-1.84812	0.419158	-4.40913	1.03788e-05	0.00569883
ENSG00000154277	UCHL1	91.964	-2.57793	0.583211	-4.42024	9.85918e-06	0.00569883
ENSG00000197632	SERPINB2	37.5041	-4.16059	0.940375	-4.42439	9.67152e-06	0.00569883
ENSG00000167280	ENGASE	663.467	0.719066	0.163895	4.38735	1.14741e-05	0.00582348
ENSG00000134369	NAV1	718.812	-1.21457	0.27629	-4.39599	1.10269e-05	0.00582348
ENSG00000181577	C6orf223	54.6486	-3.33574	0.760805	-4.38449	1.16256e-05	0.00582348
ENSG00000109906	ZBTB16	6084.41	0.69924	0.160243	4.36363	1.27922e-05	0.00623463
ENSG00000197956	S100A6	1123.18	-1.45471	0.334099	-4.35413	1.33598e-05	0.00633993
ENSG00000248445	SEMA6A-AS1	20.8317	1.05074	0.242459	4.33367	1.46645e-05	0.00661112
ENSG00000171747	LGALS4	1813.31	-1.75693	0.404999	-4.33811	1.4371e-05	0.00661112
ENSG00000125257	ABCC4	228.425	-1.10602	0.256494	-4.31205	1.61746e-05	0.00679599
ENSG00000182718	ANXA2	7362.93	-1.28219	0.296833	-4.31956	1.56342e-05	0.00679599
ENSG00000074410	CA12	122.124	-3.11591	0.722676	-4.31164	1.62052e-05	0.00679599
ENSG00000078098	FAP	49.1902	-2.84564	0.661354	-4.30275	1.68693e-05	0.00691374
ENSG00000164171	ITGA2	328.894	-2.72595	0.635127	-4.29198	1.77088e-05	0.00709653
ENSG00000182240	BACE2	581.763	-1.44067	0.338499	-4.25606	2.08061e-05	0.00815643
ENSG00000131711	MAP1B	1971.86	-1.44763	0.341405	-4.24021	2.23311e-05	0.00856803
ENSG00000289500	ENSG00000289500	86.5686	1.03555	0.244991	4.22689	2.36942e-05	0.00872427
ENSG00000108465	CDK5RAP3	1668.97	0.34625	0.0820931	4.21777	2.46735e-05	0.00872427
ENSG00000261371	PECAM1	2795.41	-1.09614	0.259413	-4.22547	2.3844e-05	0.00872427
ENSG00000112379	ARFGEF3	243.481	-1.88698	0.447341	-4.21822	2.46243e-05	0.00872427
ENSG00000105613	MAST1	17.008	1.51594	0.360652	4.20335	2.62997e-05	0.00908319
ENSG00000185633	NDUFA4L2	327.531	-2.59037	0.616761	-4.19996	2.6696e-05	0.00908319
ENSG00000107957	SH3PXD2A	2361.59	1.12144	0.268698	4.1736	2.99823e-05	0.00983037
ENSG00000151640	DPYSL4	30.4268	-3.18137	0.761731	-4.1765	2.96023e-05	0.00983037
ENSG00000089327	FXYD5	447.304	-1.10665	0.266187	-4.1574	3.21885e-05	0.0103653
ENSG00000259581	TYRO3P	118.63	0.937499	0.226298	4.14276	3.4315e-05	0.0108562
ENSG00000188732	FAM221A	203.486	0.688831	0.166456	4.13822	3.50004e-05	0.0108821
ENSG00000104415	CCN4	454.123	-2.48308	0.600877	-4.13242	3.58959e-05	0.0109714
ENSG00000272398	CD24	1647.89	-1.78674	0.433278	-4.12377	3.72714e-05	0.0112019
ENSG00000243696	ENSG00000243696	4071.62	1.02936	0.249925	4.11868	3.81056e-05	0.0112649
ENSG00000253339	ENSG00000253339	14.6556	-2.24613	0.54807	-4.09825	4.16291e-05	0.012108
ENSG00000197122	SRC	426.859	-0.908865	0.222422	-4.08622	4.38465e-05	0.0121644
ENSG00000187513	GJA4	519.241	-0.986959	0.241284	-4.09045	4.30531e-05	0.0121644
ENSG00000149968	MMP3	81.8923	-6.12377	1.49854	-4.08649	4.37954e-05	0.0121644
ENSG00000134594	RAB33A	20.4453	-2.30924	0.569431	-4.05535	5.00598e-05	0.0136777
ENSG00000114739	ACVR2B	581.94	0.881433	0.218075	4.04187	5.3026e-05	0.0139859
ENSG00000136830	NIBAN2	2004.4	-0.948569	0.234567	-4.04392	5.25645e-05	0.0139859
ENSG00000092969	TGFB2	90.976	-1.72835	0.427839	-4.03972	5.35144e-05	0.0139859
ENSG00000179532	DNHD1	556.496	0.94265	0.234116	4.02642	5.66314e-05	0.0141838
ENSG00000024422	EHD2	1622.03	-1.58632	0.393863	-4.0276	5.63482e-05	0.0141838
ENSG00000131016	AKAP12	5463.06	-1.89163	0.469435	-4.02958	5.58757e-05	0.0141838
ENSG00000173890	GPR160	153.84	-1.21246	0.30189	-4.01623	5.91376e-05	0.0142191
ENSG00000164736	SOX17	184.094	-1.46176	0.363882	-4.01711	5.89153e-05	0.0142191
ENSG00000113083	LOX	610.351	-2.35902	0.586445	-4.02257	5.7567e-05	0.0142191
ENSG00000234456	MAGI2-AS3	1139.9	0.561817	0.140114	4.00973	6.07895e-05	0.0142955
ENSG00000262406	MMP12	18.436	-5.97975	1.49167	-4.00875	6.10412e-05	0.0142955
ENSG00000134013	LOXL2	755.919	-1.95126	0.488529	-3.99415	6.49272e-05	0.015009
ENSG00000186340	THBS2	2823.85	-2.40086	0.601545	-3.99116	6.57521e-05	0.015009
ENSG00000204706	MAMDC2-AS1	20.193	1.51706	0.380436	3.98769	6.67185e-05	0.0150392
ENSG00000008311	AASS	5219.06	1.27524	0.321803	3.96281	7.40732e-05	0.0160667
ENSG00000260735	ENSG00000260735	17.4227	1.10086	0.277402	3.96848	7.23314e-05	0.0160667
ENSG00000121716	PILRB	895.282	0.944993	0.238614	3.96035	7.48408e-05	0.0160667
ENSG00000173702	MUC13	163.49	-3.03028	0.764725	-3.96258	7.41447e-05	0.0160667
ENSG00000161265	U2AF1L4	189.059	0.556441	0.140779	3.95258	7.73123e-05	0.016402
ENSG00000289123	ENSG00000289123	14.2128	1.38876	0.353806	3.92521	8.66542e-05	0.0166029
ENSG00000233560	KRT8P39	16.2132	0.971215	0.24642	3.9413	8.10411e-05	0.0166029
ENSG00000279608	ENSG00000279608	140.906	0.925061	0.235356	3.93047	8.47805e-05	0.0166029
ENSG00000074964	ARHGEF10L	4162.01	0.705296	0.180062	3.91695	8.96747e-05	0.0166029
ENSG00000167173	C15orf39	566.742	-0.777329	0.198213	-3.92168	8.7932e-05	0.0166029
ENSG00000213793	ZNF888	71.9654	-1.09668	0.278024	-3.94454	7.99525e-05	0.0166029
ENSG00000167460	TPM4	4760.5	-1.24409	0.316388	-3.93216	8.41868e-05	0.0166029
ENSG00000060982	BCAT1	634.396	-1.30802	0.334274	-3.91302	9.11488e-05	0.0166029
ENSG00000173267	SNCG	94.3018	-1.40732	0.359271	-3.91715	8.96033e-05	0.0166029
ENSG00000163814	CDCP1	166.307	-1.53549	0.392354	-3.91353	9.09551e-05	0.0166029
ENSG00000133216	EPHB2	107.803	-1.54	0.393345	-3.91514	9.03504e-05	0.0166029
ENSG00000128591	FLNC	117.368	-2.01116	0.510336	-3.94085	8.11935e-05	0.0166029
ENSG00000127533	F2RL3	65.3962	-2.19023	0.558141	-3.92415	8.70383e-05	0.0166029
ENSG00000113739	STC2	70.7465	-2.6993	0.685494	-3.93775	8.2249e-05	0.0166029
ENSG00000172716	SLFN11	520.843	-1.09686	0.280614	-3.90879	9.27607e-05	0.0166278
ENSG00000109089	CDR2L	222.839	-1.2159	0.311145	-3.90783	9.31295e-05	0.0166278
ENSG00000197461	PDGFA	281.895	-1.42315	0.364484	-3.90458	9.43907e-05	0.0166877
ENSG00000184203	PPP1R2	1052.56	-0.348509	0.0895439	-3.89204	9.94032e-05	0.0174033
ENSG00000128567	PODXL	593.845	-1.59981	0.411524	-3.88752	0.000101274	0.017424
ENSG00000075223	SEMA3C	97.7458	-1.6382	0.421446	-3.88709	0.000101454	0.017424
ENSG00000112559	MDFI	35.3828	-2.73406	0.70388	-3.88426	0.00010264	0.0174614
ENSG00000160323	ADAMTS13	616.128	0.73713	0.190032	3.87899	0.000104893	0.0175141
ENSG00000135269	TES	717.644	-0.634626	0.163551	-3.8803	0.000104326	0.0175141
ENSG00000124772	CPNE5	41.7007	-1.35616	0.349942	-3.87539	0.000106453	0.0176117
ENSG00000215908	CROCCP2	1270.56	0.601772	0.155545	3.8688	0.000109374	0.0176126
ENSG00000152804	HHEX	1372.39	-0.525421	0.135811	-3.86876	0.000109389	0.0176126
ENSG00000155366	RHOC	2436.16	-0.822389	0.212539	-3.86935	0.000109125	0.0176126
ENSG00000116871	MAP7D1	1203.29	-0.678844	0.175719	-3.86323	0.000111896	0.0178568
ENSG00000122257	RBBP6	1663.08	0.302224	0.0786494	3.84268	0.0001217	0.0189191
ENSG00000124766	SOX4	795.21	-1.96823	0.5122	-3.84269	0.000121691	0.0189191
ENSG00000095627	TDRD1	19.7658	-2.13635	0.555765	-3.84398	0.000121054	0.0189191
ENSG00000205885	C1RL-AS1	270.747	0.563418	0.146918	3.83492	0.000125604	0.0191122
ENSG00000181467	RAP2B	1259.64	-0.686165	0.179069	-3.83185	0.000127181	0.0191122
ENSG00000172965	MIR4435-2HG	447.588	-1.1642	0.303755	-3.83269	0.000126749	0.0191122
ENSG00000129538	RNASE1	1315.5	-1.56523	0.407992	-3.83641	0.000124844	0.0191122
ENSG00000196465	MYL6B	218.556	-0.696166	0.181846	-3.82833	0.000129015	0.0192275
ENSG00000170615	SLC26A5	21.3637	1.0892	0.284771	3.82483	0.000130864	0.0193432
ENSG00000170545	SMAGP	191.955	-0.70444	0.184319	-3.82186	0.000132451	0.0194186
ENSG00000131981	LGALS3	378.011	-1.25216	0.32794	-3.81825	0.000134399	0.0195453
ENSG00000130513	GDF15	910.524	-2.48618	0.651633	-3.81531	0.000136014	0.0196219
ENSG00000242294	STAG3L5P	419.557	0.744469	0.195702	3.80409	0.000142325	0.0198957
ENSG00000042493	CAPG	277.449	-1.45551	0.38226	-3.80765	0.000140293	0.0198957
ENSG00000184363	PKP3	20.3071	-2.11734	0.555838	-3.80927	0.000139375	0.0198957
ENSG00000175793	SFN	116.76	-2.25085	0.591567	-3.80489	0.000141865	0.0198957
ENSG00000164867	NOS3	864.416	-1.15796	0.304696	-3.80038	0.000144476	0.0200411
ENSG00000111252	SH2B3	1877.71	-0.624292	0.164531	-3.79438	0.000148014	0.0202208
ENSG00000166670	MMP10	13.0331	-4.78013	1.25928	-3.79594	0.000147088	0.0202208
ENSG00000258461	ENSG00000258461	216.081	1.14675	0.302979	3.78492	0.000153756	0.0208473
ENSG00000104852	SNRNP70	3096.48	0.524661	0.138895	3.77739	0.000158481	0.0208605
ENSG00000156711	MAPK13	432.687	-1.23252	0.326196	-3.77848	0.00015779	0.0208605
ENSG00000187498	COL4A1	5947.8	-1.61546	0.427302	-3.7806	0.00015645	0.0208605
ENSG00000005884	ITGA3	342.949	-1.70647	0.451522	-3.77937	0.000157225	0.0208605
ENSG00000132357	CARD6	475.475	-0.526407	0.139512	-3.7732	0.000161164	0.0209084
ENSG00000158186	MRAS	279.916	-0.845856	0.224165	-3.77336	0.00016106	0.0209084
ENSG00000165972	CCDC38	40.8877	1.24679	0.330623	3.77103	0.000162574	0.0209408
ENSG00000112773	TENT5A	2420.19	1.02567	0.273303	3.75287	0.000174821	0.0219855
ENSG00000163565	IFI16	1175.16	-0.785777	0.209239	-3.7554	0.000173067	0.0219855
ENSG00000129465	RIPK3	75.8123	-0.830406	0.22122	-3.75376	0.000174205	0.0219855
ENSG00000167642	SPINT2	302.949	-1.30301	0.347463	-3.75008	0.000176782	0.0219855
ENSG00000122861	PLAU	115.428	-1.7679	0.471407	-3.75026	0.000176653	0.0219855
ENSG00000286076	ENSG00000286076	66.2222	1.20677	0.32245	3.7425	0.000182196	0.0220266
ENSG00000078369	GNB1	5614.93	-0.370077	0.0989693	-3.73931	0.000184523	0.0220266
ENSG00000162909	CAPN2	2468.41	-0.682433	0.182551	-3.73831	0.000185264	0.0220266
ENSG00000085491	SLC25A24	444.076	-0.923259	0.246709	-3.7423	0.000182345	0.0220266
ENSG00000101000	PROCR	128.775	-1.05718	0.283334	-3.73123	0.000190548	0.0220266
ENSG00000197747	S100A10	1911.98	-1.19681	0.320542	-3.73372	0.000188676	0.0220266
ENSG00000132622	HSPA12B	116.074	-1.20183	0.321945	-3.73304	0.000189179	0.0220266
ENSG00000101384	JAG1	763.782	-1.29484	0.345792	-3.74457	0.000180706	0.0220266
ENSG00000132718	SYT11	196.577	-1.32952	0.354879	-3.74641	0.000179386	0.0220266
ENSG00000128266	GNAZ	67.1599	-1.7683	0.473476	-3.73471	0.000187932	0.0220266
ENSG00000104368	PLAT	247.71	-1.81575	0.486435	-3.73278	0.00018938	0.0220266
ENSG00000198467	TPM2	452.546	-1.55943	0.418601	-3.72534	0.000195055	0.0222622
ENSG00000196611	MMP1	32.1865	-3.13141	0.840294	-3.72656	0.000194111	0.0222622
ENSG00000154263	ABCA10	162.804	0.796965	0.21414	3.72171	0.000197879	0.0223022
ENSG00000211895	IGHA1	6800.85	-1.73423	0.465847	-3.72275	0.000197064	0.0223022
ENSG00000214851	LINC00612	20.1087	1.92668	0.518046	3.71913	0.000199906	0.0223908
ENSG00000144655	CSRNP1	3370.16	1.13604	0.306359	3.7082	0.00020874	0.0232359
ENSG00000196924	FLNA	13980.7	-1.07727	0.291126	-3.70036	0.000215297	0.0238187
ENSG00000139329	LUM	1095.51	-1.46646	0.396585	-3.69772	0.000217547	0.0239209
ENSG00000173611	SCAI	267.048	0.458189	0.124073	3.6929	0.00022171	0.0241806
ENSG00000249751	ECSCR	121.989	-1.37229	0.371858	-3.69037	0.000223931	0.0241806
ENSG00000130821	SLC6A8	246.531	-1.64874	0.44669	-3.69103	0.000223349	0.0241806
ENSG00000115009	CCL20	314.133	-2.52414	0.684394	-3.68814	0.000225903	0.0242483
ENSG00000067225	PKM	3471.68	-1.28037	0.347889	-3.68039	0.000232876	0.0248488
ENSG00000137309	HMGA1	866.905	-1.06162	0.288649	-3.67788	0.000235178	0.0249469
ENSG00000278896	ENSG00000278896	46.0151	0.845587	0.230076	3.67526	0.000237611	0.0249477
ENSG00000205336	ADGRG1	379.258	-1.28615	0.349984	-3.67489	0.000237953	0.0249477
ENSG00000257489	ENSG00000257489	28.531	0.798573	0.217839	3.66589	0.000246482	0.0256926
ENSG00000186714	CCDC73	21.8476	1.10137	0.301143	3.6573	0.000254886	0.0257226
ENSG00000243069	ARHGEF26-AS1	38.2171	0.895128	0.244563	3.66011	0.000252107	0.0257226
ENSG00000070404	FSTL3	666.309	-1.7442	0.476968	-3.65685	0.000255329	0.0257226
ENSG00000211662	IGLV3-21	219.41	-1.85918	0.508243	-3.65806	0.000254135	0.0257226
ENSG00000076706	MCAM	1162.08	-1.87681	0.51296	-3.65879	0.000253405	0.0257226
ENSG00000154736	ADAMTS5	420.148	-1.88395	0.515094	-3.6575	0.000254692	0.0257226
ENSG00000148200	NR6A1	154.46	0.584064	0.159857	3.65367	0.00025852	0.0257729
ENSG00000001617	SEMA3F	405.654	-1.34287	0.367557	-3.6535	0.000258687	0.0257729
ENSG00000168970	JMJD7-PLA2G4B	295.605	0.631325	0.172966	3.65	0.000262242	0.0259836
ENSG00000171425	ZNF581	132.423	-0.807065	0.221614	-3.64176	0.000270777	0.0266309
ENSG00000138172	CALHM2	198.683	-0.845509	0.232406	-3.63808	0.000274682	0.0266309
ENSG00000244682	FCGR2C	110.899	-1.6459	0.452308	-3.63889	0.000273813	0.0266309
ENSG00000136999	CCN3	65.877	-2.22754	0.612061	-3.63941	0.000273265	0.0266309
ENSG00000162458	FBLIM1	423.342	-1.39624	0.384542	-3.63092	0.000282409	0.0272335
ENSG00000164294	GPX8	127.007	-1.48708	0.409986	-3.62714	0.000286577	0.0274885
ENSG00000132182	NUP210	1429.63	0.61384	0.169376	3.62414	0.000289927	0.0275171
ENSG00000139725	RHOF	229.588	-1.45563	0.401579	-3.62477	0.000289216	0.0275171
ENSG00000117602	RCAN3	226.562	-0.727817	0.200938	-3.6221	0.000292222	0.0275898
ENSG00000196878	LAMB3	649.482	-1.21979	0.337786	-3.61114	0.00030486	0.028633
ENSG00000260388	LINC00562	16.7571	1.1777	0.326441	3.60771	0.000308917	0.0288461
ENSG00000139278	GLIPR1	514.707	-0.905035	0.250944	-3.60652	0.000310328	0.0288461
ENSG00000213859	KCTD11	215.836	-0.506184	0.14105	-3.58869	0.000332347	0.0305776
ENSG00000178860	MSC	78.3729	-1.63768	0.456259	-3.58937	0.000331481	0.0305776
ENSG00000186301	MST1P2	1918.23	0.76724	0.214151	3.5827	0.000340058	0.0306673
ENSG00000112242	E2F3	455.122	-0.558172	0.155809	-3.58241	0.000340434	0.0306673
ENSG00000121797	CCRL2	58.8711	-1.18079	0.329431	-3.58432	0.000337953	0.0306673
ENSG00000272405	ENSG00000272405	36.0641	-2.09269	0.584329	-3.58135	0.000341824	0.0306673
ENSG00000189410	SH2D5	20.1696	-2.8391	0.792389	-3.58296	0.000339719	0.0306673
ENSG00000081041	CXCL2	3781.86	1.01492	0.283954	3.57426	0.000351224	0.0309822
ENSG00000226415	TPI1P1	14.5497	-1.05797	0.296163	-3.57225	0.000353926	0.0309822
ENSG00000259207	ITGB3	1006.39	-1.51976	0.425074	-3.57527	0.000349866	0.0309822
ENSG00000163909	HEYL	353.39	-1.55167	0.434213	-3.57352	0.000352213	0.0309822
ENSG00000175352	NRIP3	24.2	-1.99705	0.558929	-3.573	0.000352909	0.0309822
ENSG00000009950	MLXIPL	6807.31	0.961327	0.269587	3.56592	0.00036258	0.0315865
ENSG00000164251	F2RL1	670.231	-1.07042	0.30055	-3.56154	0.00036869	0.0319643
ENSG00000232618	HIVEP2-DT	15.3553	1.82978	0.514712	3.55495	0.000378047	0.0324634
ENSG00000138119	MYOF	721.712	-1.36106	0.382735	-3.55614	0.000376346	0.0324634
ENSG00000125821	DTD1	201.565	-0.590706	0.166696	-3.54361	0.000394692	0.0332592
ENSG00000092820	EZR	3482.3	-0.795321	0.224286	-3.54602	0.000391099	0.0332592
ENSG00000163191	S100A11	799.55	-1.03431	0.291731	-3.54541	0.000392001	0.0332592
ENSG00000134028	ADAMDEC1	44.2511	-1.94609	0.549112	-3.54407	0.000394005	0.0332592
ENSG00000249492	ENSG00000249492	19.2569	0.888202	0.250877	3.54038	0.00039955	0.0333427
ENSG00000114735	HEMK1	580.098	0.513714	0.145147	3.53927	0.000401229	0.0333427
ENSG00000133169	BEX1	26.6715	-1.49676	0.422885	-3.5394	0.000401031	0.0333427
ENSG00000134533	RERG	101.145	-1.61344	0.456131	-3.53722	0.000404362	0.0334489
ENSG00000213719	CLIC1	2824.33	-0.820472	0.232348	-3.53121	0.000413656	0.0336184
ENSG00000183386	FHL3	202.728	-1.31122	0.371338	-3.53108	0.000413869	0.0336184
ENSG00000137269	LRRC1	83.1662	-1.46889	0.415641	-3.53402	0.000409285	0.0336184
ENSG00000115602	IL1RL1	1884.05	-1.57088	0.444689	-3.53253	0.000411598	0.0336184
ENSG00000106003	LFNG	124.261	-0.851272	0.241492	-3.52505	0.000423403	0.0341824
ENSG00000135919	SERPINE2	298.205	-1.88195	0.533992	-3.5243	0.000424602	0.0341824
ENSG00000196923	PDLIM7	449.521	-1.19636	0.339604	-3.52282	0.00042698	0.034221
ENSG00000236255	ENSG00000236255	78.2448	0.672201	0.19109	3.51772	0.000435274	0.034231
ENSG00000069329	VPS35	1691.6	-0.311473	0.0885358	-3.51804	0.000434741	0.034231
ENSG00000161791	FMNL3	602.241	-1.00053	0.284262	-3.51976	0.000431936	0.034231
ENSG00000111716	LDHB	655.563	-1.02304	0.291052	-3.51498	0.00043979	0.034231
ENSG00000134780	DAGLA	92.3092	-1.08092	0.307203	-3.51858	0.000433863	0.034231
ENSG00000145506	NKD2	94.2037	-1.28676	0.366118	-3.51461	0.000440392	0.034231
ENSG00000088992	TESC	103.465	-1.75225	0.498351	-3.51609	0.000437959	0.034231
ENSG00000105329	TGFB1	1346.02	-0.933446	0.265698	-3.51318	0.000442778	0.0342688
ENSG00000097033	SH3GLB1	2918.86	-0.336538	0.0958536	-3.51096	0.000446495	0.0342724
ENSG00000034510	TMSB10	5923.65	-1.11517	0.317632	-3.51088	0.000446626	0.0342724
ENSG00000171388	APLN	97.5571	-2.42624	0.691857	-3.50685	0.000453439	0.0346477
ENSG00000236790	LINC00299	111.528	0.877331	0.250563	3.50144	0.000462749	0.0349153
ENSG00000006534	ALDH3B1	333.901	-0.646592	0.184554	-3.50355	0.000459107	0.0349153
ENSG00000113758	DBN1	378.653	-1.37469	0.392503	-3.50236	0.000461161	0.0349153
ENSG00000258947	TUBB3	45.8092	-2.17615	0.621783	-3.49985	0.000465529	0.0349787
ENSG00000266378	ENSG00000266378	41.2442	1.36329	0.389772	3.49767	0.000469347	0.0351192
ENSG00000144476	ACKR3	887.172	-1.79492	0.513749	-3.49377	0.000476259	0.0354892
ENSG00000177464	GPR4	186.392	-1.18161	0.338601	-3.48969	0.000483587	0.0357398
ENSG00000161249	DMKN	42.6718	-1.33549	0.38262	-3.49039	0.000482324	0.0357398
ENSG00000101194	SLC17A9	2324.8	0.745066	0.214151	3.47917	0.000502979	0.0358204
ENSG00000134779	TPGS2	723.712	-0.472488	0.135828	-3.47857	0.000504094	0.0358204
ENSG00000196371	FUT4	277.197	-0.606127	0.174233	-3.47882	0.000503622	0.0358204
ENSG00000092964	DPYSL2	3713.28	-0.743812	0.213532	-3.48338	0.000495133	0.0358204
ENSG00000284776	ENSG00000284776	105.48	-0.75953	0.21831	-3.47913	0.00050304	0.0358204
ENSG00000168917	SLC35G2	97.9127	-0.93895	0.269335	-3.48618	0.000489973	0.0358204
ENSG00000136235	GPNMB	1201.09	-1.14009	0.327663	-3.47945	0.000502448	0.0358204
ENSG00000122574	WIPF3	88.7832	-1.45368	0.416923	-3.4867	0.000489016	0.0358204
ENSG00000206538	VGLL3	285.22	-1.56143	0.448903	-3.47833	0.00050454	0.0358204
ENSG00000108821	COL1A1	8705.59	-1.77426	0.510005	-3.47891	0.000503464	0.0358204
ENSG00000006451	RALA	853.401	-0.581491	0.167278	-3.4762	0.000508577	0.0358249
ENSG00000250151	ARPC4-TTLL3	37.0451	-1.16641	0.335444	-3.47723	0.000506626	0.0358249
ENSG00000239653	PSMD6-AS2	78.4767	0.624842	0.180112	3.46918	0.000522058	0.03632
ENSG00000060558	GNA15	158.636	-1.2945	0.373455	-3.46629	0.00052769	0.03632
ENSG00000175274	TP53I11	1223.98	-1.35114	0.389449	-3.46937	0.00052169	0.03632
ENSG00000115380	EFEMP1	1018.06	-1.62834	0.469648	-3.46716	0.000525982	0.03632
ENSG00000161958	FGF11	27.1859	-1.7477	0.503809	-3.46898	0.000522438	0.03632
ENSG00000130176	CNN1	120.682	-2.05226	0.592042	-3.4664	0.000527474	0.03632
ENSG00000258872	FDPSP3	28.9461	1.09538	0.316278	3.46334	0.000533515	0.0364427
ENSG00000132205	EMILIN2	468.633	-1.12268	0.324122	-3.46374	0.000532713	0.0364427
ENSG00000010318	PHF7	114.894	0.493188	0.142533	3.46018	0.000539823	0.0366258
ENSG00000147257	GPC3	132.068	-1.65487	0.478291	-3.45996	0.000540258	0.0366258
ENSG00000079950	STX7	1267.55	-0.433481	0.125439	-3.45571	0.00054884	0.0367927
ENSG00000102316	MAGED2	1306.81	-0.511559	0.147992	-3.45668	0.000546876	0.0367927
ENSG00000101608	MYL12A	4865.4	-0.552041	0.159672	-3.45735	0.000545521	0.0367927
ENSG00000159842	ABR	794.219	-0.772797	0.224068	-3.44894	0.000562783	0.0370389
ENSG00000107819	SFXN3	391.504	-0.927653	0.268769	-3.45148	0.000557514	0.0370389
ENSG00000116584	ARHGEF2	975.086	-1.15966	0.33595	-3.45188	0.000556705	0.0370389
ENSG00000211890	IGHA2	1127.93	-1.84845	0.535841	-3.44962	0.000561368	0.0370389
ENSG00000041982	TNC	978.875	-1.97649	0.5729	-3.44998	0.000560635	0.0370389
ENSG00000137507	LRRC32	1034.52	-1.03733	0.301332	-3.4425	0.000576368	0.0377951
ENSG00000163947	ARHGEF3	223.151	-0.814765	0.237327	-3.43309	0.000596738	0.038426
ENSG00000142227	EMP3	212.732	-0.831318	0.242214	-3.43217	0.000598774	0.038426
ENSG00000166128	RAB8B	1446.67	-0.859395	0.25037	-3.4325	0.000598051	0.038426
ENSG00000026025	VIM	9111.94	-1.0404	0.303012	-3.43351	0.000595828	0.038426
ENSG00000167613	LAIR1	358.06	-1.1524	0.335607	-3.43378	0.000595232	0.038426
ENSG00000142583	SLC2A5	33.8163	-1.68155	0.489886	-3.43253	0.000597973	0.038426
ENSG00000288748	ENSG00000288748	26.0899	1.12585	0.328424	3.42804	0.000607951	0.0387391
ENSG00000163735	CXCL5	94.8698	-2.67059	0.778902	-3.42866	0.000606569	0.0387391
ENSG00000172270	BSG	4943.57	-0.433169	0.126454	-3.42551	0.000613651	0.0388562
ENSG00000131236	CAP1	5828.61	-0.472139	0.137838	-3.42531	0.000614098	0.0388562
ENSG00000119411	BSPRY	33.9904	-1.35394	0.395509	-3.42328	0.000618699	0.0390105
ENSG00000271699	SNX29P2	93.9359	0.626824	0.183203	3.42148	0.000622823	0.0390692
ENSG00000182952	HMGN4	498.243	-0.490429	0.143359	-3.42098	0.000623964	0.0390692
ENSG00000042980	ADAM28	103.948	-1.5384	0.450135	-3.41765	0.000631648	0.0394135
ENSG00000149925	ALDOA	9751.67	-0.855525	0.250494	-3.41535	0.000636998	0.0396103
ENSG00000224057	EGFR-AS1	20.8834	-2.35582	0.690695	-3.4108	0.00064772	0.0401386
ENSG00000232872	CTAGE3P	25.0012	1.07092	0.314164	3.40881	0.000652477	0.0402949
ENSG00000265107	GJA5	50.8892	-1.76727	0.518609	-3.40771	0.000655109	0.0403194
ENSG00000134532	SOX5	965.81	0.748227	0.219647	3.4065	0.000658007	0.04036
ENSG00000131459	GFPT2	95.5121	-1.66329	0.488617	-3.40409	0.000663854	0.0405806
ENSG00000077380	DYNC1I2	1601.26	-0.384051	0.11288	-3.40229	0.000668231	0.0407101
ENSG00000170955	CAVIN3	188.934	-0.96167	0.282764	-3.40097	0.000671484	0.0407706
ENSG00000163501	IHH	35.2882	1.16125	0.341758	3.39787	0.000679126	0.041047
ENSG00000185684	EP400P1	568.962	0.766317	0.225568	3.39728	0.000680588	0.041047
ENSG00000126247	CAPNS1	2988.29	-0.357073	0.105169	-3.39522	0.000685747	0.0412202
ENSG00000249274	PDLIM1P4	51.9795	0.883575	0.260405	3.39309	0.000691097	0.0414038
ENSG00000173064	HECTD4	2429.11	0.366339	0.108035	3.39093	0.000696549	0.041455
ENSG00000160183	TMPRSS3	36.1027	-1.60033	0.471898	-3.39126	0.000695715	0.041455
ENSG00000222041	CYTOR	219.367	-1.22585	0.361635	-3.38975	0.000699556	0.041497
ENSG00000261451	ENSG00000261451	79.0065	0.855903	0.252692	3.38714	0.000706252	0.041657
ENSG00000263956	NBPF11	668.811	0.604014	0.178374	3.38622	0.000708626	0.041657
ENSG00000170537	TMC7	25.3578	-1.49785	0.442366	-3.386	0.000709183	0.041657
ENSG00000136754	ABI1	1107.35	-0.306084	0.0905065	-3.3819	0.000719868	0.0421474
ENSG00000132002	DNAJB1	3838.12	1.29706	0.383976	3.37798	0.000730215	0.042205
ENSG00000233967	ENSG00000233967	115.959	1.07975	0.319639	3.37804	0.000730034	0.042205
ENSG00000280287	ENSG00000280287	142.433	0.834733	0.247065	3.3786	0.000728565	0.042205
ENSG00000102452	NALCN	79.9461	-1.45841	0.431517	-3.37972	0.000725602	0.042205
ENSG00000082014	SMARCD3	144.877	-0.975839	0.289122	-3.37518	0.000737669	0.0424996
ENSG00000278873	PRO1804	30.8826	1.21697	0.360939	3.37167	0.000747132	0.0429077
ENSG00000122176	FMOD	638.611	-1.46455	0.434664	-3.36939	0.000753339	0.0429904
ENSG00000158270	COLEC12	91.6289	-1.71523	0.508964	-3.37005	0.000751554	0.0429904
ENSG00000118620	ZNF430	108.022	-0.781938	0.232212	-3.36735	0.00075895	0.0430625
ENSG00000116852	KIF21B	327.571	-0.850794	0.252672	-3.36719	0.000759379	0.0430625
ENSG00000159840	ZYX	3636.22	-0.579665	0.172368	-3.36295	0.000771142	0.0431358
ENSG00000085276	MECOM	200.024	-1.29307	0.384465	-3.36328	0.000770211	0.0431358
ENSG00000167207	NOD2	138.57	-1.33385	0.396336	-3.36547	0.00076414	0.0431358
ENSG00000189334	S100A14	106.861	-1.38554	0.412066	-3.36242	0.000772631	0.0431358
ENSG00000130635	COL5A1	2468.77	-1.49436	0.444324	-3.36322	0.000770391	0.0431358
ENSG00000126878	AIF1L	93.4413	-1.2544	0.373315	-3.36015	0.00077899	0.0433159
ENSG00000130300	PLVAP	332.947	-1.4839	0.441694	-3.35956	0.000780662	0.0433159
ENSG00000280274	ENSG00000280274	13.0446	1.43259	0.426901	3.35579	0.000791378	0.0436293
ENSG00000175445	LPL	89.9168	-1.25779	0.374896	-3.35503	0.000793569	0.0436293
ENSG00000134871	COL4A2	6167.95	-1.39254	0.41485	-3.35672	0.000788731	0.0436293
ENSG00000074047	GLI2	50.9209	-1.4977	0.446676	-3.353	0.000799415	0.0438172
ENSG00000011028	MRC2	537.123	-1.39182	0.415291	-3.35144	0.000803932	0.0439312
ENSG00000180574	EIF2S3B	24.9009	-1.85009	0.552194	-3.35044	0.000806838	0.0439568
ENSG00000261366	MANEA-DT	64.1191	0.807788	0.241207	3.34894	0.000811214	0.0440621
ENSG00000285744	ENSG00000285744	120.46	0.736441	0.220222	3.34408	0.000825553	0.0445724
ENSG00000182986	ZNF320	146.071	-0.911218	0.272433	-3.34474	0.000823604	0.0445724
ENSG00000165105	RASEF	268.872	-1.131	0.338313	-3.34306	0.000828606	0.0446038
ENSG00000136854	STXBP1	329.697	-0.818777	0.245117	-3.34035	0.000836737	0.0449074
ENSG00000196526	AFAP1	358.33	-1.04189	0.312086	-3.33846	0.000842433	0.0450789
ENSG00000211663	IGLV3-19	93.4325	-1.73872	0.520972	-3.33745	0.000845506	0.0451095
ENSG00000078687	TNRC6C	589.196	0.355565	0.106685	3.33286	0.000859575	0.0457248
ENSG00000164080	RAD54L2	1438.39	0.409343	0.122922	3.33009	0.00086817	0.0459536
ENSG00000144843	ADPRH	234.992	-0.463794	0.139284	-3.32984	0.000868972	0.0459536
ENSG00000164318	EGFLAM	180.257	0.956917	0.287836	3.32452	0.000885702	0.0465652
ENSG00000270629	NBPF14	1402.92	0.470766	0.141586	3.32496	0.000884308	0.0465652
ENSG00000160211	G6PD	421.64	-0.731592	0.220209	-3.32226	0.000892915	0.0466615
ENSG00000212747	RTL8B	81.0778	-0.814721	0.245274	-3.32167	0.000894796	0.0466615
ENSG00000136286	MYO1G	316.017	-1.20203	0.36189	-3.32152	0.000895296	0.0466615
ENSG00000169783	LINGO1	41.2856	-1.01527	0.305758	-3.32051	0.000898546	0.0466959
ENSG00000151882	CCL28	125.203	-1.04343	0.314355	-3.31928	0.000902495	0.0467663
ENSG00000246145	RRS1-DT	49.4862	1.25017	0.376965	3.31641	0.000911819	0.0471141
ENSG00000130762	ARHGEF16	378.048	-0.89721	0.270812	-3.31304	0.000922888	0.0475498
ENSG00000096433	ITPR3	401.488	-1.314	0.396757	-3.31184	0.000926841	0.0476174
ENSG00000148120	AOPEP	1193.82	0.627145	0.189449	3.31035	0.000931778	0.0477351
ENSG00000161281	COX7A1	57.4395	-1.06062	0.320555	-3.30871	0.000937268	0.0478803
ENSG00000170085	SIMC1	503.582	0.739367	0.22371	3.30503	0.000949673	0.0479402
ENSG00000228486	C2orf92	39.1289	0.723334	0.218736	3.30689	0.000943386	0.0479402
ENSG00000163517	HDAC11	183.112	-0.715018	0.216362	-3.30473	0.000950692	0.0479402
ENSG00000184916	JAG2	84.0002	-1.0732	0.324612	-3.30611	0.000946014	0.0479402
ENSG00000163017	ACTG2	138.81	-2.04427	0.618647	-3.30442	0.000951732	0.0479402
ENSG00000235669	CHN2-AS1	164.529	3.71776	1.12755	3.29719	0.00097656	0.0484283
ENSG00000279319	ENSG00000279319	52.3232	1.06916	0.324096	3.2989	0.000970632	0.0484283
ENSG00000275454	ENSG00000275454	16.0308	1.00754	0.305602	3.2969	0.000977594	0.0484283
ENSG00000160888	IER2	2909.05	1.00503	0.304529	3.30026	0.000965938	0.0484283
ENSG00000183943	PRKX	302.957	-0.606618	0.183971	-3.29735	0.000976028	0.0484283
ENSG00000113140	SPARC	10075	-0.832324	0.252514	-3.29614	0.000980221	0.0484283
ENSG00000141756	FKBP10	419.731	-1.27466	0.386511	-3.29786	0.000974247	0.0484283
ENSG00000170571	EMB	361.884	-0.870951	0.264479	-3.29309	0.000990944	0.0486912
ENSG00000109099	PMP22	586.374	-0.991786	0.301147	-3.29336	0.000989969	0.0486912
ENSG00000173334	TRIB1	4795.57	1.03182	0.313462	3.29169	0.000995862	0.0487638
ENSG00000164692	COL1A2	5638.69	-1.56366	0.475111	-3.29114	0.000997829	0.0487638
ENSG00000281207	SLFNL1-AS1	138.321	0.945662	0.287647	3.28758	0.00101051	0.0488538
ENSG00000283050	GTF2IP12	229.406	0.695992	0.211655	3.28833	0.00100784	0.0488538
ENSG00000277443	MARCKS	3843.57	-1.12441	0.342012	-3.28764	0.00101031	0.0488538
ENSG00000145779	TNFAIP8	418.975	-1.17242	0.356501	-3.28867	0.00100661	0.0488538
ENSG00000176595	KBTBD11	985.279	0.62245	0.189672	3.28172	0.00103178	0.0493567
ENSG00000213516	RBMXL1	1141.5	0.598709	0.182358	3.28315	0.00102656	0.0493567
ENSG00000198542	ITGBL1	228.954	-1.518	0.462565	-3.28169	0.00103186	0.0493567
ENSG00000114268	PFKFB4	211.312	-1.57621	0.480208	-3.28235	0.00102946	0.0493567
ENSG00000115419	GLS	1255.81	-0.746923	0.227684	-3.28053	0.00103614	0.0494304
ENSG00000141526	SLC16A3	952.362	-1.52779	0.465948	-3.27889	0.00104216	0.0495866
ENSG00000135469	COQ10A	267.572	0.734749	0.224158	3.27782	0.00104614	0.0496447
ENSG00000157227	MMP14	1716.88	-1.10446	0.337078	-3.27658	0.00105072	0.0497316
ENSG00000237017	PRPF31-AS1	15.8034	0.904282	0.276352	3.27221	0.00106709	0.0498518
ENSG00000246067	RAB30-DT	242.746	0.52494	0.160326	3.27421	0.00105958	0.0498518
ENSG00000091656	ZFHX4	1393.78	0.404033	0.123463	3.27249	0.00106604	0.0498518
ENSG00000167081	PBX3	527.258	0.325968	0.0995862	3.27322	0.00106328	0.0498518
ENSG00000144063	MALL	189.428	-0.972285	0.296875	-3.27506	0.00105639	0.0498518
ENSG00000111674	ENO2	160.509	-1.77148	0.54178	-3.26975	0.00107644	0.0499837
ENSG00000058085	LAMC2	160.033	-2.14744	0.656856	-3.26928	0.00107823	0.0499837
ENSG00000274276	ENSG00000274276	2148.49	-2.52321	0.771793	-3.26928	0.00107821	0.0499837
ENSG00000160791	CCR5	59.1616	-0.98428	0.301184	-3.26804	0.00108296	0.0500745
ENSG00000160299	PCNT	1242.88	0.3411	0.104454	3.26555	0.00109253	0.0503878
ENSG00000287778	ENSG00000287778	21.2732	-1.36019	0.416759	-3.26372	0.00109958	0.0505834
ENSG00000186074	CD300LF	43.0994	-1.19933	0.367582	-3.26276	0.00110332	0.0506042
ENSG00000108370	RGS9	251.355	-1.3502	0.413898	-3.26217	0.00110564	0.0506042
ENSG00000140416	TPM1	3437.15	-0.921809	0.282678	-3.26099	0.00111024	0.0506861
ENSG00000259151	CAP2P1	26.976	0.869219	0.266616	3.26019	0.00111336	0.0507002
ENSG00000091536	MYO15A	62.4573	1.28117	0.393083	3.2593	0.00111689	0.0507329
ENSG00000285851	ENSG00000285851	115.983	0.715105	0.219467	3.25836	0.00112056	0.0507717
ENSG00000088367	EPB41L1	361.622	-1.00279	0.307852	-3.25737	0.00112449	0.0508221
ENSG00000165757	JCAD	461.202	-0.900777	0.276675	-3.25573	0.00113103	0.0508624
ENSG00000166592	RRAD	44.1551	-1.81716	0.558141	-3.25574	0.00113095	0.0508624
ENSG00000166145	SPINT1	166.276	-1.46918	0.451432	-3.25449	0.00113595	0.0509567
ENSG00000081026	MAGI3	1176.46	0.353352	0.10877	3.24863	0.00115961	0.0518891
ENSG00000172935	MRGPRF	120.596	-0.871195	0.268278	-3.24735	0.00116483	0.0519129
ENSG00000064270	ATP2C2	14.2528	-1.70342	0.524673	-3.24663	0.00116778	0.0519129
ENSG00000163898	LIPH	36.9369	-1.9399	0.597555	-3.24639	0.00116878	0.0519129
ENSG00000228794	LINC01128	805.608	0.618271	0.190672	3.24259	0.00118449	0.0524812
ENSG00000130803	ZNF317	667.167	-0.226592	0.069955	-3.23912	0.001199	0.0529092
ENSG00000105928	GSDME	171.59	-0.540955	0.167019	-3.23888	0.00120001	0.0529092
ENSG00000140367	UBE2Q2	394.301	-0.644637	0.1992	-3.23612	0.00121165	0.0532364
ENSG00000167617	CDC42EP5	111.027	-1.38955	0.429439	-3.23573	0.00121334	0.0532364
ENSG00000137825	ITPKA	66.7189	-1.71595	0.530474	-3.23474	0.00121752	0.05329
ENSG00000063127	SLC6A16	59.3416	0.905647	0.280127	3.23299	0.00122503	0.05336
ENSG00000067715	SYT1	62.9411	0.857419	0.265156	3.23364	0.00122224	0.05336
ENSG00000213015	ZNF580	227.535	-0.44748	0.138538	-3.23002	0.00123782	0.0537872
ENSG00000177138	FAM9B	49.3268	1.51197	0.468466	3.2275	0.00124877	0.0538194
ENSG00000280365	ENSG00000280365	27.7394	1.14825	0.355682	3.2283	0.00124529	0.0538194
ENSG00000276545	PCDHGB9P	20.4635	0.944723	0.292781	3.22672	0.0012522	0.0538194
ENSG00000111145	ELK3	889.604	-0.740164	0.229417	-3.22628	0.00125411	0.0538194
ENSG00000197696	NMB	34.3267	-0.880769	0.273044	-3.22574	0.00125647	0.0538194
ENSG00000203930	LINC00632	715.616	-1.85827	0.575646	-3.22816	0.00124591	0.0538194
ENSG00000102802	MEDAG	33.8867	-2.25991	0.700903	-3.22429	0.00126288	0.0539655
ENSG00000206149	HERC2P9	548.205	0.508676	0.157801	3.22353	0.00126622	0.0539804
ENSG00000146006	LRRTM2	17.9659	1.22518	0.380775	3.21758	0.00129275	0.0545952
ENSG00000112414	ADGRG6	6246.05	0.460194	0.142977	3.21866	0.00128791	0.0545952
ENSG00000070882	OSBPL3	173.992	-0.944441	0.293524	-3.21759	0.00129273	0.0545952
ENSG00000128242	GAL3ST1	63.1416	-1.27252	0.395251	-3.21953	0.00128399	0.0545952
ENSG00000280063	ENSG00000280063	66.8176	0.901571	0.280288	3.21659	0.00129724	0.0546568
ENSG00000056736	IL17RB	818.326	0.97898	0.304698	3.21295	0.00131381	0.0547986
ENSG00000227398	KIF9-AS1	74.4531	0.517484	0.161084	3.21251	0.0013158	0.0547986
ENSG00000157693	TMEM268	271.108	-0.362511	0.112805	-3.2136	0.0013108	0.0547986
ENSG00000101665	SMAD7	521.429	-0.579734	0.180447	-3.21277	0.0013146	0.0547986
ENSG00000166171	DPCD	63.7686	-0.782759	0.243627	-3.21294	0.00131384	0.0547986
ENSG00000231992	ENSG00000231992	17.4858	1.27462	0.397013	3.21052	0.00132494	0.0549877
ENSG00000135473	PAN2	1663.53	0.482866	0.150429	3.20993	0.00132769	0.0549877
ENSG00000137078	SIT1	12.8406	-1.46247	0.455664	-3.20954	0.00132949	0.0549877
ENSG00000225756	DBH-AS1	535.657	1.28162	0.399704	3.20642	0.00134398	0.05546
ENSG00000211965	IGHV3-49	47.3969	-1.61026	0.502808	-3.20253	0.00136228	0.0557155
ENSG00000104783	KCNN4	17.2277	-1.62069	0.506021	-3.20281	0.00136095	0.0557155
ENSG00000131153	GINS2	77.0485	-1.75123	0.546653	-3.20355	0.00135743	0.0557155
ENSG00000198758	EPS8L3	18.5044	-2.39031	0.746395	-3.20247	0.00136253	0.0557155
ENSG00000198844	ARHGEF15	278.253	-0.996735	0.311829	-3.19641	0.00139148	0.0565147
ENSG00000131188	PRR7	45.1502	-1.08675	0.339881	-3.19745	0.00138649	0.0565147
ENSG00000171551	ECEL1	37.3555	-2.59997	0.813386	-3.19648	0.00139116	0.0565147
ENSG00000068001	HYAL2	1826.26	-0.680124	0.212896	-3.19463	0.00140012	0.0567377
ENSG00000139687	RB1	1429.51	-0.430437	0.134813	-3.19285	0.00140875	0.0569595
ENSG00000005059	MCUB	127.446	-1.13975	0.357041	-3.1922	0.00141192	0.0569601
ENSG00000198744	MTCO3P12	7.03937	1.85446	0.581699	3.188	0.00143261	0.0576656
ENSG00000176092	CRYBG2	18.5847	-2.15154	0.675157	-3.18673	0.0014389	0.05779
ENSG00000056972	TRAF3IP2	409.036	-0.450658	0.141549	-3.18375	0.0014538	0.0582138
ENSG00000203772	SPRN	77.4692	-3.54554	1.11378	-3.18333	0.00145591	0.0582138
ENSG00000259407	ENSG00000259407	27.7257	0.913259	0.287197	3.1799	0.00147327	0.0587775
ENSG00000289208	ENSG00000289208	61.3345	1.09974	0.346509	3.17378	0.00150467	0.0592439
ENSG00000265713	ENSG00000265713	12.9825	0.903831	0.284991	3.17144	0.00151686	0.0592439
ENSG00000258727	AP1G2-AS1	165.974	0.572948	0.180465	3.17485	0.00149916	0.0592439
ENSG00000117262	GPR89A	463.206	0.333156	0.104994	3.1731	0.00150819	0.0592439
ENSG00000164924	YWHAZ	8646.74	-0.487104	0.153588	-3.17151	0.0015165	0.0592439
ENSG00000204516	MICB	79.6753	-0.891509	0.281122	-3.17126	0.00151781	0.0592439
ENSG00000083720	OXCT1	77.4849	-1.14628	0.360814	-3.17692	0.00148847	0.0592439
ENSG00000179954	SSC5D	122.797	-1.24227	0.391654	-3.17186	0.00151465	0.0592439
ENSG00000176170	SPHK1	133.208	-1.56444	0.493265	-3.1716	0.00151603	0.0592439
ENSG00000211685	IGLC7	13.5431	-2.33917	0.737422	-3.17209	0.00151348	0.0592439
ENSG00000128191	DGCR8	902.167	0.425335	0.134254	3.16814	0.00153417	0.0596851
ENSG00000136840	ST6GALNAC4	360.783	-0.98231	0.310088	-3.16785	0.00153573	0.0596851
ENSG00000275285	ENSG00000275285	18.1224	1.76546	0.557874	3.16463	0.00155281	0.0597055
ENSG00000258441	LINC00641	236.782	0.667056	0.210728	3.16548	0.0015483	0.0597055
ENSG00000151116	UEVLD	646.392	-0.273478	0.0863677	-3.16644	0.00154317	0.0597055
ENSG00000085788	DDHD2	664.568	-0.322824	0.102005	-3.16478	0.00155199	0.0597055
ENSG00000211675	IGLC1	652.325	-1.61306	0.509327	-3.16703	0.00154002	0.0597055
ENSG00000166206	GABRB3	127.96	-1.7038	0.538541	-3.16373	0.00155759	0.0597619
ENSG00000061656	SPAG4	129.731	-1.21685	0.3847	-3.16311	0.00156093	0.0597627
ENSG00000166436	TRIM66	599.678	0.663195	0.209823	3.16074	0.00157368	0.0599704
ENSG00000133789	SWAP70	765.859	-0.554849	0.175605	-3.15964	0.00157966	0.0599704
ENSG00000084207	GSTP1	771.507	-0.776685	0.245787	-3.15999	0.00157776	0.0599704
ENSG00000104419	NDRG1	5267.66	-1.45228	0.459475	-3.16074	0.00157368	0.0599704
ENSG00000187474	FPR3	467.829	-1.06646	0.33764	-3.15857	0.00158543	0.060063
ENSG00000186468	RPS23	8626.43	-0.349354	0.110633	-3.15777	0.00158981	0.0600831
ENSG00000176014	TUBB6	734.378	-1.18529	0.375419	-3.15726	0.00159262	0.0600831
ENSG00000087077	TRIP6	1129	-0.422078	0.133765	-3.15538	0.00160292	0.060105
ENSG00000166333	ILK	2134.74	-0.505723	0.160229	-3.15625	0.00159814	0.060105
ENSG00000103187	COTL1	2277.11	-0.811282	0.257115	-3.15532	0.0016032	0.060105
ENSG00000146729	NIPSNAP2	489.686	-0.36467	0.115624	-3.15394	0.00161084	0.060266
ENSG00000174640	SLCO2A1	259.565	-0.998382	0.316643	-3.15302	0.00161591	0.0603307
ENSG00000235033	DAAM2-AS1	26.2398	0.967457	0.307331	3.14793	0.0016443	0.0607275
ENSG00000177731	FLII	3643.71	-0.393221	0.124931	-3.1475	0.00164674	0.0607275
ENSG00000185989	RASA3	403.523	-0.759154	0.241129	-3.14833	0.00164205	0.0607275
ENSG00000147872	PLIN2	16499.4	-0.984041	0.312379	-3.15015	0.00163188	0.0607275
ENSG00000164442	CITED2	3296.23	-1.38032	0.438444	-3.14822	0.00164267	0.0607275
ENSG00000134769	DTNA	202.228	-1.44031	0.457599	-3.14753	0.00164657	0.0607275
ENSG00000162241	SLC25A45	373.361	0.581436	0.18477	3.14681	0.00165061	0.060746
ENSG00000156515	HK1	1016.35	-0.960213	0.305249	-3.14567	0.00165708	0.0608598
ENSG00000264112	ENSG00000264112	262.544	0.619844	0.197089	3.14499	0.00166092	0.0608768
ENSG00000010270	STARD3NL	425.414	-0.434263	0.13814	-3.14364	0.00166862	0.0610348
ENSG00000267385	ENSG00000267385	535.528	0.835032	0.265797	3.14162	0.00168018	0.0611971
ENSG00000160953	PWWP3A	1313.43	0.496147	0.157936	3.14145	0.00168113	0.0611971
ENSG00000243238	IGKV2-30	65.4041	-1.51564	0.48252	-3.14108	0.00168324	0.0611971
ENSG00000280383	ENSG00000280383	174.846	0.650074	0.207225	3.13704	0.00170663	0.0616096
ENSG00000106868	SUSD1	343.818	-0.808164	0.257643	-3.13676	0.00170825	0.0616096
ENSG00000124575	H1-3	394.109	-1.26339	0.402625	-3.13788	0.00170175	0.0616096
ENSG00000231991	ANXA2P2	19.0813	-1.28512	0.409619	-3.13736	0.00170476	0.0616096
ENSG00000213901	SLC23A3	46.1669	1.08134	0.3449	3.13522	0.00171726	0.0616984
ENSG00000197879	MYO1C	4685.49	-0.457215	0.145834	-3.13517	0.00171755	0.0616984
ENSG00000124225	PMEPA1	278.524	-1.19793	0.382462	-3.13214	0.00173535	0.0622137
ENSG00000127419	TMEM175	595.208	0.453684	0.144897	3.13107	0.0017417	0.0623178
ENSG00000006118	TMEM132A	172.704	-1.57124	0.501984	-3.13005	0.00174774	0.062386
ENSG00000112486	CCR6	11.3387	-3.77234	1.20538	-3.12959	0.00175053	0.062386
ENSG00000216316	ENSG00000216316	24.4299	0.863701	0.276151	3.12764	0.00176218	0.0626774
ENSG00000229124	VIM-AS1	44.6341	-0.955825	0.305805	-3.1256	0.00177444	0.0629893
ENSG00000269113	TRABD2B	473.029	0.841391	0.269608	3.12079	0.00180364	0.0631316
ENSG00000182378	PLCXD1	594.873	0.805629	0.258187	3.12033	0.00180646	0.0631316
ENSG00000269837	IPO5P1	161.413	0.721185	0.231073	3.12103	0.00180222	0.0631316
ENSG00000132740	IGHMBP2	507.734	0.446197	0.142887	3.12272	0.00179189	0.0631316
ENSG00000148180	GSN	3024.03	-0.744951	0.238639	-3.12167	0.00179831	0.0631316
ENSG00000163393	SLC22A15	170.271	-1.27357	0.407826	-3.12283	0.00179122	0.0631316
ENSG00000120875	DUSP4	174.208	-1.34205	0.430006	-3.121	0.0018024	0.0631316
ENSG00000230006	ANKRD36BP2	33.9698	-1.37159	0.439072	-3.12385	0.00178503	0.0631316
ENSG00000147010	SH3KBP1	818.221	-0.448004	0.143657	-3.11856	0.00181736	0.0631453
ENSG00000166130	IKBIP	608.874	-0.780818	0.250354	-3.11886	0.00181553	0.0631453
ENSG00000166086	JAM3	211.955	-0.975972	0.312923	-3.11889	0.00181536	0.0631453
ENSG00000198342	ZNF442	109.852	0.608497	0.195182	3.11758	0.00182341	0.0632336
ENSG00000141985	SH3GL1	1656.99	-0.465638	0.149416	-3.11639	0.0018308	0.0633683
ENSG00000279932	ENSG00000279932	90.4604	1.12406	0.360851	3.11502	0.00183932	0.0635411
ENSG00000122694	GLIPR2	286.059	-0.845616	0.271556	-3.11396	0.00184593	0.0636476
ENSG00000135541	AHI1	881.522	0.505472	0.162385	3.11279	0.00185326	0.0637782
ENSG00000157343	ARMC12	17.307	1.22848	0.394879	3.11104	0.00186429	0.0640357
ENSG00000162989	KCNJ3	67.4944	1.17541	0.378185	3.10803	0.00188341	0.0644469
ENSG00000112305	SMAP1	779.325	-0.303291	0.0975657	-3.10858	0.00187986	0.0644469
ENSG00000250462	LRRC37BP1	218.837	-0.449761	0.144743	-3.10732	0.00188794	0.0644797
ENSG00000175161	CADM2	39.2935	1.15993	0.373517	3.10542	0.00190008	0.0646494
ENSG00000167302	TEPSIN	406.494	0.429145	0.138175	3.10581	0.00189759	0.0646494
ENSG00000095970	TREM2	36.3866	-1.48606	0.478634	-3.1048	0.0019041	0.0646641
ENSG00000262655	SPON1	446.486	-1.61601	0.521195	-3.10059	0.00193133	0.0654656
ENSG00000119737	GPR75	47.0617	0.697945	0.225184	3.09944	0.00193889	0.0655986
ENSG00000170043	TRAPPC1	833.641	-0.315034	0.101827	-3.09381	0.00197606	0.0656504
ENSG00000136940	PDCL	267.038	-0.350141	0.112998	-3.09864	0.0019441	0.0656504
ENSG00000175061	SNHG29	4049.38	-0.389407	0.125866	-3.09382	0.001976	0.0656504
ENSG00000144048	DUSP11	328.373	-0.39138	0.126424	-3.09579	0.00196292	0.0656504
ENSG00000147650	LRP12	133.226	-0.699453	0.226117	-3.09333	0.00197926	0.0656504
ENSG00000172578	KLHL6	299.995	-0.81409	0.262873	-3.0969	0.00195559	0.0656504
ENSG00000152104	PTPN14	600.609	-0.905311	0.292466	-3.09544	0.00196518	0.0656504
ENSG00000185112	FAM43A	350.944	-0.96892	0.313155	-3.09406	0.00197441	0.0656504
ENSG00000213626	LBH	862.818	-1.13826	0.367994	-3.09315	0.00198047	0.0656504
ENSG00000166250	CLMP	125.396	-1.70644	0.551635	-3.09343	0.00197856	0.0656504
ENSG00000104951	IL4I1	40.152	-2.28076	0.736393	-3.09721	0.00195354	0.0656504
ENSG00000259820	ENSG00000259820	511.212	0.710872	0.229932	3.09166	0.00199041	0.0656611
ENSG00000126603	GLIS2	153.154	-0.926585	0.299668	-3.09204	0.00198787	0.0656611
ENSG00000115318	LOXL3	112.484	-1.21853	0.394159	-3.09146	0.00199172	0.0656611
ENSG00000108828	VAT1	2539.67	-0.713235	0.230888	-3.08909	0.00200769	0.0659129
ENSG00000262370	ENSG00000262370	25.8261	-0.823107	0.266402	-3.08972	0.00200344	0.0659129
ENSG00000151612	ZNF827	115.113	-1.23489	0.399808	-3.0887	0.00201032	0.0659129
ENSG00000248671	ALG1L9P	13.5467	1.0494	0.34005	3.08603	0.00202846	0.0660273
ENSG00000205746	PKD1P4	675.07	0.656997	0.212823	3.08706	0.00202145	0.0660273
ENSG00000151617	EDNRA	132.42	-1.44641	0.468468	-3.08752	0.00201833	0.0660273
ENSG00000173391	OLR1	47.9235	-1.82546	0.591506	-3.08612	0.00202789	0.0660273
ENSG00000259343	TMC3-AS1	197.256	1.00927	0.327281	3.08381	0.00204371	0.0660469
ENSG00000119004	CYP20A1	1674.97	0.366612	0.118845	3.08478	0.002037	0.0660469
ENSG00000187626	ZKSCAN4	117.375	-0.420364	0.136313	-3.08381	0.00204368	0.0660469
ENSG00000169347	GP2	18.4589	-3.09921	1.0047	-3.0847	0.00203755	0.0660469
ENSG00000214013	GANC	684.008	0.496377	0.160998	3.08312	0.00204843	0.0660812
ENSG00000131100	ATP6V1E1	1540.86	-0.29283	0.0950029	-3.08232	0.00205391	0.0661093
ENSG00000100353	EIF3D	2017.44	-0.360697	0.117036	-3.08193	0.00205664	0.0661093
ENSG00000180228	PRKRA	758.61	0.303626	0.0985816	3.07995	0.00207037	0.0664324
ENSG00000132199	ENOSF1	1783.6	0.450354	0.146273	3.07885	0.00207802	0.0665593
ENSG00000132821	VSTM2L	107.415	-1.41429	0.459493	-3.07794	0.00208439	0.0666451
ENSG00000145332	KLHL8	780.038	0.32943	0.107079	3.0765	0.00209443	0.0668475
ENSG00000148484	RSU1	1329.48	-0.403045	0.131037	-3.0758	0.00209938	0.0668873
ENSG00000224822	THRB-IT1	63.0898	0.692327	0.225237	3.07377	0.00211375	0.0672261
ENSG00000111696	NT5DC3	456.598	0.510675	0.166241	3.07189	0.00212706	0.0672685
ENSG00000164292	RHOBTB3	2329.47	0.412541	0.134257	3.07278	0.00212075	0.0672685
ENSG00000140575	IQGAP1	3747.07	-0.583014	0.189795	-3.07181	0.00212766	0.0672685
ENSG00000162745	OLFML2B	190.18	-1.27176	0.414054	-3.07148	0.00213	0.0672685
ENSG00000139266	MARCHF9	169.613	-0.603429	0.196531	-3.0704	0.00213774	0.0672897
ENSG00000168461	RAB31	910.534	-0.736147	0.239761	-3.07034	0.00213813	0.0672897
ENSG00000186231	KLHL32	21.4649	0.793915	0.258671	3.06921	0.00214624	0.067427
ENSG00000138375	SMARCAL1	324.788	-0.339772	0.11076	-3.06764	0.00215756	0.0675472
ENSG00000131389	SLC6A6	782.977	-0.817733	0.266555	-3.06778	0.00215652	0.0675472
ENSG00000254709	IGLL5	197.639	-1.60379	0.523149	-3.06565	0.002172	0.0678815
ENSG00000148925	BTBD10	444.913	-0.335928	0.109605	-3.06491	0.00217736	0.0679314
ENSG00000167798	C3P1	3250.73	0.900818	0.294475	3.05907	0.00222026	0.0681555
ENSG00000198520	ARMH1	61.2617	0.679341	0.222079	3.059	0.00222077	0.0681555
ENSG00000158615	PPP1R15B	4946.84	0.44562	0.145517	3.06233	0.00219619	0.0681555
ENSG00000198960	ARMCX6	219.342	-0.508839	0.166211	-3.0614	0.00220306	0.0681555
ENSG00000135046	ANXA1	892.905	-0.887918	0.290284	-3.05879	0.00222234	0.0681555
ENSG00000186994	KANK3	388.538	-0.925127	0.302066	-3.06266	0.00219377	0.0681555
ENSG00000165152	PGAP4	213.634	-0.949537	0.310301	-3.06006	0.00221295	0.0681555
ENSG00000158714	SLAMF8	176.286	-1.14346	0.373598	-3.06066	0.0022085	0.0681555
ENSG00000173110	HSPA6	181.1	-1.39572	0.456261	-3.05903	0.00222053	0.0681555
ENSG00000132698	RAB25	27.2611	-1.72619	0.564012	-3.06056	0.00220926	0.0681555
ENSG00000170909	OSCAR	81.1454	-0.969056	0.316955	-3.05739	0.00223272	0.0683575
ENSG00000280453	ENSG00000280453	44.3615	1.14347	0.374358	3.05448	0.00225454	0.0684447
ENSG00000243986	ENO1P3	24.907	1.07491	0.35174	3.05596	0.0022434	0.0684447
ENSG00000250995	TMEM30BP1	38.6032	0.641908	0.210144	3.05462	0.00225348	0.0684447
ENSG00000187288	CIDEC	208.05	-1.79672	0.588136	-3.05493	0.00225112	0.0684447
ENSG00000168398	BDKRB2	69.2314	-1.79942	0.589049	-3.05479	0.00225217	0.0684447
ENSG00000107159	CA9	38.9889	-1.58668	0.519583	-3.05376	0.00225995	0.0684937
ENSG00000255545	B3GAT1-DT	102.642	1.10067	0.360609	3.05227	0.00227121	0.0686042
ENSG00000162704	ARPC5	2374.48	-0.398822	0.130647	-3.05266	0.0022682	0.0686042
ENSG00000130755	GMFG	274.382	-0.675941	0.221538	-3.05112	0.00227987	0.0686359
ENSG00000177469	CAVIN1	3136.51	-0.910675	0.298436	-3.05149	0.0022771	0.0686359
ENSG00000077549	CAPZB	3519.19	-0.31689	0.10396	-3.0482	0.00230215	0.0690249
ENSG00000124216	SNAI1	158.701	-1.02657	0.336798	-3.04802	0.00230355	0.0690249
ENSG00000149380	P4HA3	38.7037	-1.67972	0.551101	-3.04793	0.00230427	0.0690249
ENSG00000110799	VWF	1805.83	-1.18688	0.389555	-3.04675	0.00231329	0.0691801
ENSG00000250069	ENSG00000250069	47.0575	0.893268	0.293286	3.04572	0.00232124	0.0692644
ENSG00000123612	ACVR1C	141.042	0.715987	0.235144	3.04489	0.00232763	0.0692644
ENSG00000008128	CDK11A	415.09	0.34734	0.114065	3.04509	0.00232609	0.0692644
ENSG00000260816	ENSG00000260816	61.2003	0.909988	0.299051	3.04291	0.00234299	0.0692799
ENSG00000122359	ANXA11	2622.45	-0.342878	0.112643	-3.04395	0.00233496	0.0692799
ENSG00000110906	KCTD10	1005.74	-0.521477	0.171372	-3.04296	0.00234267	0.0692799
ENSG00000132465	JCHAIN	1137.17	-1.49676	0.491894	-3.04285	0.00234352	0.0692799
ENSG00000273599	ENSG00000273599	13.1228	1.07	0.351905	3.0406	0.00236111	0.0696855
ENSG00000179431	FJX1	159.385	-1.12609	0.370519	-3.03923	0.00237185	0.0698883
ENSG00000154721	JAM2	179.364	-0.951125	0.313027	-3.03848	0.00237776	0.0699481
ENSG00000180616	SSTR2	122.203	0.76663	0.252385	3.03754	0.0023852	0.0700526
ENSG00000225205	ENSG00000225205	22.7262	-1.0896	0.358897	-3.03597	0.00239759	0.0702859
ENSG00000130487	KLHDC7B	31.0045	-1.56494	0.515538	-3.03555	0.00240094	0.0702859
ENSG00000125898	FAM110A	122.85	-0.615961	0.203045	-3.03363	0.00241634	0.0706221
ENSG00000102935	ZNF423	90.8793	-0.680774	0.224492	-3.0325	0.00242534	0.0707096
ENSG00000084636	COL16A1	167.961	-1.3399	0.44188	-3.03228	0.00242718	0.0707096
ENSG00000158480	SPATA2	305.926	0.457957	0.151299	3.02683	0.00247131	0.0710767
ENSG00000178385	PLEKHM3	793.424	0.385464	0.127268	3.02875	0.00245567	0.0710767
ENSG00000095370	SH2D3C	274.828	-0.736955	0.243266	-3.02942	0.00245022	0.0710767
ENSG00000102034	ELF4	276.417	-0.78484	0.259247	-3.02738	0.00246685	0.0710767
ENSG00000109113	RAB34	251.778	-0.812	0.268253	-3.027	0.00246994	0.0710767
ENSG00000203883	SOX18	481.47	-0.842445	0.278039	-3.02995	0.00244595	0.0710767
ENSG00000133805	AMPD3	193.209	-1.16981	0.386392	-3.02752	0.00246567	0.0710767
ENSG00000101213	PTK6	121.527	-1.2583	0.415663	-3.02722	0.00246816	0.0710767
ENSG00000213962	API5P2	19.2174	1.08397	0.358246	3.02577	0.00247997	0.0711601
ENSG00000179859	RNF227	23.2755	-1.34927	0.445965	-3.02551	0.0024821	0.0711601
ENSG00000095932	SMIM24	158.547	-1.94209	0.642054	-3.02481	0.00248789	0.0712128
ENSG00000261618	LINC02605	153.053	1.01088	0.334268	3.02417	0.00249317	0.0712508
ENSG00000169255	B3GALNT1	47.1958	-0.818131	0.270654	-3.02279	0.00250454	0.0713498
ENSG00000090020	SLC9A1	352.025	-0.925147	0.306042	-3.02295	0.00250326	0.0713498
ENSG00000115649	CNPPD1	972.959	-0.348732	0.115395	-3.02208	0.00251048	0.0714062
ENSG00000101204	CHRNA4	984.859	1.48854	0.493828	3.01429	0.00257584	0.0724443
ENSG00000145794	MEGF10	18.7964	1.40882	0.46744	3.01391	0.00257906	0.0724443
ENSG00000198106	ENSG00000198106	147.39	0.840362	0.278829	3.0139	0.00257912	0.0724443
ENSG00000280388	ENSG00000280388	29.1634	0.808754	0.268159	3.01595	0.0025618	0.0724443
ENSG00000184925	LCN12	119.642	0.784112	0.26003	3.01547	0.00256584	0.0724443
ENSG00000104976	SNAPC2	215.199	-0.490128	0.162497	-3.01623	0.00255937	0.0724443
ENSG00000140598	EFL1	648.862	-0.512091	0.169879	-3.01444	0.00257451	0.0724443
ENSG00000169071	ROR2	50.8486	-1.16792	0.387109	-3.01703	0.00255266	0.0724443
ENSG00000104756	KCTD9	605.491	-0.407549	0.135359	-3.01086	0.00260506	0.0730591
ENSG00000257139	LINC02821	76.3206	1.47763	0.491037	3.00921	0.00261932	0.0733449
ENSG00000145626	UGT3A1	1536.1	0.917029	0.304823	3.0084	0.00262625	0.0734251
ENSG00000080824	HSP90AA1	21197.5	0.483273	0.160756	3.00624	0.00264498	0.0737487
ENSG00000188060	RAB42	43.1539	-1.20106	0.399537	-3.00612	0.002646	0.0737487
ENSG00000275850	ENSG00000275850	27.4747	1.15193	0.383478	3.00391	0.00266538	0.0739611
ENSG00000122432	SPATA1	20.2599	0.819592	0.273137	3.00067	0.00269389	0.0739611
ENSG00000246922	UBAP1L	184.453	0.685093	0.228292	3.00095	0.0026914	0.0739611
ENSG00000253641	ENSG00000253641	37.348	0.682095	0.227315	3.00066	0.00269398	0.0739611
ENSG00000143878	RHOB	29619.7	0.465591	0.155101	3.00185	0.00268341	0.0739611
ENSG00000173517	PEAK1	1333.79	-0.469283	0.156265	-3.00312	0.00267227	0.0739611
ENSG00000173706	HEG1	1371.18	-0.523436	0.174277	-3.00346	0.00266926	0.0739611
ENSG00000166265	CYYR1	291.739	-0.611367	0.203769	-3.0003	0.00269715	0.0739611
ENSG00000100994	PYGB	1377.69	-0.647742	0.215843	-3.00098	0.00269109	0.0739611
ENSG00000123095	BHLHE41	45.7184	-1.02563	0.3414	-3.00419	0.00266286	0.0739611
ENSG00000110777	POU2AF1	66.6399	-1.15877	0.386253	-3.00003	0.00269951	0.0739611
ENSG00000189143	CLDN4	89.9375	-1.49153	0.497233	-2.99966	0.00270284	0.0739611
ENSG00000186648	CARMIL3	36.1931	1.37679	0.459245	2.99794	0.00271813	0.0740531
ENSG00000151006	PRSS53	252.344	1.14565	0.382242	2.99718	0.00272493	0.0740531
ENSG00000115648	MLPH	964.654	0.533196	0.177844	2.99812	0.00271655	0.0740531
ENSG00000241343	RPL36A	1219.28	-0.483479	0.161362	-2.99624	0.00273333	0.0740531
ENSG00000105270	CLIP3	116.987	-1.04092	0.347396	-2.99635	0.00273234	0.0740531
ENSG00000211598	IGKV4-1	334.699	-1.44348	0.481751	-2.99632	0.00273263	0.0740531
ENSG00000143494	VASH2	20.4818	-1.93371	0.645419	-2.99606	0.00273495	0.0740531
ENSG00000268362	ENSG00000268362	594.879	0.576951	0.192619	2.99529	0.00274181	0.0741275
ENSG00000286782	ENSG00000286782	26.0479	0.979844	0.327401	2.9928	0.00276433	0.074513
ENSG00000242779	ZNF702P	24.9493	-1.0334	0.345279	-2.99294	0.00276308	0.074513
ENSG00000168743	NPNT	142.284	-1.46718	0.49034	-2.99216	0.00277009	0.0745567
ENSG00000184867	ARMCX2	120.037	-1.052	0.351641	-2.99169	0.0027744	0.0745615
ENSG00000287900	ENSG00000287900	24.5224	1.4343	0.479621	2.99048	0.00278544	0.0746871
ENSG00000200959	SNORA74A	165.636	-0.520259	0.173984	-2.99026	0.00278736	0.0746871
ENSG00000107742	SPOCK2	231.237	-0.8995	0.30093	-2.98907	0.00279832	0.0748695
ENSG00000154096	THY1	225.17	-1.61453	0.540289	-2.98827	0.00280559	0.074953
ENSG00000256433	ENSG00000256433	52.0335	0.900441	0.301383	2.9877	0.00281085	0.0749766
ENSG00000077458	FAM76B	602.431	0.358866	0.12015	2.98682	0.00281895	0.0749766
ENSG00000160161	CILP2	32.8914	-2.10549	0.704892	-2.98697	0.00281754	0.0749766
ENSG00000061987	MON2	2778.73	0.335016	0.112192	2.9861	0.00282561	0.0750152
ENSG00000168615	ADAM9	2264.8	-0.748817	0.250796	-2.98576	0.00282872	0.0750152
ENSG00000150672	DLG2	109.353	0.759354	0.254409	2.98477	0.00283788	0.0751474
ENSG00000260404	ENSG00000260404	228.016	0.561514	0.188229	2.98315	0.00285301	0.0754373
ENSG00000197694	SPTAN1	7704.83	-0.468359	0.157096	-2.98136	0.0028697	0.0757127
ENSG00000147065	MSN	9881.34	-0.786762	0.263913	-2.98114	0.00287182	0.0757127
ENSG00000280828	ENSG00000280828	49.5823	0.839266	0.281594	2.98041	0.00287863	0.0757816
ENSG00000237181	PRKAR1B-AS1	13.0943	-1.38614	0.465256	-2.97931	0.00288902	0.0759442
ENSG00000183426	NPIPA1	553.176	0.461603	0.155037	2.97738	0.00290728	0.0762019
ENSG00000159399	HK2	514.786	-1.38523	0.465206	-2.97767	0.00290444	0.0762019
ENSG00000247596	TWF2	738.979	-0.512028	0.172051	-2.97603	0.00292003	0.0764252
ENSG00000250328	MGC32805	107.87	0.820902	0.275924	2.9751	0.00292892	0.0765468
ENSG00000204604	ZNF468	174.513	-0.599377	0.201508	-2.97446	0.00293506	0.0765962
ENSG00000102007	PLP2	707.647	-1.04676	0.352005	-2.97372	0.00294218	0.076671
ENSG00000177595	PIDD1	300.948	0.462205	0.155492	2.97253	0.0029536	0.0768381
ENSG00000146425	DYNLT1	731.356	-0.398165	0.133965	-2.97216	0.00295712	0.0768381
ENSG00000196275	GTF2IRD2	188.752	0.715493	0.24094	2.96959	0.00298197	0.0773725
ENSG00000105464	GRIN2D	35.8838	-1.11568	0.375836	-2.96853	0.00299232	0.0775293
ENSG00000165494	PCF11	1780.06	0.275772	0.0929174	2.96792	0.0029982	0.0775703
ENSG00000143549	TPM3	4960.58	-0.399946	0.134803	-2.9669	0.00300822	0.0776646
ENSG00000111640	GAPDH	45019.6	-0.553669	0.18663	-2.96667	0.00301046	0.0776646
ENSG00000136044	APPL2	711.71	-0.221512	0.0747142	-2.96479	0.00302887	0.0777146
ENSG00000118508	RAB32	638.775	-0.346443	0.116856	-2.96472	0.00302963	0.0777146
ENSG00000017483	SLC38A5	25.1781	-1.17167	0.395059	-2.9658	0.00301892	0.0777146
ENSG00000211592	IGKC	5951.45	-1.44072	0.485836	-2.96544	0.00302253	0.0777146
ENSG00000272674	PCDHB16	50.6471	-0.893882	0.301597	-2.96383	0.00303832	0.0777164
ENSG00000169604	ANTXR1	554.418	-1.10032	0.371245	-2.96385	0.00303814	0.0777164
ENSG00000065911	MTHFD2	317.946	-1.11289	0.375547	-2.96339	0.00304275	0.0777193
ENSG00000133627	ACTR3B	223.234	0.497139	0.167821	2.96232	0.00305331	0.0777688
ENSG00000278970	HEIH	314.79	-0.345014	0.116452	-2.96271	0.00304939	0.0777688
ENSG00000163660	CCNL1	4276.95	0.588453	0.198736	2.96097	0.00306668	0.077786
ENSG00000168395	ING5	493.102	0.353492	0.119356	2.96166	0.00305985	0.077786
ENSG00000154917	RAB6B	37.654	-1.10149	0.372004	-2.96095	0.00306693	0.077786
ENSG00000101150	TPD52L2	1660.23	-0.387765	0.130985	-2.96038	0.00307261	0.0778207
ENSG00000104435	STMN2	21.9043	-2.53575	0.856861	-2.95935	0.00308289	0.0779717
ENSG00000163359	COL6A3	4008.82	-1.194	0.403528	-2.9589	0.00308741	0.0779766
ENSG00000229896	ENSG00000229896	16.7292	1.22544	0.414266	2.95811	0.00309533	0.078028
ENSG00000196705	ZNF431	181.483	-0.663639	0.224367	-2.95783	0.0030981	0.078028
ENSG00000167543	TP53I13	581.397	0.520314	0.176017	2.95605	0.00311603	0.07837
ENSG00000103404	USP31	1282.99	0.42438	0.143587	2.95556	0.00312104	0.0783868
ENSG00000164088	PPM1M	276.055	-0.535881	0.181341	-2.9551	0.00312563	0.0783929
ENSG00000143226	FCGR2A	980.468	-0.820201	0.277611	-2.9545	0.00313179	0.0784384
ENSG00000286274	ENSG00000286274	19.449	1.19888	0.405949	2.95327	0.00314426	0.0786414
ENSG00000114737	CISH	1078.1	1.01402	0.343406	2.95282	0.00314889	0.078648
ENSG00000235919	ASH1L-AS1	32.5317	0.637838	0.216095	2.95166	0.00316072	0.0787255
ENSG00000148700	ADD3	1429.48	-0.534894	0.181211	-2.95177	0.0031596	0.0787255
ENSG00000228065	LINC01515	144.952	0.871997	0.296042	2.94552	0.00322412	0.0797272
ENSG00000178917	ZNF852	170.015	0.400633	0.135993	2.94598	0.00321934	0.0797272
ENSG00000157510	AFAP1L1	550.086	-0.598839	0.203415	-2.94393	0.00324073	0.0797272
ENSG00000135596	MICAL1	497.143	-0.84961	0.28855	-2.94441	0.00323566	0.0797272
ENSG00000225614	ZNF469	342.426	-0.910388	0.309203	-2.94431	0.00323678	0.0797272
ENSG00000167123	CERCAM	169.831	-0.96325	0.326824	-2.9473	0.0032056	0.0797272
ENSG00000169442	CD52	87.3634	-1.0018	0.340095	-2.94566	0.00322269	0.0797272
ENSG00000113721	PDGFRB	1183.59	-1.09007	0.369945	-2.94657	0.00321317	0.0797272
ENSG00000164176	EDIL3	53.6524	-1.55504	0.528199	-2.94403	0.00323964	0.0797272
ENSG00000111879	FAM184A	191.547	0.686668	0.233519	2.94053	0.00327656	0.0800627
ENSG00000103769	RAB11A	1997.45	-0.309837	0.105348	-2.94108	0.00327075	0.0800627
ENSG00000117758	STX12	1352.95	-0.38114	0.129554	-2.94193	0.00326171	0.0800627
ENSG00000129467	ADCY4	213.209	-0.710827	0.241714	-2.94078	0.0032739	0.0800627
ENSG00000109472	CPE	535.544	-0.996513	0.338876	-2.94064	0.00327535	0.0800627
ENSG00000135945	REV1	685.478	0.218411	0.0743165	2.93893	0.00329345	0.0801742
ENSG00000118680	MYL12B	5307.39	-0.434252	0.147763	-2.93884	0.00329446	0.0801742
ENSG00000146072	TNFRSF21	634.744	-0.926247	0.315158	-2.939	0.00329278	0.0801742
ENSG00000279159	ENSG00000279159	404.236	1.39707	0.475647	2.93719	0.00331199	0.0804216
ENSG00000196535	MYO18A	6005.52	0.400455	0.136346	2.93705	0.00331355	0.0804216
ENSG00000155090	KLF10	2367.98	0.864883	0.294813	2.93367	0.00334984	0.0809923
ENSG00000089847	ANKRD24	129.734	0.671993	0.229068	2.9336	0.00335054	0.0809923
ENSG00000204387	SNHG32	396.854	-0.472421	0.161009	-2.93412	0.00334494	0.0809923
ENSG00000126458	RRAS	458.699	-0.675676	0.230502	-2.93132	0.00337523	0.08148
ENSG00000182379	NXPH4	31.4553	-1.91191	0.65264	-2.9295	0.00339505	0.0818488
ENSG00000286132	ENSG00000286132	36.5504	-1.24628	0.425502	-2.92896	0.00340096	0.0818819
ENSG00000122550	KLHL7	425.954	-0.294451	0.100579	-2.92757	0.0034162	0.0819919
ENSG00000151702	FLI1	779.133	-0.608762	0.20796	-2.9273	0.00341917	0.0819919
ENSG00000163520	FBLN2	256.28	-1.12396	0.383955	-2.92733	0.00341891	0.0819919
ENSG00000171729	TMEM51	170.681	-0.948534	0.324081	-2.92685	0.00342419	0.0820033
ENSG00000067191	CACNB1	30.1139	-1.15759	0.39564	-2.92588	0.00343487	0.0821498
ENSG00000173950	XXYLT1	131.432	-0.607786	0.20789	-2.9236	0.00346013	0.0826079
ENSG00000113361	CDH6	127.523	-1.45443	0.497595	-2.92291	0.00346776	0.0826079
ENSG00000159167	STC1	203.461	-2.18405	0.747132	-2.92324	0.00346405	0.0826079
ENSG00000119729	RHOQ	1604.21	-0.661993	0.226557	-2.92197	0.00347826	0.0827486
ENSG00000172939	OXSR1	1221.1	-0.344277	0.117879	-2.92059	0.00349371	0.0828974
ENSG00000102096	PIM2	303.824	-0.614531	0.210404	-2.92072	0.00349228	0.0828974
ENSG00000280351	ENSG00000280351	21.4258	1.00297	0.343529	2.9196	0.0035048	0.0830513
ENSG00000160712	IL6R	3865.74	0.726125	0.24881	2.9184	0.00351836	0.0830846
ENSG00000163635	ATXN7	1256.81	0.251451	0.0861454	2.91891	0.00351258	0.0830846
ENSG00000152049	KCNE4	164.715	-1.71291	0.586965	-2.91825	0.00352002	0.0830846
ENSG00000259108	LINC01595	196.892	2.58598	0.887319	2.91437	0.0035641	0.083191
ENSG00000248538	ENSG00000248538	283.474	1.19361	0.409641	2.91379	0.00357067	0.083191
ENSG00000123130	ACOT9	643.239	-0.42074	0.144351	-2.9147	0.0035603	0.083191
ENSG00000133574	GIMAP4	673.036	-0.47915	0.164276	-2.91673	0.00353718	0.083191
ENSG00000111669	TPI1	9524.28	-0.480353	0.1648	-2.91477	0.00355951	0.083191
ENSG00000019144	PHLDB1	982.672	-0.920534	0.315681	-2.91603	0.00354517	0.083191
ENSG00000156140	ADAMTS3	85.292	-1.11517	0.382632	-2.91448	0.00356281	0.083191
ENSG00000138795	LEF1	25.1098	-1.41582	0.485752	-2.91468	0.00356048	0.083191
ENSG00000137801	THBS1	22986	-1.47747	0.507049	-2.91386	0.00356986	0.083191
ENSG00000129354	AP1M2	26.9283	-1.56375	0.536008	-2.91739	0.00352971	0.083191
ENSG00000198648	STK39	124.843	-0.992197	0.340649	-2.91267	0.00358354	0.0833831
ENSG00000112137	PHACTR1	222.12	-0.982437	0.337373	-2.91202	0.00359099	0.083449
ENSG00000158731	OR10J6P	291.206	1.28914	0.442765	2.91156	0.00359625	0.0834636
ENSG00000231690	LINC00574	151.119	0.684092	0.235002	2.91101	0.00360263	0.0835042
ENSG00000279041	ENSG00000279041	131.579	0.580907	0.199639	2.90978	0.0036168	0.083725
ENSG00000273136	NBPF26	953.033	0.571474	0.196665	2.90582	0.00366288	0.0846181
ENSG00000125731	SH2D3A	64.2528	-1.03618	0.356609	-2.90566	0.00366477	0.0846181
ENSG00000109861	CTSC	1804.28	-0.474913	0.163473	-2.90515	0.00367072	0.0846473
ENSG00000233008	LINC01725	149.448	0.850257	0.292761	2.90426	0.00368118	0.0847799
ENSG00000259644	ENSG00000259644	27.3406	0.769597	0.265119	2.90284	0.00369801	0.0849578
ENSG00000231969	MMADHC-DT	124.726	0.668222	0.23023	2.90241	0.00370303	0.0849578
ENSG00000073792	IGF2BP2	200.86	-0.997395	0.343605	-2.90274	0.00369917	0.0849578
ENSG00000101104	PABPC1L	428.583	0.638921	0.220346	2.89963	0.00373606	0.085059
ENSG00000185324	CDK10	1311.48	0.339267	0.11696	2.9007	0.00372325	0.085059
ENSG00000068796	KIF2A	712.443	-0.290868	0.100283	-2.90047	0.00372605	0.085059
ENSG00000101421	CHMP4B	1160.09	-0.450739	0.15545	-2.89956	0.00373682	0.085059
ENSG00000132965	ALOX5AP	179.056	-0.999664	0.344753	-2.89965	0.00373577	0.085059
ENSG00000168268	NT5DC2	192.496	-1.00817	0.347735	-2.89926	0.00374046	0.085059
ENSG00000143297	FCRL5	62.4056	-1.37113	0.472559	-2.9015	0.00371386	0.085059
ENSG00000279811	ENSG00000279811	21.4079	0.76423	0.263679	2.89834	0.00375145	0.0852014
ENSG00000102265	TIMP1	7570.58	-1.19954	0.413945	-2.89783	0.00375757	0.0852331
ENSG00000147852	VLDLR	496.235	-1.38416	0.477722	-2.89742	0.00376249	0.0852373
ENSG00000145685	LHFPL2	985.079	-0.769433	0.265754	-2.89529	0.00378811	0.0857102
ENSG00000181191	PJA1	308.681	-0.648536	0.224143	-2.8934	0.0038109	0.0859561
ENSG00000153395	LPCAT1	791.266	-0.67863	0.23456	-2.89321	0.00381328	0.0859561
ENSG00000235162	C12orf75	65.833	-1.18339	0.409001	-2.89337	0.0038113	0.0859561
ENSG00000164099	PRSS12	55.2813	-1.09874	0.379879	-2.89235	0.00382369	0.0860831
ENSG00000188290	HES4	124.048	-1.15448	0.399209	-2.89193	0.00382888	0.0860926
ENSG00000197372	ZNF675	120.875	-0.444016	0.153612	-2.89049	0.00384637	0.0863781
ENSG00000197355	UAP1L1	216.328	-0.965815	0.33429	-2.88916	0.00386278	0.0866388
ENSG00000079156	OSBPL6	218.731	0.569664	0.197221	2.88846	0.00387133	0.0867226
ENSG00000226380	ENSG00000226380	432.205	0.973549	0.337097	2.88804	0.0038765	0.0867307
ENSG00000088340	FER1L4	66.2604	-1.24359	0.430781	-2.88683	0.00389142	0.0869566
ENSG00000205542	TMSB4X	10860.4	-0.616815	0.213769	-2.88543	0.00390881	0.0870218
ENSG00000104881	PPP1R13L	432.528	-0.776531	0.269066	-2.88602	0.00390143	0.0870218
ENSG00000185477	GPRIN3	840.322	-0.998177	0.345914	-2.88562	0.00390645	0.0870218
ENSG00000248734	ENSG00000248734	18.78	0.913806	0.316861	2.88393	0.00392747	0.0873293
ENSG00000287868	ENSG00000287868	14.1314	1.18825	0.412476	2.88078	0.00396689	0.0873482
ENSG00000235823	OLMALINC	154.038	0.848981	0.294746	2.88038	0.00397191	0.0873482
ENSG00000102048	ASB9	122.399	0.841921	0.292079	2.88251	0.00394519	0.0873482
ENSG00000179698	WDR97	54.0347	0.795178	0.27606	2.88045	0.00397106	0.0873482
ENSG00000254165	ENSG00000254165	31.162	0.735093	0.255177	2.88072	0.00396764	0.0873482
ENSG00000188001	TPRG1	302.106	0.715814	0.24835	2.88227	0.00394817	0.0873482
ENSG00000272645	GTF2IP20	160.692	0.53265	0.184884	2.881	0.00396412	0.0873482
ENSG00000095015	MAP3K1	1128.73	-0.345115	0.119794	-2.8809	0.00396542	0.0873482
ENSG00000242076	IGKV1-33	185.313	-1.39612	0.484255	-2.88304	0.0039386	0.0873482
ENSG00000173262	SLC2A14	38.9944	2.4746	0.859657	2.87859	0.00399463	0.0875802
ENSG00000060642	PIGV	543.971	0.545248	0.189388	2.879	0.00398938	0.0875802
ENSG00000174938	SEZ6L2	41.8523	-1.56307	0.543035	-2.8784	0.00399704	0.0875802
ENSG00000002587	HS3ST1	48.202	-1.21822	0.423359	-2.8775	0.0040084	0.0877226
ENSG00000167552	TUBA1A	716.268	-0.943888	0.32814	-2.87648	0.00402137	0.0877915
ENSG00000165124	SVEP1	1358.43	-1.07308	0.373103	-2.87611	0.00402615	0.0877915
ENSG00000240382	IGKV1-17	49.5379	-1.50093	0.521819	-2.87635	0.00402304	0.0877915
ENSG00000047346	FAM214A	1474.39	0.449746	0.156445	2.87479	0.00404298	0.0877935
ENSG00000087088	BAX	462.092	-0.55048	0.191491	-2.87471	0.004044	0.0877935
ENSG00000211666	IGLV2-14	312.991	-1.47312	0.512464	-2.87458	0.00404572	0.0877935
ENSG00000239951	IGKV3-20	370.332	-1.49734	0.520688	-2.8757	0.00403137	0.0877935
ENSG00000268043	NBPF12	1509.99	0.678258	0.236093	2.87285	0.00406791	0.0881691
ENSG00000276136	ENSG00000276136	19.0255	0.923265	0.32142	2.87246	0.00407292	0.0881716
ENSG00000169660	HEXD	482.09	0.420534	0.146495	2.87064	0.00409648	0.0885753
ENSG00000123349	PFDN5	2560.56	-0.26059	0.0908299	-2.86899	0.00411789	0.0887191
ENSG00000162430	SELENON	1917.73	-0.508009	0.177052	-2.86926	0.00411437	0.0887191
ENSG00000023902	PLEKHO1	389.373	-0.95565	0.333077	-2.86915	0.00411573	0.0887191
ENSG00000269713	NBPF9	1582.76	0.490048	0.17086	2.86813	0.00412911	0.0887756
ENSG00000167685	ZNF444	1134.77	0.397906	0.13875	2.86778	0.00413361	0.0887756
ENSG00000074370	ATP2A3	322.69	-0.890254	0.310447	-2.86765	0.00413528	0.0887756
ENSG00000231615	ENSG00000231615	15.039	1.25067	0.436722	2.86376	0.0041865	0.0891077
ENSG00000164309	CMYA5	420.058	0.89737	0.313226	2.86493	0.00417105	0.0891077
ENSG00000111077	TNS2	4037.4	0.387002	0.135072	2.86515	0.00416818	0.0891077
ENSG00000052841	TTC17	2247.23	0.28568	0.0997083	2.86516	0.00416802	0.0891077
ENSG00000156675	RAB11FIP1	992.149	-0.375016	0.13094	-2.86404	0.00418278	0.0891077
ENSG00000091490	SEL1L3	680.576	-0.705147	0.246278	-2.86322	0.00419361	0.0891077
ENSG00000139679	LPAR6	493.331	-0.709822	0.247765	-2.8649	0.00417147	0.0891077
ENSG00000204381	LAYN	43.7995	-1.13581	0.396613	-2.86377	0.00418634	0.0891077
ENSG00000168685	IL7R	700.926	-1.30329	0.455204	-2.8631	0.00419522	0.0891077
ENSG00000130592	LSP1	630.101	-0.921097	0.321779	-2.86252	0.00420293	0.0891663
ENSG00000185630	PBX1	612.92	-0.710528	0.24825	-2.86214	0.00420789	0.0891667
ENSG00000272333	KMT2B	1580.43	0.285557	0.0998001	2.86129	0.00421927	0.0891982
ENSG00000174307	PHLDA3	97.2614	-1.05368	0.368225	-2.86152	0.00421618	0.0891982
ENSG00000104267	CA2	2060.78	0.729266	0.255285	2.85667	0.00428115	0.0903775
ENSG00000139629	GALNT6	116.24	-0.792044	0.277326	-2.856	0.00429009	0.0903775
ENSG00000270550	IGHV3-30	358.141	-1.41025	0.493772	-2.85608	0.00428902	0.0903775
ENSG00000107816	LZTS2	595.657	-0.731722	0.256251	-2.85548	0.00429714	0.0904204
ENSG00000101849	TBL1X	1627.1	0.396386	0.138837	2.85504	0.00430318	0.0904348
ENSG00000166963	MAP1A	107.072	-1.13146	0.396351	-2.85469	0.00430785	0.0904348
ENSG00000218336	TENM3	168.801	1.40042	0.490731	2.85375	0.00432064	0.09044
ENSG00000124570	SERPINB6	1539.36	-0.417183	0.146235	-2.85283	0.00433318	0.09044
ENSG00000173269	MMRN2	941.615	-0.584878	0.20497	-2.85347	0.0043244	0.09044
ENSG00000004660	CAMKK1	80.5152	-0.81564	0.285891	-2.85298	0.00433117	0.09044
ENSG00000163362	INAVA	53.9793	-1.53791	0.539	-2.85327	0.00432713	0.09044
ENSG00000267064	UXT-AS1	32.3505	0.744497	0.261597	2.84597	0.0044277	0.0909394
ENSG00000167216	KATNAL2	112.774	0.623356	0.218699	2.8503	0.00436783	0.0909394
ENSG00000262943	ALOX12P2	288.312	0.573683	0.201491	2.84718	0.00441078	0.0909394
ENSG00000004478	FKBP4	2428.18	0.460552	0.161634	2.84936	0.00438076	0.0909394
ENSG00000138071	ACTR2	6735.05	-0.298566	0.104827	-2.84817	0.00439712	0.0909394
ENSG00000124181	PLCG1	741.481	-0.423537	0.148775	-2.84683	0.00441576	0.0909394
ENSG00000086289	EPDR1	485.874	-0.488118	0.171374	-2.84826	0.00439584	0.0909394
ENSG00000172081	MOB3A	734.106	-0.549287	0.192995	-2.84613	0.00442542	0.0909394
ENSG00000177410	ZFAS1	601.208	-0.606159	0.212938	-2.84665	0.00441817	0.0909394
ENSG00000053918	KCNQ1	162.521	-0.651306	0.228596	-2.84916	0.00438345	0.0909394
ENSG00000119865	CNRIP1	199.849	-0.753686	0.26482	-2.84603	0.00442685	0.0909394
ENSG00000213145	CRIP1	95.8758	-0.861706	0.302726	-2.84649	0.00442038	0.0909394
ENSG00000140678	ITGAX	851.771	-1.00998	0.354473	-2.84924	0.00438243	0.0909394
ENSG00000005448	WDR54	71.5815	-1.25942	0.442455	-2.84643	0.00442125	0.0909394
ENSG00000118849	RARRES1	171.008	-1.36048	0.478159	-2.84525	0.00443767	0.0909647
ENSG00000285283	ENSG00000285283	13.5532	-6.36772	2.23809	-2.84515	0.00443902	0.0909647
ENSG00000165637	VDAC2	2098.15	-0.505813	0.177979	-2.84199	0.0044833	0.0917678
ENSG00000125534	PPDPF	1185.59	-0.693613	0.244275	-2.83948	0.00451877	0.0921838
ENSG00000160213	CSTB	1348.38	-0.922998	0.325102	-2.8391	0.00452407	0.0921838
ENSG00000184838	PRR16	19.1966	-1.49012	0.524839	-2.8392	0.00452275	0.0921838
ENSG00000183844	FAM3B	29.7504	-1.5567	0.548193	-2.8397	0.00451559	0.0921838
ENSG00000164855	TMEM184A	940.645	0.501421	0.176646	2.83857	0.00453163	0.0922334
ENSG00000126226	PCID2	528.229	0.218563	0.0770141	2.83796	0.00454026	0.092305
ENSG00000182534	MXRA7	812.228	-0.706813	0.249103	-2.83743	0.00454781	0.0923543
ENSG00000161016	RPL8	9475.55	-0.378075	0.133279	-2.83671	0.0045581	0.0923552
ENSG00000165025	SYK	533.204	-0.697555	0.245881	-2.83697	0.00455443	0.0923552
ENSG00000146070	PLA2G7	174.115	-1.0035	0.354074	-2.83416	0.00459465	0.0929913
ENSG00000188677	PARVB	573.767	-0.737572	0.260279	-2.83377	0.00460021	0.0929995
ENSG00000213062	ENSG00000213062	112.262	0.777677	0.274479	2.83329	0.00460722	0.0930369
ENSG00000170667	RASA4B	128.825	-0.993932	0.350977	-2.8319	0.0046272	0.093336
ENSG00000180257	ZNF816	77.0355	-0.701666	0.247812	-2.83145	0.00463375	0.0933637
ENSG00000183580	FBXL7	192.394	-0.652184	0.230365	-2.83108	0.00463907	0.0933664
ENSG00000166473	PKD1L2	33.6333	1.1388	0.40253	2.82909	0.004668	0.0938439
ENSG00000090905	TNRC6A	2140.84	0.377276	0.133525	2.8255	0.00472063	0.0941306
ENSG00000146963	LUC7L2	1360.9	0.210145	0.0743574	2.82615	0.00471114	0.0941306
ENSG00000124201	ZNFX1	1775.46	-0.26572	0.0940397	-2.82562	0.00471896	0.0941306
ENSG00000110880	CORO1C	3434.78	-0.478596	0.16933	-2.8264	0.00470744	0.0941306
ENSG00000174775	HRAS	237.352	-0.50081	0.177219	-2.82594	0.00471421	0.0941306
ENSG00000135205	CCDC146	168.001	-0.764855	0.270485	-2.82772	0.00468806	0.0941306
ENSG00000110811	P3H3	110.378	-1.08008	0.382293	-2.82527	0.00472401	0.0941306
ENSG00000171345	KRT19	346.1	-1.92292	0.680555	-2.82551	0.00472051	0.0941306
ENSG00000067798	NAV3	130.62	-1.15341	0.408457	-2.82382	0.00474553	0.0944549
ENSG00000212123	PRR22	49.1512	0.690892	0.244811	2.82214	0.00477037	0.0948446
ENSG00000243319	FGF14-IT1	35.1823	1.5185	0.538409	2.82035	0.00479719	0.0948498
ENSG00000262652	ENSG00000262652	20.3528	0.926709	0.328858	2.81796	0.00483294	0.0948498
ENSG00000229808	ENSG00000229808	43.9872	0.743655	0.263612	2.82102	0.00478719	0.0948498
ENSG00000279425	ENSG00000279425	83.7871	0.70497	0.249962	2.82031	0.00479777	0.0948498
ENSG00000276900	ENSG00000276900	44.7191	0.567515	0.201371	2.81825	0.00482863	0.0948498
ENSG00000067560	RHOA	8533.71	-0.274923	0.097611	-2.81651	0.00485479	0.0948498
ENSG00000111229	ARPC3	1930.19	-0.330638	0.11736	-2.81731	0.00484283	0.0948498
ENSG00000163932	PRKCD	396.769	-0.53375	0.189312	-2.81941	0.00481119	0.0948498
ENSG00000153179	RASSF3	858.463	-0.643802	0.228558	-2.8168	0.00485046	0.0948498
ENSG00000196189	SEMA4A	225.196	-0.675941	0.239964	-2.81684	0.00484987	0.0948498
ENSG00000198182	ZNF607	42.1048	-0.892202	0.316552	-2.8185	0.00482485	0.0948498
ENSG00000166928	MS4A14	38.0859	-1.13433	0.402185	-2.82041	0.00479629	0.0948498
ENSG00000117525	F3	311.793	-1.25189	0.444232	-2.8181	0.00483082	0.0948498
ENSG00000102755	FLT1	5498.6	-1.27566	0.45276	-2.81752	0.00483965	0.0948498
ENSG00000237989	LINC01679	34.3373	-1.34823	0.478053	-2.82025	0.00479856	0.0948498
ENSG00000211945	IGHV1-18	115.26	-1.40258	0.497717	-2.81803	0.0048319	0.0948498
ENSG00000228923	ENSG00000228923	52.7993	1.05831	0.376027	2.81446	0.00488599	0.0949352
ENSG00000131910	NR0B2	1413.26	0.939149	0.333563	2.81551	0.00487	0.0949352
ENSG00000273142	LINC02604	65.16	0.834506	0.296576	2.8138	0.00489601	0.0949352
ENSG00000115392	FANCL	1227.47	0.489258	0.173853	2.8142	0.00488985	0.0949352
ENSG00000123143	PKN1	1768.79	-0.55753	0.198056	-2.81502	0.00487743	0.0949352
ENSG00000142173	COL6A2	5032.28	-0.963995	0.34251	-2.8145	0.00488534	0.0949352
ENSG00000156127	BATF	30.7325	-1.15912	0.411909	-2.81401	0.00489281	0.0949352
ENSG00000163638	ADAMTS9	1252.19	-1.34258	0.477324	-2.81272	0.0049124	0.0951507
ENSG00000231205	ZNF826P	31.2721	-0.927008	0.329728	-2.81144	0.00493209	0.0954197
ENSG00000262001	DLGAP1-AS2	32.4754	-1.04752	0.372632	-2.81112	0.00493687	0.0954197
ENSG00000104413	ESRP1	45.9889	-1.60989	0.572796	-2.81058	0.00494528	0.0954799
ENSG00000137154	RPS6	14609.2	-0.365831	0.130188	-2.81003	0.00495374	0.095541
ENSG00000115129	TP53I3	339.913	-0.638349	0.227255	-2.80896	0.00497019	0.0957557
ENSG00000150687	PRSS23	1591.21	-0.819568	0.29202	-2.80655	0.00500756	0.0963727
ENSG00000162437	RAVER2	113.523	-0.852211	0.303711	-2.806	0.0050161	0.0964342
ENSG00000124212	PTGIS	1653.35	-1.03691	0.369594	-2.80554	0.00502329	0.0964696
ENSG00000267452	LINC02073	23.0383	1.29078	0.460381	2.80372	0.0050516	0.0968071
ENSG00000173715	C11orf80	78.6763	-0.795646	0.283768	-2.80386	0.00504944	0.0968071
ENSG00000117461	PIK3R3	427.73	-0.534298	0.190644	-2.8026	0.00506922	0.0970054
ENSG00000119632	IFI27L2	72.2207	-0.842068	0.300483	-2.80238	0.0050727	0.0970054
ENSG00000159164	SV2A	29.7261	-1.06308	0.379409	-2.80194	0.00507965	0.0970353
ENSG00000261734	ENSG00000261734	13.606	1.44754	0.516907	2.80039	0.00510412	0.0972342
ENSG00000120738	EGR1	7557.7	1.16732	0.417039	2.79908	0.00512491	0.0972342
ENSG00000204859	ZBTB48	368.048	0.344094	0.122854	2.80084	0.00509703	0.0972342
ENSG00000100345	MYH9	22124	-0.434502	0.155204	-2.79955	0.00511743	0.0972342
ENSG00000185737	NRG3	50.6635	-0.775362	0.276984	-2.7993	0.00512141	0.0972342
ENSG00000183160	TMEM119	38.9025	-1.37436	0.490905	-2.79964	0.00511593	0.0972342
ENSG00000103710	RASL12	28.9158	-1.55292	0.554835	-2.79889	0.00512781	0.0972342
ENSG00000162804	SNED1	802.804	0.494176	0.176588	2.79848	0.00513445	0.0972579
ENSG00000196335	STK31	15.1258	0.852307	0.304614	2.79799	0.00514217	0.0973019
ENSG00000109846	CRYAB	136.069	-0.91204	0.326126	-2.79659	0.00516455	0.0976231
ENSG00000235142	LINC02532	1878.39	0.564724	0.201977	2.79598	0.00517424	0.0977037
ENSG00000146540	C7orf50	540.525	-0.439982	0.157393	-2.79544	0.00518292	0.0977653
ENSG00000230102	LINC02028	42.0919	0.985833	0.35277	2.79455	0.00519719	0.0978098
ENSG00000155158	TTC39B	806.385	0.53745	0.192339	2.79428	0.00520155	0.0978098
ENSG00000211964	IGHV3-48	81.4787	-1.47141	0.526549	-2.79444	0.00519902	0.0978098
ENSG00000169641	LUZP1	905.594	-0.471499	0.168779	-2.79359	0.00521266	0.0979166
ENSG00000181722	ZBTB20	9618.8	0.440391	0.1577	2.79258	0.00522888	0.0981136
ENSG00000090776	EFNB1	1049.28	-0.757715	0.271362	-2.79227	0.00523403	0.0981136
ENSG00000119888	EPCAM	100.654	-1.11346	0.398867	-2.79156	0.00524542	0.0981446
ENSG00000211653	IGLV1-40	183.65	-1.369	0.490419	-2.79149	0.00524657	0.0981446
ENSG00000108039	XPNPEP1	1118.49	-0.403512	0.144595	-2.79062	0.00526064	0.0983059
ENSG00000069667	RORA	5440.87	0.544921	0.195322	2.78986	0.00527311	0.098377
ENSG00000177370	TIMM22	236.594	-0.340043	0.121891	-2.78972	0.00527536	0.098377
ENSG00000285106	ENSG00000285106	381.416	0.938838	0.336606	2.78913	0.00528493	0.0984537
ENSG00000253200	ENSG00000253200	39.0534	0.519456	0.18633	2.78783	0.00530626	0.098611
ENSG00000162511	LAPTM5	3621.25	-0.679418	0.243697	-2.78796	0.00530409	0.098611
ENSG00000136193	SCRN1	255.439	-0.852863	0.305947	-2.78761	0.00530978	0.098611
ENSG00000213977	TAX1BP3	748.025	-0.680417	0.244168	-2.78667	0.00532522	0.0987961
ENSG00000158747	NBL1	350.612	-1.1487	0.412264	-2.78631	0.0053312	0.0988053
ENSG00000280036	ENSG00000280036	13.7629	0.693038	0.248863	2.78482	0.00535577	0.0991587
ENSG00000205312	KRT17P4	27.9263	1.44447	0.519384	2.78112	0.00541718	0.0991857
ENSG00000285907	ENSG00000285907	18.2695	1.28738	0.46296	2.78076	0.00542323	0.0991857
ENSG00000279738	ENSG00000279738	160.627	0.562084	0.202218	2.77959	0.00544272	0.0991857
ENSG00000177084	POLE	1251.96	0.411258	0.147807	2.78239	0.00539595	0.0991857
ENSG00000163297	ANTXR2	1817.05	0.397892	0.143021	2.78205	0.00540174	0.0991857
ENSG00000134058	CDK7	219.588	-0.339701	0.122028	-2.78381	0.00537253	0.0991857
ENSG00000108468	CBX1	432.864	-0.346756	0.124736	-2.77992	0.00543719	0.0991857
ENSG00000145730	PAM	891.08	-0.715395	0.25719	-2.78158	0.00540948	0.0991857
ENSG00000121297	TSHZ3	187.207	-0.732629	0.26341	-2.78132	0.00541377	0.0991857
ENSG00000149781	FERMT3	762.872	-0.831419	0.29888	-2.78178	0.00540612	0.0991857
ENSG00000163959	SLC51A	1706.23	-0.993507	0.35749	-2.77911	0.00545073	0.0991857
ENSG00000170381	SEMA3E	46.3517	-1.18436	0.425903	-2.78082	0.00542219	0.0991857
ENSG00000167476	JSRP1	17.5679	-1.21396	0.436814	-2.77912	0.00545072	0.0991857
ENSG00000180447	GAS1	188.813	-1.39219	0.500861	-2.7796	0.00544263	0.0991857
ENSG00000011422	PLAUR	398.759	-1.3937	0.501335	-2.77998	0.00543621	0.0991857
ENSG00000131435	PDLIM4	30.9232	-1.53573	0.552411	-2.78005	0.00543511	0.0991857
ENSG00000163661	PTX3	51.8843	-1.90564	0.685089	-2.7816	0.00540914	0.0991857
ENSG00000099840	IZUMO4	30.7873	0.940479	0.338511	2.77828	0.00546475	0.0992404
ENSG00000289444	ENSG00000289444	162.712	0.585158	0.210596	2.77858	0.00545964	0.0992404
ENSG00000139624	CERS5	299.097	-0.528878	0.190413	-2.77754	0.00547725	0.0993675
ENSG00000112769	LAMA4	425.229	-0.991496	0.357038	-2.777	0.00548625	0.0994308
ENSG00000115541	HSPE1	2833.83	0.507482	0.182778	2.77649	0.00549486	0.0994868
ENSG00000155659	VSIG4	2164.91	-0.94807	0.341506	-2.77615	0.00550072	0.099493
ENSG00000213742	ZNF337-AS1	72.2991	0.568859	0.204964	2.77541	0.00551323	0.0995196
ENSG00000160746	ANO10	546.093	-0.467482	0.168427	-2.77557	0.00551053	0.0995196
ENSG00000203739	PRDX6-AS1	119.265	0.63219	0.227911	2.77384	0.00553981	0.0996104
ENSG00000070476	ZXDC	1173.15	0.391614	0.141136	2.77473	0.00552481	0.0996104
ENSG00000187531	SIRT7	291.983	0.303701	0.109481	2.77401	0.00553701	0.0996104
ENSG00000197965	MPZL1	1778.65	-0.399189	0.143914	-2.77381	0.00554036	0.0996104
ENSG00000280344	ENSG00000280344	21.2156	1.01804	0.367086	2.77329	0.00554934	0.0996726
ENSG00000183258	DDX41	905.246	-0.25713	0.0927479	-2.77235	0.00556525	0.0998588
ENSG00000150594	ADRA2A	74.8698	-1.56278	0.563879	-2.77149	0.00558007	0.100025
ENSG00000185664	PMEL	66.1816	0.66805	0.24117	2.77004	0.00560494	0.100073
ENSG00000164690	SHH	430.746	0.557951	0.20142	2.77008	0.00560419	0.100073
ENSG00000253368	TRNP1	268.817	-0.931079	0.336071	-2.77049	0.00559728	0.100073
ENSG00000158806	NPM2	14.3981	-1.14265	0.412446	-2.77042	0.00559844	0.100073
ENSG00000185436	IFNLR1	355.366	0.724702	0.261724	2.76896	0.00562359	0.100307
ENSG00000279594	ENSG00000279594	16.281	0.865001	0.312454	2.76841	0.00563297	0.100375
ENSG00000249476	ENSG00000249476	77.5119	0.792976	0.286555	2.76727	0.00565272	0.100627
ENSG00000196507	TCEAL3	68.7328	-0.611361	0.220981	-2.76658	0.00566476	0.100643
ENSG00000162734	PEA15	1760.32	-0.782991	0.282995	-2.76681	0.00566084	0.100643
ENSG00000039523	RIPOR1	1289.17	-0.389195	0.14085	-2.76319	0.00572389	0.101304
ENSG00000163466	ARPC2	2950.1	-0.446781	0.161659	-2.76373	0.00571449	0.101304
ENSG00000186577	SMIM29	182.697	-0.475361	0.172011	-2.76355	0.0057176	0.101304
ENSG00000064655	EYA2	45.3586	-1.39136	0.503539	-2.76316	0.00572441	0.101304
ENSG00000159314	ARHGAP27	493.83	-0.565516	0.204773	-2.76167	0.00575063	0.101668
ENSG00000088826	SMOX	305.697	-1.20725	0.437264	-2.76091	0.00576398	0.101804
ENSG00000046604	DSG2	1873.67	-0.430408	0.156018	-2.7587	0.0058031	0.101896
ENSG00000064666	CNN2	2269.8	-0.493898	0.17896	-2.75983	0.00578317	0.101896
ENSG00000160219	GAB3	146.125	-0.603152	0.218627	-2.75882	0.00580104	0.101896
ENSG00000163001	CFAP36	176.047	-0.615875	0.223247	-2.75871	0.00580297	0.101896
ENSG00000196867	ZFP28	63.2478	-0.829276	0.300546	-2.75923	0.00579374	0.101896
ENSG00000211962	IGHV1-46	57.9876	-1.43455	0.520004	-2.75873	0.00580269	0.101896
ENSG00000179094	PER1	4077.08	0.540483	0.195971	2.75797	0.0058162	0.102027
ENSG00000131370	SH3BP5	1374.01	-0.731639	0.265319	-2.75759	0.005823	0.102047
ENSG00000084453	SLCO1A2	27.3836	1.83865	0.667126	2.75608	0.00584981	0.10212
ENSG00000163155	LYSMD1	194.147	0.283352	0.102799	2.75637	0.00584474	0.10212
ENSG00000172985	SH3RF3	269.529	-0.882903	0.32032	-2.75631	0.0058457	0.10212
ENSG00000019505	SYT13	43.723	-1.57408	0.571103	-2.75621	0.00584755	0.10212
ENSG00000274712	ENSG00000274712	37.8371	-0.830378	0.301351	-2.75552	0.00585997	0.102198
ENSG00000143434	SEMA6C	180.056	0.642526	0.233258	2.75457	0.00587699	0.102263
ENSG00000106526	ACTR3C	783.035	0.519367	0.188613	2.75362	0.00589406	0.102263
ENSG00000139350	NEDD1	379.88	-0.378931	0.137638	-2.7531	0.00590336	0.102263
ENSG00000156050	FAM161B	107.14	-0.441574	0.160386	-2.7532	0.00590161	0.102263
ENSG00000140950	MEAK7	140.904	-0.737372	0.267738	-2.75408	0.00588571	0.102263
ENSG00000019102	VSIG2	19.8691	-1.19611	0.434179	-2.75487	0.00587151	0.102263
ENSG00000253313	C1orf210	43.7714	-1.4211	0.516044	-2.75384	0.0058901	0.102263
ENSG00000112562	SMOC2	277.3	-1.56943	0.570135	-2.75273	0.00591004	0.10228
ENSG00000246695	RASSF8-AS1	246.084	0.438365	0.159271	2.75232	0.00591755	0.102312
ENSG00000198933	TBKBP1	186.243	-0.625531	0.227303	-2.75197	0.00592381	0.102322
ENSG00000104765	BNIP3L	3023.69	-0.851554	0.309483	-2.75154	0.00593158	0.102358
ENSG00000087053	MTMR2	462.156	-0.543107	0.197477	-2.75023	0.00595528	0.102548
ENSG00000198521	ZNF43	160.756	-0.675291	0.245547	-2.75015	0.00595683	0.102548
ENSG00000100097	LGALS1	1473.47	-0.878791	0.319561	-2.74999	0.00595965	0.102548
ENSG00000099860	GADD45B	4517.79	0.762151	0.277227	2.74919	0.00597428	0.102596
ENSG00000108091	CCDC6	1762.92	-0.229697	0.0835584	-2.74893	0.00597893	0.102596
ENSG00000169100	SLC25A6	3176.18	-0.408497	0.148621	-2.74859	0.00598517	0.102596
ENSG00000179855	GIPC3	147.789	-0.835611	0.304014	-2.7486	0.00598509	0.102596
ENSG00000196872	CRACDL	48.1442	-0.941821	0.342711	-2.74815	0.00599332	0.102638
ENSG00000189159	JPT1	635.028	-0.497059	0.181016	-2.74593	0.00603391	0.103235
ENSG00000174705	SH3PXD2B	1010.73	-0.701141	0.255429	-2.74496	0.00605183	0.103443
ENSG00000157426	AASDH	382.107	0.263709	0.0961041	2.74399	0.00606972	0.10345
ENSG00000170915	PAQR8	90.5514	-0.897222	0.326947	-2.74424	0.00606512	0.10345
ENSG00000154065	ANKRD29	48.7632	-1.26239	0.459976	-2.74446	0.00606105	0.10345
ENSG00000211956	IGHV4-34	54.5569	-1.51363	0.551675	-2.7437	0.00607519	0.10345
ENSG00000135823	STX6	533.173	-0.584509	0.213121	-2.74262	0.00609507	0.103691
ENSG00000235090	RPL7L1P3	55.5607	0.903847	0.329685	2.74155	0.00611501	0.103932
ENSG00000184564	SLITRK6	24.5717	1.26853	0.462916	2.74029	0.00613842	0.104214
ENSG00000162576	MXRA8	309.872	-1.04543	0.381538	-2.74004	0.00614318	0.104214
ENSG00000035687	ADSS2	913.55	-0.34022	0.124205	-2.73917	0.0061595	0.104393
ENSG00000279861	ENSG00000279861	59.0075	0.743106	0.271336	2.73869	0.0061684	0.104446
ENSG00000214626	POLR3DP1	16.6364	0.860639	0.314313	2.73816	0.00617844	0.104518
ENSG00000164111	ANXA5	6166.3	-0.568413	0.20764	-2.7375	0.00619087	0.10463
ENSG00000215483	LINC00598	393.909	1.459	0.533154	2.73655	0.00620878	0.104834
ENSG00000279394	ENSG00000279394	73.1219	0.831562	0.303989	2.73551	0.00622844	0.104996
ENSG00000241839	PLEKHO2	870.111	-0.487251	0.178156	-2.73497	0.00623869	0.104996
ENSG00000134954	ETS1	3228	-0.792437	0.289719	-2.73519	0.00623436	0.104996
ENSG00000137558	PI15	53.1736	-2.12199	0.775918	-2.73481	0.00624165	0.104996
ENSG00000177374	HIC1	557.699	-1.15329	0.421798	-2.73423	0.00625261	0.105082
ENSG00000253813	COX6B1P4	41.6818	1.0267	0.375567	2.73373	0.0062621	0.105144
ENSG00000232593	KANTR	187.97	0.551452	0.201748	2.73337	0.00626897	0.105161
ENSG00000083067	TRPM3	32.846	0.685115	0.25071	2.7327	0.00628172	0.105277
ENSG00000180891	CUEDC1	400.814	-0.488096	0.178682	-2.73165	0.00630172	0.105514
ENSG00000243176	ENSG00000243176	209.426	0.631157	0.231187	2.73007	0.00633217	0.105634
ENSG00000289017	ENSG00000289017	81.2816	0.616922	0.225914	2.73079	0.00631835	0.105634
ENSG00000218510	LINC00339	182.415	0.40283	0.14757	2.72976	0.00633813	0.105634
ENSG00000138107	ACTR1A	1884.43	-0.229029	0.0838938	-2.72999	0.0063336	0.105634
ENSG00000165233	CARD19	284.948	-0.444957	0.162973	-2.73025	0.00632859	0.105634
ENSG00000074319	TSG101	970.68	-0.20495	0.0751125	-2.72857	0.00636095	0.105818
ENSG00000121900	TMEM54	114.472	-0.878779	0.322045	-2.72875	0.00635756	0.105818
ENSG00000113119	TMCO6	335.402	0.37823	0.13873	2.72638	0.00640335	0.106309
ENSG00000143851	PTPN7	57.6179	-0.921571	0.338019	-2.72639	0.00640318	0.106309
ENSG00000118946	PCDH17	537.637	-1.21425	0.44541	-2.72613	0.00640813	0.106309
ENSG00000049323	LTBP1	1197.05	-0.597339	0.219231	-2.72469	0.00643609	0.106577
ENSG00000163040	CCDC74A	24.4597	-1.18219	0.433852	-2.72487	0.00643264	0.106577
ENSG00000175471	MCTP1	231.366	-0.523457	0.192196	-2.72356	0.00645825	0.106845
ENSG00000172943	PHF8	1951.69	0.518721	0.190495	2.72302	0.00646885	0.106923
ENSG00000260645	ENSG00000260645	20.0897	1.01304	0.372168	2.72201	0.00648869	0.10699
ENSG00000145860	RNF145	716.373	-0.454308	0.166908	-2.7219	0.00649072	0.10699
ENSG00000105708	ZNF14	57.2381	-0.780102	0.286596	-2.72196	0.00648958	0.10699
ENSG00000103966	EHD4	1706.44	-0.639578	0.235006	-2.72154	0.00649789	0.10701
ENSG00000147996	CBWD5	1278.69	0.41546	0.152677	2.72118	0.00650501	0.10703
ENSG00000107317	PTGDS	502.926	-1.48541	0.545979	-2.72063	0.00651571	0.107108
ENSG00000141424	SLC39A6	566.414	-0.383628	0.141102	-2.7188	0.00655196	0.107606
ENSG00000186818	LILRB4	246.29	-0.864471	0.318012	-2.71836	0.00656067	0.107651
ENSG00000182162	P2RY8	138.133	-0.85743	0.315468	-2.71796	0.00656852	0.107682
ENSG00000278576	ENSG00000278576	77.4306	0.669463	0.246416	2.7168	0.00659163	0.107963
ENSG00000009694	TENM1	885.571	1.03983	0.383063	2.71451	0.00663733	0.108316
ENSG00000230870	FBXW11P1	35.7272	1.01225	0.372944	2.71422	0.00664321	0.108316
ENSG00000179241	LDLRAD3	188.525	-0.854135	0.314695	-2.71417	0.0066443	0.108316
ENSG00000163082	SGPP2	58.7259	-1.42645	0.525607	-2.71392	0.00664926	0.108316
ENSG00000211640	IGLV6-57	49.1767	-1.60527	0.591253	-2.71503	0.00662705	0.108316
ENSG00000128342	LIF	95.0615	-1.66482	0.613347	-2.71432	0.00664126	0.108316
ENSG00000077943	ITGA8	106.382	-1.29707	0.47807	-2.71313	0.00666502	0.108377
ENSG00000162493	PDPN	45.4342	-1.8268	0.673295	-2.71322	0.0066633	0.108377
ENSG00000170276	HSPB2	35.2261	-1.17438	0.433025	-2.71203	0.00668729	0.108641
ENSG00000279891	FLJ42393	92.0229	0.715514	0.263935	2.71095	0.00670903	0.10871
ENSG00000120832	MTERF2	385.093	0.563378	0.207818	2.71092	0.00670961	0.10871
ENSG00000167641	PPP1R14A	297.52	-1.02104	0.376624	-2.71104	0.00670735	0.10871
ENSG00000156026	MCU	477.57	-0.278897	0.102925	-2.70971	0.00673429	0.108867
ENSG00000247095	MIR210HG	125.712	-1.15144	0.424881	-2.71004	0.00672752	0.108867
ENSG00000155066	PROM2	57.6286	-1.49428	0.551486	-2.70955	0.00673743	0.108867
ENSG00000279903	SLC7A2-IT1	62.5927	0.942056	0.347862	2.70813	0.00676635	0.109053
ENSG00000100106	TRIOBP	1364.12	-0.402759	0.148701	-2.70853	0.00675825	0.109053
ENSG00000172432	GTPBP2	997.279	-0.831219	0.306939	-2.7081	0.00676704	0.109053
ENSG00000198046	ZNF667	43.3682	-1.02009	0.376745	-2.70765	0.00677622	0.109103
ENSG00000242808	SOX2-OT	14.4573	1.20781	0.446458	2.70531	0.0068241	0.109587
ENSG00000153071	DAB2	1575.34	-0.647653	0.239379	-2.70556	0.00681892	0.109587
ENSG00000177096	PHETA2	91.0735	-0.755192	0.279184	-2.70499	0.0068306	0.109587
ENSG00000162069	BICDL2	33.7522	-1.45532	0.537963	-2.70525	0.00682527	0.109587
ENSG00000204130	RUFY2	369.253	-0.345856	0.1279	-2.70411	0.00684882	0.109684
ENSG00000197930	ERO1A	4370.94	-0.651323	0.240844	-2.70434	0.00684398	0.109684
ENSG00000214456	PLIN5	2375.95	0.570018	0.210887	2.70295	0.0068727	0.109872
ENSG00000197860	SGTB	392.203	-0.537379	0.198804	-2.70305	0.00687055	0.109872
ENSG00000150907	FOXO1	2632.07	0.562063	0.207999	2.70224	0.00688745	0.11001
ENSG00000110455	ACCS	441.384	0.537083	0.198898	2.7003	0.00692774	0.110556
ENSG00000133794	ARNTL	902.664	0.507963	0.188158	2.69966	0.00694097	0.110571
ENSG00000075624	ACTB	92608.5	-0.446018	0.1652	-2.69986	0.00693681	0.110571
ENSG00000164430	CGAS	98.7663	-0.692494	0.256596	-2.69877	0.00695963	0.110771
ENSG00000268006	PTOV1-AS1	21.9911	0.75472	0.279799	2.69736	0.00698917	0.111107
ENSG00000125966	MMP24	55.7407	-0.785696	0.291304	-2.69717	0.00699311	0.111107
ENSG00000276533	ENSG00000276533	19.729	0.954551	0.354534	2.69241	0.00709383	0.112122
ENSG00000279759	ENSG00000279759	114.224	0.576675	0.214197	2.69227	0.00709679	0.112122
ENSG00000226328	NUP50-DT	185.113	0.496433	0.184501	2.69067	0.00713078	0.112122
ENSG00000250903	GMDS-DT	537.586	0.46272	0.171892	2.69192	0.0071043	0.112122
ENSG00000179981	TSHZ1	753.877	0.226779	0.0842378	2.69213	0.00709974	0.112122
ENSG00000082781	ITGB5	3322.21	-0.413126	0.153618	-2.6893	0.00716012	0.112122
ENSG00000172889	EGFL7	1326.99	-0.693615	0.257699	-2.69158	0.00711153	0.112122
ENSG00000152689	RASGRP3	580.653	-0.720204	0.267735	-2.68999	0.00714538	0.112122
ENSG00000100100	PIK3IP1	392.637	-0.727529	0.27053	-2.68927	0.00716075	0.112122
ENSG00000104894	CD37	193.453	-0.746721	0.277676	-2.68919	0.00716265	0.112122
ENSG00000166147	FBN1	2021.56	-0.848243	0.315382	-2.68957	0.00715442	0.112122
ENSG00000261150	EPPK1	459.366	-0.935947	0.347576	-2.69278	0.00708586	0.112122
ENSG00000244398	ENSG00000244398	42.3327	-0.949465	0.352942	-2.69015	0.00714208	0.112122
ENSG00000285417	ENSG00000285417	20.0624	-0.974991	0.362487	-2.68973	0.00715098	0.112122
ENSG00000157765	SLC34A2	99.7106	-1.3493	0.50144	-2.69085	0.00712706	0.112122
ENSG00000204616	TRIM31	25.786	-1.56817	0.582415	-2.69254	0.0070911	0.112122
ENSG00000164078	MST1R	32.7489	-1.67482	0.622663	-2.68977	0.00715006	0.112122
ENSG00000031081	ARHGAP31	953.592	-0.503415	0.18734	-2.68718	0.00720579	0.112699
ENSG00000217801	ENSG00000217801	17.6497	-1.57646	0.586912	-2.68602	0.00723081	0.112992
ENSG00000243508	DNAJB6P7	15.1363	0.817408	0.304428	2.68506	0.00725168	0.113025
ENSG00000049239	H6PD	19734.3	0.467911	0.17426	2.68513	0.00725019	0.113025
ENSG00000172006	ZNF554	113.428	0.464362	0.172938	2.68514	0.0072499	0.113025
ENSG00000158856	DMTN	784.116	-0.60154	0.224139	-2.68378	0.00727942	0.113359
ENSG00000187122	SLIT1	13.3705	0.913862	0.340815	2.6814	0.0073315	0.114072
ENSG00000165185	KIAA1958	721.945	0.318636	0.118845	2.68109	0.00733822	0.114078
ENSG00000204842	ATXN2	1506.44	0.222059	0.0828342	2.68077	0.0073454	0.114091
ENSG00000137880	GCHFR	1533.21	0.744774	0.277927	2.67975	0.00736775	0.114241
ENSG00000279873	LINC01126	23.6467	0.681614	0.254346	2.67987	0.00736518	0.114241
ENSG00000057657	PRDM1	306.363	-0.939626	0.350771	-2.67874	0.00738991	0.114486
ENSG00000229214	LINC00242	14.7129	0.96616	0.360852	2.67744	0.00741866	0.114636
ENSG00000173166	RAPH1	6099.97	0.576264	0.215228	2.67746	0.00741829	0.114636
ENSG00000167703	SLC43A2	536.242	-0.696409	0.26006	-2.67788	0.00740908	0.114636
ENSG00000257621	PSMA3-AS1	865.633	0.327093	0.122253	2.67554	0.00746092	0.1147
ENSG00000153914	SREK1	2130.96	0.302373	0.112999	2.67589	0.00745312	0.1147
ENSG00000275052	PPP4R3B	3558.4	0.202434	0.0756519	2.67586	0.00745368	0.1147
ENSG00000162946	DISC1	215.457	-0.567154	0.211933	-2.6761	0.00744849	0.1147
ENSG00000148908	RGS10	69.6532	-0.860519	0.321605	-2.6757	0.00745734	0.1147
ENSG00000288765	ENSG00000288765	53.2693	-1.40654	0.525621	-2.67596	0.00745162	0.1147
ENSG00000057704	TMCC3	522.806	-0.648668	0.242502	-2.6749	0.00747511	0.11482
ENSG00000254363	ENSG00000254363	31.6315	0.865283	0.323601	2.67391	0.00749715	0.114865
ENSG00000051382	PIK3CB	1180.76	-0.228641	0.0855016	-2.67412	0.00749261	0.114865
ENSG00000186111	PIP5K1C	819.324	-0.372766	0.139387	-2.67433	0.00748793	0.114865
ENSG00000122862	SRGN	3589.38	-0.869653	0.325282	-2.67354	0.00750557	0.114896
ENSG00000093100	ENSG00000093100	95.63	1.1128	0.416424	2.67229	0.00753365	0.115228
ENSG00000170004	CHD3	742.119	-0.589699	0.220701	-2.67194	0.00754138	0.115249
ENSG00000284196	ENSG00000284196	155.095	0.51539	0.192919	2.67153	0.00755067	0.115293
ENSG00000234219	CDCA4P4	23.6682	0.781469	0.292557	2.67117	0.00755867	0.115318
ENSG00000238105	GOLGA2P5	295.711	0.74958	0.280755	2.66987	0.00758803	0.115566
ENSG00000092841	MYL6	7582.87	-0.468885	0.175604	-2.67013	0.00758214	0.115566
ENSG00000211949	IGHV3-23	327.815	-1.2345	0.46243	-2.6696	0.00759416	0.115566
ENSG00000244198	ARHGEF35-AS1	279.622	-0.610036	0.22854	-2.66927	0.00760158	0.115581
ENSG00000159261	CLDN14	325.668	0.774825	0.290369	2.66841	0.00762106	0.115625
ENSG00000087460	GNAS	9832.35	-0.271541	0.101777	-2.66799	0.00763058	0.115625
ENSG00000111348	ARHGDIB	1864.37	-0.554531	0.207866	-2.66773	0.00763649	0.115625
ENSG00000285816	ENSG00000285816	105.758	-0.859175	0.322042	-2.66789	0.00763282	0.115625
ENSG00000260604	ENSG00000260604	52.2801	-1.32198	0.495464	-2.66816	0.00762676	0.115625
ENSG00000273792	ENSG00000273792	64.1984	0.928833	0.348255	2.6671	0.00765079	0.115703
ENSG00000196236	XPNPEP3	1611.11	0.465972	0.174722	2.66694	0.00765452	0.115703
ENSG00000161642	ZNF385A	295.084	-0.75825	0.284394	-2.66619	0.00767157	0.115864
ENSG00000065357	DGKA	206.834	-0.738947	0.277191	-2.66584	0.00767964	0.115889
ENSG00000124374	PAIP2B	1522.43	0.635232	0.238438	2.66413	0.00771867	0.116285
ENSG00000168675	LDLRAD4	1749.92	0.506879	0.190261	2.66413	0.0077188	0.116285
ENSG00000275832	ARHGAP23	566.038	-0.697357	0.261793	-2.66377	0.00772706	0.116312
ENSG00000114120	SLC25A36	405.832	-0.914002	0.343272	-2.66262	0.00775356	0.11642
ENSG00000213763	ACTBP2	48.2504	-1.25381	0.47081	-2.6631	0.00774249	0.11642
ENSG00000211898	IGHD	46.2969	-1.66005	0.623415	-2.66283	0.00774865	0.11642
ENSG00000257135	ODC1-DT	121.77	0.593666	0.223027	2.66186	0.0077711	0.116552
ENSG00000105851	PIK3CG	214.154	-0.583181	0.219126	-2.66139	0.00778179	0.116552
ENSG00000082512	TRAF5	157.024	-0.730978	0.274638	-2.66161	0.0077769	0.116552
ENSG00000251664	PCDHA12	24.2706	-1.13608	0.426922	-2.6611	0.00778865	0.116558
ENSG00000021762	OSBPL5	274.957	-0.855599	0.321718	-2.65947	0.00782644	0.116736
ENSG00000130270	ATP8B3	111.866	-0.9384	0.352749	-2.66025	0.00780827	0.116736
ENSG00000161940	BCL6B	311.464	-0.959764	0.360877	-2.65953	0.00782495	0.116736
ENSG00000138166	DUSP5	1136.35	-1.10751	0.416387	-2.65981	0.00781845	0.116736
ENSG00000172602	RND1	985.258	0.982255	0.369524	2.65816	0.00785689	0.11681
ENSG00000127922	SEM1	336.387	0.392503	0.147661	2.65814	0.00785732	0.11681
ENSG00000117676	RPS6KA1	659.116	-0.565413	0.212643	-2.65897	0.00783793	0.11681
ENSG00000254416	LINC02732	22.8722	-1.85601	0.698123	-2.65858	0.00784714	0.11681
ENSG00000279544	ENSG00000279544	59.5369	0.652126	0.245409	2.6573	0.00787689	0.117005
ENSG00000099326	MZF1	393.535	0.423547	0.159502	2.65544	0.00792061	0.117071
ENSG00000186376	ZNF75D	531.693	0.218033	0.0820855	2.65617	0.0079033	0.117071
ENSG00000174238	PITPNA	1858.79	-0.347059	0.13071	-2.65518	0.00792666	0.117071
ENSG00000184009	ACTG1	31713.5	-0.441969	0.166429	-2.6556	0.0079167	0.117071
ENSG00000138448	ITGAV	3797.67	-0.543103	0.20444	-2.65655	0.00789459	0.117071
ENSG00000126882	FAM78A	168.663	-0.678427	0.255522	-2.65506	0.00792941	0.117071
ENSG00000139567	ACVRL1	458.058	-0.680942	0.256485	-2.6549	0.00793329	0.117071
ENSG00000244437	IGKV3-15	145.645	-1.46076	0.549925	-2.6563	0.00790041	0.117071
ENSG00000144445	KANSL1L	790.617	0.395095	0.148842	2.65446	0.00794361	0.117128
ENSG00000271992	ENSG00000271992	36.1066	0.824767	0.310745	2.65416	0.00795053	0.117134
ENSG00000124429	POF1B	36.5326	-0.952335	0.358959	-2.65305	0.00797688	0.117343
ENSG00000106178	CCL24	24.9481	-1.10429	0.416238	-2.65301	0.00797773	0.117343
ENSG00000147113	DIPK2B	212.632	-1.53925	0.580278	-2.65262	0.00798709	0.117385
ENSG00000185753	CXorf38	588.554	-0.297103	0.112023	-2.65215	0.00799803	0.11745
ENSG00000112655	PTK7	114.772	-1.21883	0.459766	-2.65098	0.0080258	0.117762
ENSG00000214425	LRRC37A4P	150.801	-0.986523	0.372271	-2.65002	0.00804882	0.118003
ENSG00000140931	CMTM3	295.529	-0.839101	0.316732	-2.64925	0.00806709	0.118079
ENSG00000181019	NQO1	234.725	-0.993365	0.374926	-2.64949	0.00806124	0.118079
ENSG00000246225	ENSG00000246225	28.295	0.842981	0.318319	2.64822	0.00809157	0.118246
ENSG00000279598	ENSG00000279598	58.7579	0.530552	0.200324	2.64847	0.00808566	0.118246
ENSG00000222001	ENSG00000222001	40.2705	0.517419	0.195431	2.64758	0.00810694	0.118249
ENSG00000074181	NOTCH3	529.639	-0.835618	0.315633	-2.64743	0.00811052	0.118249
ENSG00000170425	ADORA2B	15.9319	-1.43157	0.540745	-2.6474	0.00811144	0.118249
ENSG00000272752	STAG3L5P-PVRIG2P-PILRB	494.567	0.575581	0.217553	2.64571	0.00815203	0.118362
ENSG00000172500	FIBP	644.859	-0.29226	0.110432	-2.6465	0.00813292	0.118362
ENSG00000074657	ZNF532	461.691	-0.757737	0.286309	-2.64657	0.00813125	0.118362
ENSG00000182963	GJC1	80.0092	-1.01488	0.383588	-2.64576	0.00815076	0.118362
ENSG00000079931	MOXD1	75.1508	-1.41218	0.533748	-2.64578	0.00815031	0.118362
ENSG00000115423	DNAH6	142.347	1.13196	0.428073	2.64431	0.0081858	0.118362
ENSG00000279107	ENSG00000279107	26.3099	0.687987	0.260075	2.64534	0.0081608	0.118362
ENSG00000197978	GOLGA6L9	148.321	0.526024	0.1989	2.64466	0.00817734	0.118362
ENSG00000110171	TRIM3	277.468	0.376377	0.142347	2.64408	0.00819142	0.118362
ENSG00000168653	NDUFS5	676.118	-0.348552	0.131774	-2.64508	0.00816724	0.118362
ENSG00000259953	ENSG00000259953	93.2733	-0.645621	0.244128	-2.64461	0.00817862	0.118362
ENSG00000115935	WIPF1	1073.82	-0.528593	0.199991	-2.64308	0.0082156	0.118616
ENSG00000166920	C15orf48	86.5595	-2.16697	0.820009	-2.64262	0.00822683	0.118683
ENSG00000110172	CHORDC1	1030.93	0.539833	0.204303	2.64231	0.00823418	0.118695
ENSG00000283003	ENSG00000283003	85.8029	1.17391	0.444849	2.63889	0.00831775	0.118791
ENSG00000281664	LINC00538	22.7778	0.892799	0.338369	2.63854	0.00832649	0.118791
ENSG00000283828	ENSG00000283828	48.0481	0.706772	0.267668	2.64048	0.00827883	0.118791
ENSG00000087470	DNM1L	1156.74	-0.306365	0.115998	-2.64113	0.00826309	0.118791
ENSG00000113532	ST8SIA4	365.869	-0.608566	0.230374	-2.64164	0.00825059	0.118791
ENSG00000102359	SRPX2	474.944	-0.747133	0.283129	-2.63885	0.00831888	0.118791
ENSG00000197415	VEPH1	41.08	-0.92342	0.349593	-2.64141	0.00825613	0.118791
ENSG00000107731	UNC5B	472.71	-1.07626	0.407556	-2.64076	0.00827204	0.118791
ENSG00000132470	ITGB4	242.809	-1.19779	0.453646	-2.64035	0.00828194	0.118791
ENSG00000275385	CCL18	45.179	-1.49245	0.565636	-2.63853	0.00832653	0.118791
ENSG00000086548	CEACAM6	43.2369	-1.78706	0.676905	-2.64005	0.00828948	0.118791
ENSG00000134668	SPOCD1	15.6687	-1.80617	0.684281	-2.63952	0.0083023	0.118791
ENSG00000176020	AMIGO3	10.6731	-6.31549	2.39328	-2.63885	0.00831889	0.118791
ENSG00000272610	MAGI1-IT1	83.0281	0.793008	0.300695	2.63725	0.00835805	0.118984
ENSG00000115652	UXS1	417.666	-0.33554	0.12726	-2.63665	0.00837303	0.118984
ENSG00000140548	ZNF710	500.46	-0.444256	0.168475	-2.63693	0.00836606	0.118984
ENSG00000115325	DOK1	145.42	-0.56272	0.213409	-2.63682	0.00836869	0.118984
ENSG00000148346	LCN2	817.742	-1.42376	0.539785	-2.63764	0.00834841	0.118984
ENSG00000100055	CYTH4	399.359	-0.675765	0.256329	-2.63632	0.00838103	0.119004
ENSG00000120833	SOCS2	1015.15	0.935623	0.35497	2.63578	0.00839439	0.1191
ENSG00000277147	LINC00869	460.228	0.482557	0.183158	2.63465	0.0084223	0.119215
ENSG00000198740	ZNF652	2658.76	0.280135	0.106315	2.63495	0.00841499	0.119215
ENSG00000244509	APOBEC3C	304.998	-0.657957	0.249728	-2.6347	0.00842125	0.119215
ENSG00000236184	TCEA1P4	12.7253	0.799485	0.303631	2.63308	0.00846149	0.119675
ENSG00000234509	SOD1-DT	45.3905	0.921913	0.350329	2.63156	0.00849936	0.119842
ENSG00000289177	ENSG00000289177	19.1536	0.81123	0.308272	2.63154	0.00849985	0.119842
ENSG00000149782	PLCB3	674	-0.550763	0.209241	-2.63219	0.00848369	0.119842
ENSG00000113657	DPYSL3	439.793	-1.10403	0.419508	-2.63172	0.00849541	0.119842
ENSG00000184164	CRELD2	1511.96	0.499292	0.189766	2.63109	0.00851117	0.119908
ENSG00000134242	PTPN22	115.551	-0.674287	0.256495	-2.62885	0.00856733	0.120605
ENSG00000148677	ANKRD1	29.4468	-2.44408	0.929957	-2.62816	0.00858472	0.120755
ENSG00000141068	KSR1	445.005	-0.585034	0.222626	-2.62788	0.00859201	0.120764
ENSG00000279946	ENSG00000279946	32.2468	0.918444	0.349625	2.62694	0.00861554	0.120953
ENSG00000180611	MB21D2	57.642	-1.03513	0.394063	-2.62681	0.00861892	0.120953
ENSG00000275481	ENSG00000275481	69.2295	0.602958	0.229606	2.62606	0.00863796	0.121032
ENSG00000254087	LYN	1394.87	-0.417611	0.159021	-2.62614	0.00863585	0.121032
ENSG00000279082	LINC01727	72.1422	1.84086	0.701216	2.62524	0.00865887	0.121119
ENSG00000272688	ENSG00000272688	90.0647	-0.604952	0.230441	-2.62519	0.00865994	0.121119
ENSG00000163171	CDC42EP3	871.517	-0.890558	0.339309	-2.62462	0.00867464	0.121119
ENSG00000006611	USH1C	39.1439	-1.18524	0.451653	-2.62423	0.00868448	0.121119
ENSG00000148848	ADAM12	43.6878	-1.28505	0.489566	-2.62488	0.00866799	0.121119
ENSG00000162366	PDZK1IP1	57.5428	-1.34755	0.513498	-2.62426	0.00868373	0.121119
ENSG00000203666	EFCAB2	212.616	0.360668	0.137458	2.62384	0.0086944	0.121131
ENSG00000065989	PDE4A	229.377	-0.625074	0.238267	-2.62342	0.00870514	0.121131
ENSG00000267107	PCAT19	166.613	-0.905504	0.345163	-2.62341	0.00870551	0.121131
ENSG00000115828	QPCT	79.975	-0.817553	0.311689	-2.62297	0.0087166	0.121192
ENSG00000211445	GPX3	14182.8	-0.554977	0.21161	-2.62264	0.00872506	0.121217
ENSG00000139344	AMDHD1	2653.96	0.802995	0.306408	2.62068	0.00877558	0.121825
ENSG00000162733	DDR2	717.755	-0.663948	0.253419	-2.61996	0.00879395	0.121986
ENSG00000258227	CLEC5A	37.9183	-1.28582	0.490833	-2.61967	0.00880157	0.121997
ENSG00000228791	THRB-AS1	22.1712	0.785939	0.300135	2.61862	0.00882863	0.12205
ENSG00000114315	HES1	1074.03	0.71109	0.271539	2.61874	0.00882545	0.12205
ENSG00000180712	LINC02363	20.2365	0.692426	0.26448	2.61806	0.0088431	0.12205
ENSG00000188643	S100A16	2325.64	-0.472255	0.180391	-2.61795	0.008846	0.12205
ENSG00000126947	ARMCX1	125.15	-0.951235	0.363188	-2.61913	0.00881556	0.12205
ENSG00000278771	RN7SL3	30190.7	-1.06653	0.407339	-2.61829	0.00883706	0.12205
ENSG00000106624	AEBP1	1891.21	-1.0177	0.388788	-2.61762	0.00885444	0.122074
ENSG00000279700	ENSG00000279700	26.7761	0.698978	0.267213	2.61581	0.00890152	0.122392
ENSG00000162702	ZNF281	1454.47	0.29581	0.113114	2.61516	0.00891866	0.122392
ENSG00000130479	MAP1S	777.75	-0.40469	0.154725	-2.61554	0.00890855	0.122392
ENSG00000213465	ARL2	266.556	-0.535971	0.204869	-2.61617	0.00889227	0.122392
ENSG00000083857	FAT1	8901.07	-0.647572	0.247646	-2.61491	0.00892502	0.122392
ENSG00000256594	ENSG00000256594	87.5138	-0.815941	0.31203	-2.61494	0.00892426	0.122392
ENSG00000183570	PCBP3	52.8206	-1.19732	0.457788	-2.61545	0.00891105	0.122392
ENSG00000184154	LRRC51	105.854	0.4162	0.159304	2.61261	0.00898527	0.123124
ENSG00000175029	CTBP2	420.915	-0.538034	0.205991	-2.61193	0.0090033	0.123278
ENSG00000104218	CSPP1	678.416	0.291607	0.111666	2.61142	0.00901676	0.123368
ENSG00000205464	ATP6AP1L	44.6487	0.584143	0.223717	2.61108	0.00902561	0.123396
ENSG00000187608	ISG15	443.574	-0.872796	0.334334	-2.61055	0.00903959	0.123493
ENSG00000204929	ENSG00000204929	18.9278	0.697543	0.267232	2.61026	0.00904748	0.123507
ENSG00000110934	BIN2	318.683	-0.557692	0.213714	-2.60952	0.00906691	0.123679
ENSG00000196975	ANXA4	2510.07	-0.54186	0.207679	-2.60913	0.00907733	0.123728
ENSG00000175048	ZDHHC14	582.088	0.313244	0.120087	2.60848	0.00909452	0.123868
ENSG00000165478	HEPACAM	588.619	1.76877	0.678266	2.60778	0.00911303	0.124027
ENSG00000227712	ENSG00000227712	44.019	1.08419	0.415809	2.60742	0.0091227	0.124063
ENSG00000109911	ELP4	495.92	0.342582	0.131413	2.60691	0.00913632	0.124063
ENSG00000101052	IFT52	180.319	-0.516923	0.198277	-2.60708	0.00913182	0.124063
ENSG00000280411	IGHV1-69D	136.289	-1.7936	0.688131	-2.60648	0.00914783	0.124126
ENSG00000072952	IRAG1	229.144	-0.984331	0.37773	-2.60591	0.00916299	0.124238
ENSG00000179406	LINC00174	296.701	0.660906	0.253694	2.60513	0.00918388	0.124334
ENSG00000108854	SMURF2	390.69	-0.448563	0.172168	-2.60539	0.00917704	0.124334
ENSG00000276805	ENSG00000276805	84.7718	0.550435	0.211318	2.60477	0.00919373	0.124374
ENSG00000170476	MZB1	87.0951	-1.13315	0.435108	-2.60429	0.00920645	0.124453
ENSG00000132204	LINC00470	16.7946	1.08357	0.41621	2.60343	0.00922968	0.124673
ENSG00000113068	PFDN1	516.579	-0.260704	0.1002	-2.60184	0.00927246	0.125157
ENSG00000242028	HYPK	170.672	0.488928	0.187943	2.60147	0.00928247	0.125199
ENSG00000007314	SCN4A	28.7722	-0.899187	0.345714	-2.60096	0.00929638	0.125208
ENSG00000115221	ITGB6	25.1549	-1.43876	0.553171	-2.60093	0.00929704	0.125208
ENSG00000163013	FBXO41	61.0963	-0.659378	0.253581	-2.60027	0.00931515	0.125358
ENSG00000123200	ZC3H13	4233.9	0.465796	0.179321	2.59756	0.00938891	0.125646
ENSG00000006125	AP2B1	2858.85	-0.267643	0.103036	-2.59757	0.0093886	0.125646
ENSG00000161970	RPL26	7086.18	-0.342652	0.131928	-2.59725	0.00939723	0.125646
ENSG00000180340	FZD2	31.7981	-1.07831	0.41491	-2.5989	0.00935229	0.125646
ENSG00000122224	LY9	36.7935	-1.1433	0.440207	-2.59718	0.00939921	0.125646
ENSG00000167100	SAMD14	104.714	-1.18397	0.455767	-2.59776	0.00938342	0.125646
ENSG00000172201	ID4	288.427	-1.29084	0.496996	-2.59727	0.00939671	0.125646
ENSG00000135480	KRT7	642.207	-1.34305	0.51689	-2.59832	0.00936798	0.125646
ENSG00000270607	NAV2-AS6	19.9227	-1.449	0.557897	-2.59726	0.00939709	0.125646
ENSG00000183726	TMEM50A	966.309	-0.254146	0.0978878	-2.5963	0.00942334	0.125735
ENSG00000123240	OPTN	1926.59	-0.416457	0.160392	-2.5965	0.00941794	0.125735
ENSG00000277258	PCGF2	310.887	-0.637966	0.245733	-2.59617	0.00942684	0.125735
ENSG00000144331	ZNF385B	256.666	0.706842	0.272311	2.59572	0.00943931	0.125809
ENSG00000176435	CLEC14A	460.851	-0.65181	0.251224	-2.59454	0.00947189	0.12615
ENSG00000289484	ENSG00000289484	34.408	1.25097	0.482402	2.59321	0.00950854	0.126346
ENSG00000103184	SEC14L5	15.7465	0.866642	0.334158	2.59351	0.00950015	0.126346
ENSG00000224660	SH3BP5-AS1	219.753	0.457467	0.176416	2.59312	0.00951096	0.126346
ENSG00000136732	GYPC	482.05	-0.802069	0.309323	-2.59299	0.00951467	0.126346
ENSG00000211973	IGHV1-69	52.8252	-2.07262	0.799814	-2.59138	0.00955915	0.126843
ENSG00000034053	APBA2	87.9142	-0.823116	0.317784	-2.59017	0.00959275	0.127196
ENSG00000279948	ENSG00000279948	101.274	0.594879	0.229706	2.58974	0.00960494	0.127264
ENSG00000163491	NEK10	56.3632	0.941977	0.363913	2.58847	0.00964039	0.127481
ENSG00000165905	LARGE2	54.2613	0.919541	0.355256	2.58839	0.00964254	0.127481
ENSG00000198929	NOS1AP	762.458	0.724553	0.279923	2.5884	0.00964223	0.127481
ENSG00000114279	FGF12	48.5552	-1.12426	0.434541	-2.58723	0.00967499	0.127816
ENSG00000279078	SND1-IT1	90.467	0.672421	0.260022	2.58601	0.0097094	0.127968
ENSG00000181007	ZFP82	52.1334	-0.658787	0.254736	-2.58616	0.00970525	0.127968
ENSG00000105472	CLEC11A	205.021	-0.911623	0.352547	-2.58582	0.00971485	0.127968
ENSG00000091986	CCDC80	368.204	-1.44457	0.558568	-2.5862	0.00970409	0.127968
ENSG00000255960	ENSG00000255960	22.4341	0.882246	0.341693	2.58199	0.0098233	0.127972
ENSG00000256453	DND1	23.2265	0.761075	0.294636	2.5831	0.0097916	0.127972
ENSG00000224950	ENSG00000224950	37.825	0.612115	0.236849	2.58441	0.00975465	0.127972
ENSG00000227354	RBM26-AS1	77.6308	0.527725	0.204355	2.5824	0.00981169	0.127972
ENSG00000272140	ENSG00000272140	49.6445	0.44784	0.173364	2.58324	0.00978781	0.127972
ENSG00000177144	NUDT4B	280.256	0.375119	0.145327	2.5812	0.00984585	0.127972
ENSG00000075292	ZNF638	3951.47	0.214172	0.0829965	2.58049	0.00986602	0.127972
ENSG00000064490	RFXANK	269.156	-0.303943	0.11779	-2.58037	0.00986942	0.127972
ENSG00000100266	PACSIN2	1918.01	-0.311362	0.120651	-2.58067	0.00986091	0.127972
ENSG00000107438	PDLIM1	3599.03	-0.436994	0.169264	-2.58174	0.0098305	0.127972
ENSG00000110047	EHD1	1104.56	-0.46723	0.180724	-2.58532	0.00972894	0.127972
ENSG00000008256	CYTH3	325.335	-0.506304	0.196206	-2.58047	0.00986653	0.127972
ENSG00000213203	GIMAP1	165.845	-0.513953	0.198823	-2.58498	0.00973836	0.127972
ENSG00000178695	KCTD12	2200.06	-0.695796	0.269223	-2.58446	0.00975318	0.127972
ENSG00000183336	BOLA2	165.918	-0.70622	0.273377	-2.58332	0.00978555	0.127972
ENSG00000116701	NCF2	587.822	-0.738348	0.285938	-2.58219	0.00981743	0.127972
ENSG00000051128	HOMER3	180.13	-0.809099	0.313181	-2.58349	0.00978057	0.127972
ENSG00000137033	IL33	2300.06	-0.952321	0.36861	-2.58354	0.00977915	0.127972
ENSG00000157193	LRP8	58.6437	-1.12923	0.437354	-2.58196	0.009824	0.127972
ENSG00000108932	SLC16A6	159.045	-1.18467	0.458798	-2.58212	0.00981952	0.127972
ENSG00000137819	PAQR5	134.876	-1.26431	0.489924	-2.58062	0.00986226	0.127972
ENSG00000111341	MGP	381.134	-1.44524	0.560103	-2.5803	0.00987133	0.127972
ENSG00000211679	IGLC3	794.579	-1.28118	0.496746	-2.57914	0.00990458	0.128311
ENSG00000114316	USP4	1252.12	-0.170505	0.0661339	-2.57818	0.00993228	0.128458
ENSG00000197380	DACT3	92.0041	-0.892929	0.346365	-2.578	0.00993727	0.128458
ENSG00000118513	MYB	14.9857	-1.09138	0.423281	-2.57838	0.00992637	0.128458
ENSG00000168542	COL3A1	11744.2	-1.10089	0.42718	-2.57712	0.00996265	0.128694
ENSG00000181234	TMEM132C	14.001	-1.604	0.622466	-2.57685	0.00997062	0.128705
ENSG00000133895	MEN1	691.963	0.245071	0.095139	2.57593	0.00999711	0.128862
ENSG00000018408	WWTR1	1611.23	-0.553231	0.214757	-2.57608	0.00999281	0.128862
ENSG00000107796	ACTA2	3812.47	-1.19176	0.4627	-2.57566	0.010005	0.128871
ENSG00000289694	ENSG00000289694	2849.75	-0.339526	0.13188	-2.57451	0.0100384	0.129025
ENSG00000152952	PLOD2	6189.75	-0.991421	0.385056	-2.57474	0.0100314	0.129025
ENSG00000211611	IGKV6-21	14.6024	-1.72915	0.671591	-2.5747	0.0100326	0.129025
ENSG00000204149	AGAP6	318.66	0.442712	0.17209	2.57256	0.0100949	0.129199
ENSG00000137575	SDCBP	4046.54	-0.32676	0.127009	-2.57273	0.0100899	0.129199
ENSG00000120063	GNA13	3215.03	-0.723218	0.281122	-2.57261	0.0100934	0.129199
ENSG00000007237	GAS7	532.836	-0.725601	0.281991	-2.57313	0.0100783	0.129199
ENSG00000243290	IGKV1-12	76.6169	-1.35854	0.528012	-2.57293	0.0100842	0.129199
ENSG00000189057	FAM111B	165.358	-1.99155	0.773815	-2.57368	0.0100622	0.129199
ENSG00000143199	ADCY10	89.6285	1.0694	0.415764	2.57214	0.0101072	0.129222
ENSG00000165443	PHYHIPL	78.579	0.656073	0.255167	2.57115	0.010136	0.129222
ENSG00000176225	RTTN	420.146	0.409328	0.159183	2.57143	0.0101278	0.129222
ENSG00000122122	SASH3	338.725	-0.668937	0.26017	-2.57116	0.010136	0.129222
ENSG00000176293	ZNF135	38.502	-0.729864	0.283775	-2.57198	0.0101119	0.129222
ENSG00000151388	ADAMTS12	396.669	-1.01786	0.395897	-2.57103	0.0101397	0.129222
ENSG00000197497	ZNF665	17.2664	-0.925794	0.360145	-2.57061	0.0101518	0.129285
ENSG00000127920	GNG11	743.165	-0.663413	0.25813	-2.57008	0.0101676	0.129395
ENSG00000130402	ACTN4	10161	-0.301746	0.117435	-2.56947	0.0101856	0.1294
ENSG00000244274	DBNDD2	180.623	-0.637621	0.248166	-2.56933	0.0101895	0.1294
ENSG00000125810	CD93	3024.49	-0.931167	0.362376	-2.56961	0.0101812	0.1294
ENSG00000286724	ENSG00000286724	41.8023	0.534448	0.208115	2.56804	0.0102276	0.129499
ENSG00000137942	FNBP1L	1100.95	-0.298225	0.116133	-2.56797	0.0102296	0.129499
ENSG00000213923	CSNK1E	1151.52	-0.778783	0.303283	-2.56785	0.0102333	0.129499
ENSG00000163431	LMOD1	254.952	-1.17872	0.458886	-2.56866	0.0102093	0.129499
ENSG00000185274	GALNT17	23.2236	-1.525	0.593801	-2.5682	0.0102229	0.129499
ENSG00000136527	TRA2B	2951.26	0.266095	0.103651	2.56722	0.0102518	0.129555
ENSG00000140682	TGFB1I1	333.63	-0.947297	0.368998	-2.56721	0.010252	0.129555
ENSG00000100359	SGSM3	912.633	0.236425	0.0921227	2.56641	0.0102756	0.129762
ENSG00000157796	WDR19	1011.83	0.418348	0.163078	2.56532	0.0103081	0.130081
ENSG00000162819	BROX	1301.37	-0.221381	0.0863245	-2.56452	0.0103319	0.13029
ENSG00000072682	P4HA2	516.773	-0.715082	0.278911	-2.56384	0.0103523	0.130456
ENSG00000237065	NANOGP4	44.3643	1.04554	0.408042	2.56232	0.0103974	0.130913
ENSG00000008513	ST3GAL1	6264.7	0.526968	0.205675	2.56214	0.010403	0.130913
ENSG00000167693	NXN	486.205	-0.658408	0.257024	-2.56166	0.0104172	0.131
ENSG00000168040	FADD	442.32	-0.395617	0.154474	-2.56106	0.0104354	0.131095
ENSG00000011600	TYROBP	737.01	-0.573921	0.224107	-2.56093	0.0104393	0.131095
ENSG00000266903	CEACAM16-AS1	128.862	0.628192	0.245361	2.56027	0.0104589	0.13125
ENSG00000073050	XRCC1	316.05	-0.367647	0.143633	-2.55963	0.0104784	0.131403
ENSG00000149218	ENDOD1	704.124	-0.509128	0.198942	-2.55918	0.0104919	0.131452
ENSG00000133985	TTC9	173.89	-1.00456	0.392558	-2.55901	0.0104969	0.131452
ENSG00000135723	FHOD1	384.186	-0.612061	0.239259	-2.55815	0.010523	0.131687
ENSG00000135597	REPS1	1582.19	0.552393	0.216099	2.5562	0.0105823	0.132103
ENSG00000228434	ENSG00000228434	97.3283	0.470581	0.184095	2.55619	0.0105825	0.132103
ENSG00000090534	THPO	312.355	0.437309	0.171085	2.55609	0.0105855	0.132103
ENSG00000197457	STMN3	76.7262	-1.02151	0.399599	-2.55635	0.0105778	0.132103
ENSG00000196696	PDXDC2P-NPIPB14P	715.436	0.511009	0.199953	2.55565	0.0105991	0.132181
ENSG00000196632	WNK3	1582.75	0.840188	0.329022	2.55359	0.0106618	0.132424
ENSG00000187391	MAGI2	256.243	0.454337	0.177901	2.55388	0.0106531	0.132424
ENSG00000105220	GPI	10693.8	-0.28291	0.110745	-2.55462	0.0106304	0.132424
ENSG00000130429	ARPC1B	2579.13	-0.403711	0.158094	-2.55362	0.010661	0.132424
ENSG00000155755	TMEM237	141.476	-0.411077	0.160982	-2.55357	0.0106626	0.132424
ENSG00000171680	PLEKHG5	140.081	-0.95477	0.373887	-2.55363	0.0106605	0.132424
ENSG00000145147	SLIT2	216.838	-0.908967	0.355996	-2.55331	0.0106706	0.132431
ENSG00000174807	CD248	109.161	-1.09842	0.430239	-2.55304	0.0106788	0.132442
ENSG00000154114	TBCEL	1275.62	0.32925	0.128992	2.55249	0.0106955	0.13253
ENSG00000229953	ENSG00000229953	12.8062	-1.72086	0.674231	-2.55233	0.0107006	0.13253
ENSG00000188277	C15orf62	35.7694	0.921287	0.361125	2.55116	0.0107366	0.132884
ENSG00000214174	AMZ2P1	75.2503	-0.486445	0.19072	-2.55057	0.0107547	0.133018
ENSG00000006555	TTC22	242.897	-0.452565	0.177482	-2.54992	0.0107747	0.133174
ENSG00000114529	C3orf52	31.4087	-1.18901	0.466377	-2.54945	0.0107893	0.133199
ENSG00000108602	ALDH3A1	40.3899	-1.26222	0.495109	-2.54938	0.0107915	0.133199
ENSG00000105538	RASIP1	478.285	-0.798812	0.313435	-2.54857	0.0108165	0.133331
ENSG00000126785	RHOJ	254.96	-0.940124	0.368885	-2.54855	0.0108171	0.133331
ENSG00000260417	ENSG00000260417	46.9464	0.924796	0.362983	2.54777	0.0108415	0.133438
ENSG00000228526	MIR34AHG	150.655	-0.903269	0.354563	-2.54756	0.0108479	0.133438
ENSG00000117122	MFAP2	26.2079	-1.43849	0.564566	-2.54795	0.0108358	0.133438
ENSG00000130255	RPL36	4415.65	-0.31585	0.124051	-2.54612	0.0108927	0.133443
ENSG00000171813	PWWP2B	282.198	-0.429068	0.168466	-2.54691	0.0108681	0.133443
ENSG00000131788	PIAS3	347.475	-0.447367	0.175696	-2.54625	0.0108886	0.133443
ENSG00000127947	PTPN12	1767.37	-0.472303	0.185457	-2.5467	0.0108747	0.133443
ENSG00000184005	ST6GALNAC3	354.615	-0.572195	0.22471	-2.54637	0.0108849	0.133443
ENSG00000162073	PAQR4	167.61	-0.975767	0.383222	-2.54622	0.0108897	0.133443
ENSG00000289085	ENSG00000289085	81.6583	0.649439	0.255133	2.54549	0.0109125	0.133594
ENSG00000165617	DACT1	160.929	-0.818135	0.321444	-2.54519	0.0109218	0.133619
ENSG00000243678	NME2	3773.58	-0.336317	0.132164	-2.5447	0.0109371	0.133715
ENSG00000099812	MISP	13.1745	-2.22485	0.874458	-2.54426	0.0109509	0.133793
ENSG00000085662	AKR1B1	579.508	-0.492766	0.193826	-2.54231	0.0110122	0.13445
ENSG00000225092	ENSG00000225092	71.0008	0.654663	0.25755	2.54189	0.0110255	0.134521
ENSG00000127481	UBR4	11821.1	0.380221	0.149597	2.54164	0.0110335	0.134528
ENSG00000179348	GATA2	79.6374	-0.6391	0.251532	-2.54083	0.0110589	0.134656
ENSG00000167695	TLCD3A	127.822	-0.989103	0.389251	-2.54104	0.0110522	0.134656
ENSG00000265158	LRRC37A7P	356.299	0.677141	0.266772	2.53827	0.0111401	0.134735
ENSG00000256092	SBNO1-AS1	19.0259	0.631507	0.248701	2.53922	0.0111101	0.134735
ENSG00000272084	ENSG00000272084	32.5739	0.558249	0.219953	2.53804	0.0111475	0.134735
ENSG00000138032	PPM1B	1664.46	0.351944	0.138668	2.53804	0.0111476	0.134735
ENSG00000162923	WDR26	4308.43	-0.252662	0.0994702	-2.54007	0.011083	0.134735
ENSG00000150093	ITGB1	19414.1	-0.378127	0.148906	-2.53937	0.0111053	0.134735
ENSG00000183018	SPNS2	393.649	-0.479738	0.188891	-2.53975	0.011093	0.134735
ENSG00000119900	OGFRL1	1063.75	-0.521187	0.205335	-2.53823	0.0111413	0.134735
ENSG00000152137	HSPB8	130.421	-0.858235	0.33799	-2.53923	0.0111096	0.134735
ENSG00000134198	TSPAN2	26.3077	-0.884453	0.348478	-2.53805	0.0111474	0.134735
ENSG00000169116	PARM1	147.013	-1.25607	0.49477	-2.53869	0.0111268	0.134735
ENSG00000065526	SPEN	3217.19	0.194346	0.0766323	2.53609	0.0112098	0.135338
ENSG00000139572	GPR84	15.8287	-1.46448	0.577477	-2.536	0.0112125	0.135338
ENSG00000100320	RBFOX2	1762.65	0.260093	0.10258	2.5355	0.0112286	0.135351
ENSG00000140379	BCL2A1	169.905	-1.23074	0.48536	-2.53572	0.0112216	0.135351
ENSG00000070061	ELP1	1622.4	0.40774	0.16089	2.53428	0.0112678	0.135734
ENSG00000234380	LINC01426	26.9513	-1.50491	0.593899	-2.53395	0.0112784	0.13577
ENSG00000160781	PAQR6	26.9324	0.690789	0.272835	2.53189	0.0113449	0.136077
ENSG00000153707	PTPRD	922.216	0.61708	0.243714	2.53199	0.0113418	0.136077
ENSG00000154124	OTULIN	1605.66	0.263335	0.104013	2.53176	0.0113492	0.136077
ENSG00000176390	CRLF3	315.341	-0.374386	0.147869	-2.53188	0.0113453	0.136077
ENSG00000119280	C1orf198	1020.49	-0.596973	0.23569	-2.53288	0.0113131	0.136077
ENSG00000133401	PDZD2	148.64	-0.951642	0.375853	-2.53195	0.011343	0.136077
ENSG00000099769	IGFALS	1848.41	1.18703	0.469181	2.53	0.0114062	0.136244
ENSG00000198695	MT-ND6	1337.07	0.596231	0.235714	2.52947	0.0114236	0.136244
ENSG00000069424	KCNAB2	877.786	-0.482698	0.190812	-2.5297	0.0114159	0.136244
ENSG00000175602	CCDC85B	333.607	-0.551107	0.217804	-2.53029	0.0113967	0.136244
ENSG00000249859	PVT1	115.919	-0.605223	0.239137	-2.53086	0.0113784	0.136244
ENSG00000099958	DERL3	133.901	-0.788493	0.311677	-2.52984	0.0114115	0.136244
ENSG00000111452	ADGRD1	468.339	-0.832267	0.329021	-2.52952	0.0114217	0.136244
ENSG00000239975	IGKV1D-33	16.3827	-2.47477	0.977897	-2.53071	0.0113832	0.136244
ENSG00000188529	SRSF10	2097.79	0.181311	0.071692	2.52903	0.011438	0.136326
ENSG00000279696	ENSG00000279696	35.0171	0.760778	0.300866	2.52863	0.0114508	0.136389
ENSG00000256235	SMIM3	307.575	-0.895053	0.354057	-2.52799	0.0114717	0.136548
ENSG00000153317	ASAP1	1122.66	-0.41326	0.163489	-2.52776	0.0114794	0.136548
ENSG00000115641	FHL2	623.788	-0.747293	0.29568	-2.52737	0.0114919	0.136607
ENSG00000248643	RBM14-RBM4	159.891	0.441272	0.174623	2.52699	0.0115044	0.136655
ENSG00000204272	NBDY	160.646	-0.561113	0.222066	-2.52679	0.0115111	0.136655
ENSG00000131508	UBE2D2	1400.35	-0.196715	0.0778694	-2.52621	0.01153	0.136789
ENSG00000108262	GIT1	583.421	-0.429985	0.17024	-2.52575	0.0115451	0.136801
ENSG00000135842	NIBAN1	721.142	-0.710669	0.281373	-2.52572	0.0115461	0.136801
ENSG00000159714	ZDHHC1	88.7653	-0.486077	0.192488	-2.52524	0.0115621	0.1369
ENSG00000284418	ENSG00000284418	92.8372	0.700958	0.277751	2.52369	0.0116129	0.137341
ENSG00000143771	CNIH4	609.767	-0.286697	0.113604	-2.52364	0.0116146	0.137341
ENSG00000102409	BEX4	137.104	-0.600146	0.237882	-2.52287	0.01164	0.137552
ENSG00000197558	SSPOP	100.424	0.725201	0.287539	2.5221	0.0116657	0.137766
ENSG00000211947	IGHV3-21	127.221	-1.25167	0.496484	-2.52106	0.0117001	0.137901
ENSG00000211651	IGLV1-44	120.062	-1.25716	0.498592	-2.52142	0.0116882	0.137901
ENSG00000070526	ST6GALNAC1	14.4269	-1.46313	0.580348	-2.52112	0.0116982	0.137901
ENSG00000134851	TMEM165	1014.08	-0.400904	0.159075	-2.52022	0.0117281	0.138055
ENSG00000026297	RNASET2	751.889	-0.498323	0.197731	-2.52021	0.0117285	0.138055
ENSG00000247137	ANKRD42-DT	99.9642	0.464939	0.184638	2.51811	0.0117986	0.13879
ENSG00000272356	ENSG00000272356	48.5363	0.577267	0.22932	2.51729	0.011826	0.139022
ENSG00000258819	LINC02289	51.0151	0.795868	0.316341	2.51586	0.0118744	0.139499
ENSG00000228477	ENSG00000228477	148.081	0.98137	0.390544	2.51283	0.0119768	0.139923
ENSG00000243970	PPIEL	91.9703	0.521529	0.207417	2.51439	0.0119237	0.139923
ENSG00000148468	FAM171A1	887.793	0.455655	0.181232	2.51421	0.0119301	0.139923
ENSG00000149273	RPS3	10070.3	-0.343781	0.136841	-2.51227	0.0119959	0.139923
ENSG00000153029	MR1	513.398	-0.383186	0.152517	-2.51242	0.0119908	0.139923
ENSG00000108819	PPP1R9B	1189.76	-0.389668	0.155043	-2.51328	0.0119614	0.139923
ENSG00000123146	ADGRE5	1122.97	-0.536988	0.213734	-2.51241	0.0119909	0.139923
ENSG00000162783	IER5	565.8	-0.586376	0.233261	-2.51381	0.0119434	0.139923
ENSG00000106772	PRUNE2	178.683	-0.638733	0.254066	-2.51404	0.0119356	0.139923
ENSG00000169515	CCDC8	46.1323	-1.06834	0.425105	-2.51313	0.0119666	0.139923
ENSG00000234883	MIR155HG	13.3922	-1.10005	0.437663	-2.51348	0.0119548	0.139923
ENSG00000100242	SUN2	7570.19	0.381156	0.151751	2.51172	0.0120144	0.140011
ENSG00000050405	LIMA1	1166	-0.507597	0.202125	-2.5113	0.0120287	0.140011
ENSG00000120318	ARAP3	437.35	-0.603054	0.240119	-2.51148	0.0120225	0.140011
ENSG00000178538	CA8	18.6777	-1.26397	0.503347	-2.51113	0.0120344	0.140011
ENSG00000175832	ETV4	25.3276	-1.26634	0.504383	-2.51067	0.0120502	0.140104
ENSG00000211934	IGHV1-2	116.475	-1.34648	0.536383	-2.51029	0.0120632	0.140165
ENSG00000246100	LINC00900	11.7601	-1.27606	0.508412	-2.5099	0.0120766	0.14023
ENSG00000274618	H4C6	97.4984	-0.915516	0.364808	-2.50958	0.0120874	0.140266
ENSG00000227201	CNN2P1	33.8309	1.35359	0.539492	2.50901	0.0121069	0.140326
ENSG00000001631	KRIT1	1123.6	0.250959	0.100025	2.50897	0.0121082	0.140326
ENSG00000122490	SLC66A2	3497.67	0.458925	0.182948	2.50849	0.0121247	0.140427
ENSG00000163884	KLF15	2618.62	0.544513	0.217112	2.50798	0.0121423	0.140541
ENSG00000196950	SLC39A10	326.039	-0.608953	0.242832	-2.50772	0.0121513	0.140555
ENSG00000225830	ERCC6	837.996	0.21135	0.0843127	2.50674	0.0121852	0.140856
ENSG00000036530	CYP46A1	33.1767	0.771053	0.307642	2.50634	0.012199	0.140925
ENSG00000065978	YBX1	6197.36	-0.318752	0.127217	-2.50557	0.0122255	0.141141
ENSG00000278662	GOLGA6L10	18.3814	1.25016	0.499331	2.50367	0.0122912	0.141298
ENSG00000264569	DCXR-DT	45.4616	1.18201	0.471964	2.50445	0.0122641	0.141298
ENSG00000139209	SLC38A4	13202	0.846786	0.338114	2.50444	0.0122646	0.141298
ENSG00000262766	ENSG00000262766	18.6521	0.7155	0.285745	2.50399	0.0122803	0.141298
ENSG00000198496	NBR2	164.754	0.54169	0.216408	2.5031	0.0123111	0.141298
ENSG00000079805	DNM2	4077.45	-0.211117	0.0843162	-2.50387	0.0122844	0.141298
ENSG00000196588	MRTFA	893.196	-0.362386	0.144742	-2.50368	0.0122911	0.141298
ENSG00000138735	PDE5A	108.224	-0.890634	0.355839	-2.50292	0.0123175	0.141298
ENSG00000106976	DNM1	111.75	-1.02412	0.409096	-2.50338	0.0123014	0.141298
ENSG00000241755	IGKV1-9	73.1636	-1.56677	0.625954	-2.50301	0.012314	0.141298
ENSG00000119711	ALDH6A1	11500	0.804006	0.321293	2.50241	0.0123352	0.141359
ENSG00000166401	SERPINB8	834.846	-0.511707	0.204493	-2.50231	0.0123385	0.141359
ENSG00000144231	POLR2D	952.727	0.230914	0.0923017	2.50173	0.0123589	0.141414
ENSG00000121064	SCPEP1	508.006	-0.419804	0.167794	-2.50189	0.0123531	0.141414
ENSG00000136051	WASHC4	3496.03	-0.200172	0.0800229	-2.50143	0.0123692	0.141442
ENSG00000138670	RASGEF1B	2862.41	0.454152	0.181593	2.50093	0.0123868	0.141554
ENSG00000249096	LINC02362	551.122	0.843335	0.337353	2.49986	0.0124242	0.141891
ENSG00000188321	ZNF559	168.628	-0.487873	0.195231	-2.49895	0.0124562	0.142166
ENSG00000273763	ENSG00000273763	12.4645	0.850202	0.340255	2.49872	0.0124641	0.142167
ENSG00000139970	RTN1	68.0199	-0.857056	0.343051	-2.49834	0.0124778	0.142232
ENSG00000132793	LPIN3	779.239	0.609042	0.243859	2.49751	0.0125067	0.142367
ENSG00000147416	ATP6V1B2	2253.05	-0.294255	0.117828	-2.49733	0.0125132	0.142367
ENSG00000133110	POSTN	232.439	-1.36089	0.544862	-2.49768	0.0125007	0.142367
ENSG00000251546	IGKV1D-39	309.522	-1.16422	0.46623	-2.4971	0.0125214	0.142369
ENSG00000069493	CLEC2D	115.648	-0.780672	0.312784	-2.49589	0.0125643	0.142767
ENSG00000280432	ENSG00000280432	25.8601	0.953441	0.382122	2.49512	0.0125914	0.142985
ENSG00000125458	NT5C	334.737	-0.291391	0.116819	-2.49437	0.012618	0.143107
ENSG00000071127	WDR1	4936.25	-0.378327	0.151668	-2.49445	0.0126152	0.143107
ENSG00000006016	CRLF1	46.3972	-1.47742	0.592633	-2.49297	0.012668	0.143584
ENSG00000120306	CYSTM1	723.099	-0.387346	0.15541	-2.49241	0.012688	0.14363
ENSG00000204525	HLA-C	14154.1	-0.484189	0.194255	-2.49255	0.012683	0.14363
ENSG00000271204	ENSG00000271204	270.879	0.761334	0.305633	2.49101	0.0127381	0.144016
ENSG00000172380	GNG12	3126.59	-0.307087	0.12327	-2.49117	0.0127323	0.144016
ENSG00000149591	TAGLN	5522.58	-0.99723	0.4004	-2.49059	0.0127532	0.144097
ENSG00000166743	ACSM1	53.4408	1.46783	0.589432	2.49025	0.0127652	0.144142
ENSG00000196914	ARHGEF12	13448.2	0.267672	0.107513	2.48967	0.0127863	0.1442
ENSG00000079691	CARMIL1	583.266	-0.483628	0.194247	-2.48976	0.0127828	0.1442
ENSG00000165923	AGBL2	43.4301	0.699409	0.281015	2.48887	0.012815	0.144342
ENSG00000213339	QTRT1	516.916	0.3079	0.123705	2.48898	0.0128112	0.144342
ENSG00000125740	FOSB	2500.51	1.25941	0.506818	2.48492	0.0129579	0.144406
ENSG00000250290	NCAPGP1	30.7999	0.838261	0.337069	2.48691	0.0128859	0.144406
ENSG00000151623	NR3C2	710.496	0.480699	0.193318	2.48657	0.012898	0.144406
ENSG00000178104	PDE4DIP	4436.39	0.457018	0.183763	2.48699	0.0128828	0.144406
ENSG00000115109	EPB41L5	2568.52	0.452413	0.181922	2.48685	0.012888	0.144406
ENSG00000179988	PSTK	95.3713	0.433795	0.174545	2.48528	0.0129448	0.144406
ENSG00000044459	CNTLN	1022.86	0.433161	0.174344	2.48452	0.0129728	0.144406
ENSG00000154743	TSEN2	264.748	0.402288	0.16188	2.4851	0.0129513	0.144406
ENSG00000124193	SRSF6	4375.89	0.324065	0.130356	2.486	0.0129187	0.144406
ENSG00000015153	YAF2	745.758	0.316434	0.127356	2.48464	0.0129681	0.144406
ENSG00000165121	ENSG00000165121	150.348	0.302222	0.121536	2.48668	0.0128943	0.144406
ENSG00000054611	TBC1D22A	746.106	-0.214984	0.0864545	-2.48667	0.0128946	0.144406
ENSG00000136238	RAC1	4451.54	-0.232717	0.0935483	-2.48767	0.0128582	0.144406
ENSG00000213281	NRAS	1674.92	-0.27341	0.109899	-2.48784	0.0128522	0.144406
ENSG00000144118	RALB	1006.56	-0.430044	0.172912	-2.48706	0.0128803	0.144406
ENSG00000149573	MPZL2	752.656	-0.515143	0.207203	-2.48618	0.0129121	0.144406
ENSG00000187688	TRPV2	225.639	-0.72413	0.291355	-2.48538	0.0129411	0.144406
ENSG00000152503	TRIM36	28.1583	-0.88073	0.354303	-2.48581	0.0129257	0.144406
ENSG00000101425	BPI	20.8549	-1.50876	0.607051	-2.48539	0.012941	0.144406
ENSG00000148842	CNNM2	474.345	0.288598	0.116201	2.48361	0.0130058	0.144595
ENSG00000196081	ZNF724	50.5297	-0.91043	0.366567	-2.48367	0.0130038	0.144595
ENSG00000188735	TMEM120B	334.32	0.320831	0.129209	2.48304	0.0130267	0.144649
ENSG00000180964	TCEAL8	556.625	-0.325667	0.13115	-2.48317	0.0130218	0.144649
ENSG00000171208	NETO2	59.3008	-0.939375	0.378453	-2.48214	0.0130594	0.144924
ENSG00000123352	SPATS2	249.491	-0.482723	0.194552	-2.48121	0.0130939	0.145217
ENSG00000114790	ARHGEF26	1975.28	0.557241	0.224696	2.47998	0.0131391	0.14536
ENSG00000179958	DCTPP1	367.479	-0.307909	0.124149	-2.48016	0.0131323	0.14536
ENSG00000170542	SERPINB9	844.908	-0.479177	0.193198	-2.48025	0.0131292	0.14536
ENSG00000211941	IGHV3-11	81.1914	-1.2745	0.513918	-2.47998	0.0131391	0.14536
ENSG00000289272	ENSG00000289272	27.0677	0.541305	0.218303	2.4796	0.0131528	0.145423
ENSG00000183166	CALN1	45.8082	1.0356	0.41797	2.4777	0.0132231	0.145618
ENSG00000149489	ROM1	76.7157	0.94974	0.383331	2.4776	0.013227	0.145618
ENSG00000258561	ENSG00000258561	35.2889	0.839542	0.338802	2.47797	0.0132132	0.145618
ENSG00000237522	NONOP2	28.8673	0.71884	0.290116	2.47777	0.0132206	0.145618
ENSG00000131242	RAB11FIP4	347.699	0.509762	0.205718	2.47796	0.0132135	0.145618
ENSG00000172986	GXYLT2	28.544	-1.3934	0.562154	-2.47869	0.0131867	0.145618
ENSG00000198963	RORB	33.2588	-1.50619	0.607841	-2.47794	0.0132143	0.145618
ENSG00000160221	GATD3	1506.44	1.70866	0.690652	2.47398	0.0133619	0.145798
ENSG00000267322	SNHG22	624.552	0.55257	0.22316	2.47612	0.013282	0.145798
ENSG00000196876	SCN8A	317.41	0.471556	0.190602	2.47404	0.0133595	0.145798
ENSG00000154655	L3MBTL4	436.971	0.290486	0.117354	2.47529	0.0133128	0.145798
ENSG00000108469	RECQL5	454.447	0.286658	0.115877	2.47382	0.0133678	0.145798
ENSG00000159176	CSRP1	3026.37	-0.369012	0.149113	-2.47472	0.0133341	0.145798
ENSG00000169744	LDB2	945.401	-0.446907	0.180474	-2.4763	0.0132752	0.145798
ENSG00000174004	NRROS	161.949	-0.62756	0.253642	-2.4742	0.0133535	0.145798
ENSG00000157827	FMNL2	895.317	-0.634766	0.256469	-2.47502	0.0133229	0.145798
ENSG00000146232	NFKBIE	282.679	-0.635013	0.256707	-2.47369	0.0133727	0.145798
ENSG00000248905	FMN1	761.429	-0.767175	0.310068	-2.47421	0.0133531	0.145798
ENSG00000165238	WNK2	138.186	-0.977709	0.395217	-2.47386	0.0133664	0.145798
ENSG00000167535	CACNB3	64.9788	-1.04188	0.421131	-2.47401	0.0133607	0.145798
ENSG00000153898	MCOLN2	12.5766	-1.1038	0.445691	-2.4766	0.0132639	0.145798
ENSG00000233608	TWIST2	14.4054	-1.33458	0.538908	-2.47645	0.0132698	0.145798
ENSG00000162344	FGF19	16.2426	-1.94163	0.784494	-2.47501	0.0133233	0.145798
ENSG00000197535	MYO5A	1025.9	-0.548783	0.221871	-2.47344	0.0133821	0.145812
ENSG00000229980	TOB1-AS1	98.4598	0.781922	0.316264	2.47238	0.0134218	0.146157
ENSG00000150656	CNDP1	632.312	0.861825	0.34881	2.47075	0.0134828	0.146203
ENSG00000124120	TTPAL	2889.17	0.602356	0.243771	2.47099	0.0134739	0.146203
ENSG00000149050	ZNF214	84.8718	0.447139	0.180881	2.47201	0.0134356	0.146203
ENSG00000116489	CAPZA1	3949.69	-0.257776	0.104324	-2.47093	0.0134764	0.146203
ENSG00000079462	PAFAH1B3	115.564	-0.536956	0.217248	-2.47163	0.0134499	0.146203
ENSG00000143622	RIT1	579.539	-0.560764	0.226882	-2.47161	0.0134507	0.146203
ENSG00000213801	ZNF321P	31.0894	-0.659969	0.267069	-2.47116	0.0134677	0.146203
ENSG00000149187	CELF1	4303.84	0.208753	0.0845187	2.4699	0.013515	0.146304
ENSG00000169756	LIMS1	1599.13	-0.425577	0.172323	-2.46965	0.0135245	0.146304
ENSG00000023892	DEF6	117.629	-0.619886	0.250987	-2.46979	0.0135192	0.146304
ENSG00000211637	IGLV4-69	34.8752	-1.24796	0.505219	-2.47013	0.0135065	0.146304
ENSG00000203900	ENSG00000203900	29.3707	1.33641	0.54148	2.46807	0.0135844	0.146506
ENSG00000261098	ENSG00000261098	67.4316	0.5879	0.238219	2.4679	0.0135908	0.146506
ENSG00000288995	ENSG00000288995	42.8445	0.586614	0.237646	2.46843	0.0135707	0.146506
ENSG00000268403	ENSG00000268403	39.4459	0.463687	0.187881	2.46798	0.0135877	0.146506
ENSG00000106261	ZKSCAN1	5963.72	0.374104	0.15158	2.46803	0.0135859	0.146506
ENSG00000126803	HSPA2	327.912	-0.795856	0.322487	-2.46787	0.013592	0.146506
ENSG00000103222	ABCC1	645.336	-0.594357	0.240891	-2.46733	0.0136126	0.146641
ENSG00000167676	PLIN4	3053.45	0.548637	0.222445	2.46639	0.0136484	0.146851
ENSG00000261716	H2BC20P	188.033	0.354159	0.143588	2.4665	0.0136441	0.146851
ENSG00000166073	GPR176	114.582	-0.950233	0.385478	-2.46508	0.0136984	0.147301
ENSG00000165959	CLMN	4134.37	0.633289	0.256965	2.4645	0.0137206	0.147363
ENSG00000174010	KLHL15	917.402	0.455459	0.184802	2.46457	0.0137177	0.147363
ENSG00000174099	MSRB3	314.153	-0.81275	0.329874	-2.46382	0.0137466	0.147549
ENSG00000118972	FGF23	148.672	-1.79869	0.730101	-2.46362	0.0137542	0.147549
ENSG00000168734	PKIG	734.893	-0.408369	0.165817	-2.46277	0.0137869	0.147637
ENSG00000171160	MORN4	32.7754	-0.637368	0.258787	-2.46291	0.0137815	0.147637
ENSG00000277117	ENSG00000277117	118.72	-0.845224	0.34318	-2.46292	0.013781	0.147637
ENSG00000198198	SZT2	1690.61	0.274348	0.111433	2.46201	0.0138162	0.147862
ENSG00000211659	IGLV3-25	64.5769	-1.22984	0.499634	-2.46149	0.0138362	0.147988
ENSG00000110848	CD69	137.171	-1.15768	0.470375	-2.46118	0.0138479	0.148026
ENSG00000147099	HDAC8	597.774	0.305781	0.12427	2.46063	0.0138695	0.148169
ENSG00000242147	LASTR	17.7261	0.934482	0.379973	2.45934	0.0139192	0.148436
ENSG00000284428	ENSG00000284428	232.551	0.591105	0.240315	2.45971	0.013905	0.148436
ENSG00000044115	CTNNA1	7619.45	-0.276495	0.112419	-2.45952	0.0139123	0.148436
ENSG00000154127	UBASH3B	351.704	-0.694624	0.282472	-2.45909	0.0139289	0.148451
ENSG00000120694	HSPH1	2598.55	0.851418	0.346446	2.45758	0.0139878	0.148991
ENSG00000273729	ENSG00000273729	75.441	0.643261	0.261783	2.45723	0.0140012	0.148995
ENSG00000203995	ZYG11A	72.8587	0.631923	0.2572	2.45693	0.0140129	0.148995
ENSG00000141522	ARHGDIA	6101.11	-0.414792	0.168821	-2.45699	0.0140105	0.148995
ENSG00000107099	DOCK8	1261.54	-0.473145	0.192626	-2.45629	0.0140378	0.149172
ENSG00000186529	CYP4F3	8735.23	0.616092	0.250877	2.45576	0.0140589	0.149205
ENSG00000204131	NHSL2	360.605	-0.561303	0.22856	-2.45582	0.0140562	0.149205
ENSG00000124491	F13A1	927.646	-1.14027	0.464358	-2.45558	0.0140658	0.149205
ENSG00000171824	EXOSC10	952.695	-0.232097	0.0945362	-2.45512	0.0140839	0.149223
ENSG00000066322	ELOVL1	861.93	-0.315496	0.128506	-2.45511	0.014084	0.149223
ENSG00000215388	ACTG1P3	23.0956	0.722208	0.294243	2.45446	0.0141096	0.149406
ENSG00000129667	RHBDF2	489.845	-0.671391	0.273667	-2.45331	0.0141548	0.149797
ENSG00000101311	FERMT1	30.6464	-1.04034	0.424185	-2.45256	0.0141845	0.150023
ENSG00000196873	CBWD3	659.479	0.457654	0.186684	2.45149	0.0142264	0.150378
ENSG00000163219	ARHGAP25	391.677	-0.520854	0.212506	-2.45101	0.0142455	0.150492
ENSG00000184384	MAML2	463.454	-0.769827	0.314115	-2.45079	0.0142545	0.150498
ENSG00000160410	SHKBP1	792.009	-0.315843	0.129003	-2.44834	0.0143514	0.151433
ENSG00000260578	ENSG00000260578	29.336	0.836158	0.341643	2.44746	0.0143865	0.151568
ENSG00000280202	ENSG00000280202	17.0604	-0.732163	0.29916	-2.44739	0.0143894	0.151568
ENSG00000189409	MMP23B	65.6633	-0.821036	0.335422	-2.44777	0.0143743	0.151568
ENSG00000171723	GPHN	2090.66	0.602019	0.246076	2.44648	0.014426	0.15167
ENSG00000204172	AGAP9	372.59	0.550998	0.225256	2.4461	0.0144411	0.15167
ENSG00000108518	PFN1	12013	-0.338806	0.138475	-2.44669	0.0144175	0.15167
ENSG00000176597	B3GNT5	321.143	-0.995426	0.406869	-2.44655	0.014423	0.15167
ENSG00000164674	SYTL3	113.383	-1.06104	0.433759	-2.44615	0.0144392	0.15167
ENSG00000233276	GPX1	7174.61	-0.293036	0.119815	-2.44573	0.0144558	0.151735
ENSG00000229492	ENSG00000229492	26.4252	0.90765	0.371394	2.4439	0.0145295	0.152377
ENSG00000160360	GPSM1	143.372	-0.911003	0.372783	-2.44379	0.0145338	0.152377
ENSG00000100612	DHRS7	1912.03	-0.532708	0.218049	-2.44307	0.0145629	0.152593
ENSG00000157637	SLC38A10	5292.54	0.329054	0.134725	2.44241	0.0145895	0.152606
ENSG00000116754	SRSF11	2769.03	0.26992	0.110505	2.44259	0.0145822	0.152606
ENSG00000144713	RPL32	7508.46	-0.271245	0.111038	-2.44282	0.014573	0.152606
ENSG00000118898	PPL	1412.78	0.487457	0.199612	2.44202	0.0146054	0.152683
ENSG00000160255	ITGB2	1865.34	-0.57666	0.236175	-2.44166	0.0146199	0.152714
ENSG00000278318	ZNF229	64.6853	-0.592922	0.242849	-2.44153	0.0146252	0.152714
ENSG00000122870	BICC1	322.465	-0.870935	0.356752	-2.44129	0.0146349	0.152727
ENSG00000038945	MSR1	1345.73	-0.601895	0.246578	-2.441	0.0146468	0.152762
ENSG00000205581	HMGN1	1836.07	-0.322457	0.132118	-2.44068	0.0146598	0.152809
ENSG00000229956	ZRANB2-DT	28.1162	0.755168	0.309523	2.43978	0.0146963	0.153013
ENSG00000242371	IGKV1-39	57.7868	-1.85725	0.761224	-2.43982	0.0146948	0.153013
ENSG00000160200	CBS	7436.88	0.830244	0.340423	2.43886	0.0147335	0.153102
ENSG00000175203	DCTN2	1345.85	-0.241761	0.099124	-2.43898	0.0147288	0.153102
ENSG00000101331	CCM2L	73.5969	-0.728978	0.298942	-2.43853	0.0147473	0.153102
ENSG00000106571	GLI3	62.9903	-0.855227	0.350694	-2.43867	0.0147413	0.153102
ENSG00000243466	IGKV1-5	260.891	-1.1878	0.486993	-2.43905	0.014726	0.153102
ENSG00000279356	ENSG00000279356	26.6528	0.657748	0.26976	2.43827	0.0147578	0.153122
ENSG00000173068	BNC2	72.0603	-0.901853	0.369964	-2.43768	0.0147819	0.153284
ENSG00000272142	ENSG00000272142	55.4117	0.47926	0.196626	2.43742	0.0147926	0.153307
ENSG00000249050	ENSG00000249050	22.3993	1.47235	0.60433	2.43633	0.0148372	0.153681
ENSG00000170959	DCDC1	97.863	0.851665	0.349716	2.4353	0.0148794	0.153853
ENSG00000136888	ATP6V1G1	1876.89	-0.228698	0.0939089	-2.43532	0.0148788	0.153853
ENSG00000234769	WASH4P	21.7365	-0.917807	0.376814	-2.4357	0.0148629	0.153853
ENSG00000164050	PLXNB1	4703.9	0.454137	0.186517	2.43483	0.0148988	0.153966
ENSG00000280587	LINC01348	2262.82	0.740915	0.304422	2.43384	0.0149396	0.15421
ENSG00000235750	KIAA0040	1102.87	0.736984	0.302876	2.43329	0.0149623	0.15421
ENSG00000081803	CADPS2	1095.49	0.364181	0.149746	2.432	0.0150159	0.15421
ENSG00000100387	RBX1	540.135	-0.169117	0.0695304	-2.43227	0.0150044	0.15421
ENSG00000114353	GNAI2	5350.06	-0.355341	0.146005	-2.43375	0.0149431	0.15421
ENSG00000104290	FZD3	173.52	-0.544719	0.22387	-2.43319	0.0149665	0.15421
ENSG00000288953	ENSG00000288953	31.8515	-0.586626	0.241102	-2.4331	0.01497	0.15421
ENSG00000164825	DEFB1	367.296	-0.949088	0.390253	-2.43198	0.0150165	0.15421
ENSG00000206190	ATP10A	112.455	-0.957578	0.393641	-2.43261	0.0149903	0.15421
ENSG00000105825	TFPI2	321.832	-0.960012	0.394727	-2.43209	0.0150118	0.15421
ENSG00000211966	IGHV5-51	148.276	-1.25688	0.516808	-2.43201	0.0150155	0.15421
ENSG00000157613	CREB3L1	79.8103	-1.03425	0.425389	-2.4313	0.0150447	0.154412
ENSG00000157315	TMED6	55.2803	1.2939	0.532772	2.42861	0.0151568	0.155063
ENSG00000089234	BRAP	482.014	-0.165265	0.0680469	-2.42868	0.0151537	0.155063
ENSG00000135077	HAVCR2	386.119	-0.640723	0.263762	-2.42917	0.0151334	0.155063
ENSG00000095303	PTGS1	247.799	-0.664175	0.273488	-2.42854	0.0151598	0.155063
ENSG00000163872	YEATS2	781.174	-0.666053	0.274241	-2.42871	0.0151527	0.155063
ENSG00000090104	RGS1	757.216	-1.25401	0.516253	-2.42907	0.0151376	0.155063
ENSG00000197980	LEKR1	20.9233	0.658241	0.271096	2.42808	0.0151792	0.155173
ENSG00000128573	FOXP2	252.934	0.502713	0.20707	2.42774	0.0151932	0.155229
ENSG00000089505	CMTM1	24.3459	-0.80715	0.332526	-2.42733	0.0152104	0.155316
ENSG00000067445	TRO	23.4909	-1.25897	0.518862	-2.42641	0.0152491	0.155624
ENSG00000281903	LINC02246	25.0566	0.646119	0.26638	2.42555	0.0152851	0.155666
ENSG00000265458	NARF-AS2	26.9983	0.644623	0.265837	2.42488	0.0153136	0.155666
ENSG00000163749	CCDC158	73.4547	0.592192	0.244133	2.4257	0.015279	0.155666
ENSG00000134909	ARHGAP32	811.134	0.392698	0.161931	2.4251	0.0153043	0.155666
ENSG00000143537	ADAM15	1152.29	-0.496666	0.204813	-2.42497	0.0153098	0.155666
ENSG00000167065	DUSP18	87.923	-0.617716	0.254697	-2.4253	0.0152959	0.155666
ENSG00000149418	ST14	647.605	-0.780134	0.321703	-2.42501	0.0153079	0.155666
ENSG00000211660	IGLV2-23	135.348	-1.17123	0.483072	-2.42455	0.0153272	0.155716
ENSG00000145832	SLC25A48	17.4686	1.03743	0.428124	2.4232	0.0153846	0.155959
ENSG00000223361	FTH1P10	18.5414	-0.699415	0.288636	-2.42317	0.0153858	0.155959
ENSG00000152661	GJA1	371.684	-1.08241	0.446625	-2.42354	0.0153701	0.155959
ENSG00000124249	KCNK15	29.0394	-1.20426	0.496905	-2.42353	0.0153705	0.155959
ENSG00000149043	SYT8	19.7771	-1.32515	0.547003	-2.42257	0.0154111	0.156128
ENSG00000011258	MBTD1	560.193	0.24877	0.102713	2.42199	0.0154357	0.156267
ENSG00000235655	H3P6	81.9595	-0.646888	0.267106	-2.42184	0.0154422	0.156267
ENSG00000105568	PPP2R1A	3151.16	-0.225236	0.0930123	-2.42158	0.0154534	0.156293
ENSG00000156232	WHAMM	535.541	0.274253	0.113278	2.42106	0.0154752	0.156426
ENSG00000139174	PRICKLE1	102.051	-0.70977	0.293226	-2.42055	0.015497	0.156558
ENSG00000158042	MRPL17	542.073	-0.299982	0.123999	-2.41924	0.0155532	0.156862
ENSG00000189184	PCDH18	190.247	-0.739189	0.305526	-2.4194	0.015546	0.156862
ENSG00000244575	IGKV1-27	47.4272	-1.20328	0.497375	-2.41926	0.0155521	0.156862
ENSG00000120910	PPP3CC	373.813	-0.274038	0.113293	-2.41884	0.0155701	0.156945
ENSG00000273597	ENSG00000273597	14.5712	0.948482	0.392158	2.41862	0.0155793	0.156951
ENSG00000171552	BCL2L1	3278.53	-0.438742	0.181439	-2.41813	0.0156007	0.157078
ENSG00000261468	ENSG00000261468	60.5576	0.540497	0.223667	2.41652	0.0156696	0.157456
ENSG00000121671	CRY2	2236.87	0.423562	0.175253	2.41685	0.0156553	0.157456
ENSG00000085449	WDFY1	1490.27	-0.289134	0.119673	-2.41603	0.0156907	0.157456
ENSG00000135736	CCDC102A	59.7266	-0.606022	0.250855	-2.41583	0.0156993	0.157456
ENSG00000014914	MTMR11	200.664	-0.845232	0.349793	-2.41637	0.0156759	0.157456
ENSG00000224650	IGHV3-74	92.6165	-1.2608	0.52183	-2.41611	0.0156874	0.157456
ENSG00000101443	WFDC2	91.6314	-1.63244	0.675723	-2.41585	0.0156987	0.157456
ENSG00000163945	UVSSA	866.553	0.362643	0.15016	2.41504	0.0157334	0.157711
ENSG00000182195	LDOC1	68.5526	-0.777983	0.322231	-2.41436	0.0157627	0.157916
ENSG00000268520	ENSG00000268520	17.128	0.814908	0.337623	2.41366	0.0157932	0.158046
ENSG00000114331	ACAP2	1967.25	-0.209958	0.0869822	-2.4138	0.0157871	0.158046
ENSG00000214188	ST7-OT4	32.9385	0.601915	0.249605	2.41147	0.0158884	0.158344
ENSG00000233223	ENSG00000233223	74.8916	0.424023	0.175846	2.41134	0.0158942	0.158344
ENSG00000223959	AFG3L1P	257.944	0.392743	0.162991	2.40959	0.0159703	0.158344
ENSG00000167920	KRT10-AS1	122.656	0.383111	0.158961	2.41009	0.0159488	0.158344
ENSG00000165029	ABCA1	16090.4	0.38137	0.158274	2.40955	0.0159723	0.158344
ENSG00000077684	JADE1	1197.74	0.306159	0.127034	2.41006	0.0159498	0.158344
ENSG00000121774	KHDRBS1	2323.2	-0.239201	0.0991808	-2.41177	0.0158753	0.158344
ENSG00000177885	GRB2	3093.28	-0.247271	0.102529	-2.41171	0.015878	0.158344
ENSG00000101079	NDRG3	343.605	-0.289556	0.120027	-2.41244	0.0158464	0.158344
ENSG00000141480	ARRB2	1134.55	-0.409939	0.169947	-2.41216	0.0158583	0.158344
ENSG00000174282	ZBTB4	1178.9	-0.425692	0.176476	-2.41219	0.0158572	0.158344
ENSG00000177337	DLGAP1-AS1	78.7688	-0.664776	0.275709	-2.41115	0.0159022	0.158344
ENSG00000117091	CD48	136.476	-0.72709	0.301679	-2.41015	0.0159461	0.158344
ENSG00000131477	RAMP2	127.892	-0.815496	0.338095	-2.41203	0.0158638	0.158344
ENSG00000131037	EPS8L1	40.8283	-1.02228	0.424251	-2.40962	0.0159693	0.158344
ENSG00000160180	TFF3	43.6739	-1.18506	0.491633	-2.41045	0.0159328	0.158344
ENSG00000143867	OSR1	17.1696	-1.3015	0.539835	-2.41092	0.0159124	0.158344
ENSG00000140350	ANP32A	1576.07	-0.164311	0.0682127	-2.40881	0.0160048	0.158579
ENSG00000104967	NOVA2	296.167	-0.697231	0.289586	-2.40769	0.016054	0.158979
ENSG00000131797	CLUHP3	354.681	0.414512	0.172215	2.40695	0.0160864	0.159213
ENSG00000169252	ADRB2	277.875	0.750261	0.311742	2.40668	0.0160984	0.159213
ENSG00000111144	LTA4H	1215.21	-0.234471	0.0974387	-2.40635	0.0161129	0.159213
ENSG00000026508	CD44	1884.11	-0.638491	0.265317	-2.40652	0.0161054	0.159213
ENSG00000277734	TRAC	42.6276	-0.971715	0.40388	-2.40595	0.0161306	0.159301
ENSG00000170027	YWHAG	4813.37	-0.266536	0.110793	-2.40571	0.0161409	0.159316
ENSG00000059377	TBXAS1	541.635	-0.5366	0.223117	-2.40501	0.0161719	0.159446
ENSG00000170921	TANC2	627.374	-0.703307	0.292429	-2.40505	0.0161701	0.159446
ENSG00000178397	FAM220A	226.462	-0.305071	0.126878	-2.40444	0.0161971	0.159521
ENSG00000197299	BLM	63.9182	-0.84003	0.349349	-2.40456	0.0161919	0.159521
ENSG00000244119	PDCL3P4	58.4994	0.603655	0.251104	2.404	0.0162168	0.15954
ENSG00000142156	COL6A1	5500.68	-0.72145	0.300091	-2.40411	0.0162121	0.15954
ENSG00000136379	ABHD17C	180.463	-0.342519	0.142523	-2.40326	0.0162496	0.159776
ENSG00000289023	ENSG00000289023	19.7108	0.724249	0.301398	2.40297	0.0162627	0.159818
ENSG00000289003	ENSG00000289003	43.3188	0.54959	0.228755	2.40252	0.0162823	0.159923
ENSG00000149564	ESAM	679.901	-0.808302	0.336467	-2.40232	0.0162914	0.159925
ENSG00000157653	C9orf43	20.8642	0.57062	0.237633	2.40127	0.0163383	0.160298
ENSG00000162409	PRKAA2	273.604	-0.640378	0.266741	-2.40075	0.0163614	0.160438
ENSG00000237406	NDUFA9P1	26.0076	0.826719	0.344451	2.40011	0.0163903	0.160514
ENSG00000179818	PCBP1-AS1	676.28	0.406517	0.169371	2.40016	0.0163881	0.160514
ENSG00000204991	SPIRE2	177.862	0.382381	0.159327	2.39998	0.0163959	0.160514
ENSG00000110031	LPXN	220.162	-0.450235	0.187674	-2.39903	0.0164388	0.160759
ENSG00000175264	CHST1	87.5411	-0.958055	0.399322	-2.39921	0.0164307	0.160759
ENSG00000129534	MIS18BP1	541.144	-0.354562	0.147848	-2.39815	0.0164779	0.161055
ENSG00000132003	ZSWIM4	212.554	-0.685773	0.286078	-2.39715	0.0165231	0.161409
ENSG00000233382	NKAPP1	28.2092	0.649346	0.270943	2.39661	0.0165474	0.161533
ENSG00000185947	ZNF267	405.306	-0.539862	0.225273	-2.39647	0.0165537	0.161533
ENSG00000161048	NAPEPLD	577.623	0.504432	0.210516	2.39617	0.0165674	0.161579
ENSG00000189108	IL1RAPL2	21.8803	1.01394	0.423509	2.39413	0.0166597	0.161886
ENSG00000279250	ENSG00000279250	16.3748	0.865182	0.361472	2.3935	0.0166886	0.161886
ENSG00000224356	ENSG00000224356	14.6013	0.816512	0.341015	2.39436	0.0166496	0.161886
ENSG00000204177	BMS1P1	555.602	0.51714	0.216035	2.39377	0.0166761	0.161886
ENSG00000144535	DIS3L2	576.883	0.18899	0.078911	2.39497	0.0166216	0.161886
ENSG00000136942	RPL35	6166.33	-0.264718	0.110583	-2.39383	0.0166734	0.161886
ENSG00000170876	TMEM43	885.15	-0.35309	0.147443	-2.39476	0.0166314	0.161886
ENSG00000173083	HPSE	209.539	-0.701206	0.292772	-2.39506	0.0166176	0.161886
ENSG00000120708	TGFBI	4149.13	-0.756473	0.316038	-2.39361	0.0166835	0.161886
ENSG00000104918	RETN	27.1408	-1.47739	0.617029	-2.39436	0.0166492	0.161886
ENSG00000174564	IL20RB	59.9594	1.40542	0.58736	2.39277	0.0167219	0.162122
ENSG00000223935	LGALSL-DT	13.6956	0.768655	0.321333	2.39208	0.0167532	0.162191
ENSG00000116833	NR5A2	2488.07	0.544678	0.22768	2.3923	0.0167433	0.162191
ENSG00000130830	MPP1	1291.37	-0.466673	0.195096	-2.39202	0.016756	0.162191
ENSG00000279141	ENSG00000279141	22.6153	0.983758	0.411434	2.39105	0.0168005	0.162534
ENSG00000084734	GCKR	2378.14	0.455449	0.190559	2.39007	0.0168452	0.162825
ENSG00000167202	TBC1D2B	3471.29	0.388604	0.162596	2.38999	0.0168487	0.162825
ENSG00000154553	PDLIM3	531.329	-1.07882	0.451504	-2.38939	0.0168762	0.163004
ENSG00000274265	ENSG00000274265	343.999	0.339444	0.142078	2.38914	0.0168877	0.163028
ENSG00000123454	DBH	568.296	0.925612	0.387554	2.38834	0.0169246	0.163276
ENSG00000260219	CD2BP2-DT	53.6929	0.683527	0.28632	2.38728	0.0169734	0.163276
ENSG00000268205	ENSG00000268205	758.251	0.302187	0.126586	2.38721	0.0169768	0.163276
ENSG00000152193	OBI1	273.92	-0.336451	0.140922	-2.3875	0.0169634	0.163276
ENSG00000035862	TIMP2	3126.03	-0.47427	0.19859	-2.38818	0.0169319	0.163276
ENSG00000105967	TFEC	309.072	-0.616776	0.258321	-2.38763	0.0169574	0.163276
ENSG00000054179	ENTPD2	24.1212	-1.0034	0.420304	-2.38732	0.0169716	0.163276
ENSG00000117983	MUC5B	898.315	-1.7462	0.731593	-2.38684	0.0169938	0.163353
ENSG00000185046	ANKS1B	34.8952	-1.28415	0.538113	-2.38639	0.0170148	0.163467
ENSG00000141655	TNFRSF11A	132.311	-0.62973	0.263985	-2.38548	0.0170569	0.163784
ENSG00000104728	ARHGEF10	207.694	-0.888661	0.372666	-2.3846	0.0170976	0.164088
ENSG00000011243	AKAP8L	1219.75	0.335767	0.140842	2.384	0.0171254	0.164267
ENSG00000277229	ENSG00000277229	17.2841	1.04522	0.438822	2.38188	0.0172244	0.164541
ENSG00000112658	SRF	1293.41	0.525831	0.220782	2.38168	0.0172339	0.164541
ENSG00000183458	PKD1P3	886.337	0.497756	0.209039	2.38116	0.017258	0.164541
ENSG00000166669	ATF7IP2	669.644	0.428253	0.179697	2.38319	0.0171633	0.164541
ENSG00000166900	STX3	449.964	-0.37447	0.157242	-2.38149	0.0172429	0.164541
ENSG00000171791	BCL2	326.721	-0.544817	0.228795	-2.38124	0.0172545	0.164541
ENSG00000197951	ZNF71	103.439	-0.610989	0.256577	-2.3813	0.0172514	0.164541
ENSG00000257027	ENSG00000257027	68.4467	-0.690529	0.289911	-2.38186	0.0172254	0.164541
ENSG00000059804	SLC2A3	1222.91	-1.04641	0.439216	-2.38245	0.017198	0.164541
ENSG00000211673	IGLV3-1	125.188	-1.06658	0.447911	-2.38123	0.0172551	0.164541
ENSG00000140297	GCNT3	29.6218	-1.25699	0.527756	-2.38176	0.0172302	0.164541
ENSG00000211644	IGLV1-51	127.748	-1.27648	0.536101	-2.38105	0.0172635	0.164541
ENSG00000105852	PON3	4873.73	0.661244	0.277831	2.38002	0.0173117	0.164713
ENSG00000177879	AP3S1	1236.25	-0.212762	0.0894068	-2.37971	0.0173263	0.164713
ENSG00000109436	TBC1D9	979.803	-0.358356	0.150575	-2.37993	0.0173162	0.164713
ENSG00000138185	ENTPD1	411.906	-0.492351	0.206832	-2.38044	0.0172919	0.164713
ENSG00000198879	SFMBT2	335.169	-0.669916	0.281514	-2.37969	0.0173272	0.164713
ENSG00000245281	ASAH1-AS1	25.5962	0.562627	0.236551	2.37846	0.0173851	0.164718
ENSG00000170759	KIF5B	3522.43	-0.213806	0.0898977	-2.37832	0.0173916	0.164718
ENSG00000148337	CIZ1	843.691	-0.220183	0.0925455	-2.37919	0.0173507	0.164718
ENSG00000122545	SEPTIN7	2280.35	-0.235394	0.0989622	-2.37863	0.0173771	0.164718
ENSG00000087245	MMP2	965.185	-1.07936	0.453684	-2.3791	0.0173548	0.164718
ENSG00000129038	LOXL1	75.9039	-1.12389	0.472483	-2.37868	0.0173746	0.164718
ENSG00000141052	MYOCD	24.0809	-1.35773	0.570706	-2.37903	0.0173581	0.164718
ENSG00000232721	ENSG00000232721	94.7196	0.778191	0.327301	2.3776	0.0174256	0.164887
ENSG00000103479	RBL2	3150.68	0.345402	0.145276	2.37756	0.0174278	0.164887
ENSG00000163755	HPS3	431.711	-0.43635	0.183601	-2.37662	0.0174723	0.165048
ENSG00000130158	DOCK6	1461.15	-0.67345	0.28333	-2.37691	0.0174585	0.165048
ENSG00000143061	IGSF3	118.634	-0.776481	0.326704	-2.37671	0.0174676	0.165048
ENSG00000224616	RTCA-AS1	85.2484	0.505215	0.212706	2.37518	0.0175403	0.165087
ENSG00000237094	ENSG00000237094	225.573	0.454416	0.191302	2.37538	0.0175308	0.165087
ENSG00000185189	NRBP2	2416.48	0.406972	0.171314	2.37559	0.0175207	0.165087
ENSG00000198242	RPL23A	6575.5	-0.275407	0.115934	-2.37554	0.0175231	0.165087
ENSG00000142937	RPS8	11048.3	-0.283177	0.119223	-2.37518	0.0175405	0.165087
ENSG00000049130	KITLG	180.042	-0.824244	0.346875	-2.3762	0.017492	0.165087
ENSG00000154146	NRGN	133.472	-0.961011	0.404481	-2.37591	0.0175058	0.165087
ENSG00000064225	ST3GAL6	1693.29	0.599735	0.252629	2.37397	0.0175978	0.165454
ENSG00000182150	ERCC6L2	1300.48	0.180801	0.0761583	2.37401	0.0175959	0.165454
ENSG00000272195	ENSG00000272195	13.466	0.644446	0.271494	2.37371	0.0176106	0.165488
ENSG00000182108	DEXI	1472.74	0.367204	0.15483	2.37166	0.0177084	0.166321
ENSG00000150551	LYPD1	22.1721	-1.27201	0.53644	-2.3712	0.0177304	0.16644
ENSG00000160284	SPATC1L	31.1486	-0.950355	0.400832	-2.37096	0.0177421	0.166464
ENSG00000157353	FCSK	527.869	0.286639	0.12093	2.3703	0.0177739	0.16661
ENSG00000140386	SCAPER	525.911	0.257276	0.108544	2.37025	0.0177762	0.16661
ENSG00000196172	ZNF681	35.6015	-0.691301	0.291818	-2.36895	0.0178387	0.167109
ENSG00000259370	ENSG00000259370	628.111	0.469304	0.198125	2.36873	0.0178493	0.167121
ENSG00000158019	BABAM2	739.424	-0.393298	0.166063	-2.36836	0.0178671	0.167201
ENSG00000142235	LMTK3	24.4843	-1.09109	0.460883	-2.36739	0.017914	0.167553
ENSG00000147642	SYBU	1340.05	0.564673	0.23866	2.36602	0.0179806	0.167655
ENSG00000206530	CFAP44	194.334	0.451171	0.190637	2.36664	0.0179502	0.167655
ENSG00000101928	MOSPD1	239.656	-0.368323	0.155609	-2.36697	0.0179342	0.167655
ENSG00000091409	ITGA6	1613.79	-0.552895	0.233646	-2.36637	0.0179633	0.167655
ENSG00000070718	AP3M2	187.975	-0.606685	0.256355	-2.36658	0.0179533	0.167655
ENSG00000276600	RAB7B	26.9568	-1.0364	0.43802	-2.36611	0.0179763	0.167655
ENSG00000215158	GUSBP18	426.037	0.493165	0.20846	2.36575	0.0179937	0.16769
ENSG00000114988	LMAN2L	388.605	0.271528	0.114794	2.36534	0.0180137	0.167703
ENSG00000167680	SEMA6B	678.171	-0.874297	0.369602	-2.36551	0.0180052	0.167703
ENSG00000159733	ZFYVE28	249.551	0.433947	0.183499	2.36485	0.0180375	0.167752
ENSG00000114948	ADAM23	21.241	-1.31383	0.555551	-2.36492	0.018034	0.167752
ENSG00000115486	GGCX	7166.54	0.40492	0.171253	2.36446	0.0180566	0.167799
ENSG00000204271	SPIN3	304.325	0.346274	0.146456	2.36436	0.0180612	0.167799
ENSG00000162032	SPSB3	868.585	0.403663	0.170813	2.36318	0.0181187	0.167947
ENSG00000135363	LMO2	255.769	-0.419296	0.177426	-2.36321	0.0181172	0.167947
ENSG00000173482	PTPRM	1911.37	-0.421862	0.178536	-2.36289	0.018133	0.167947
ENSG00000197291	RAMP2-AS1	16.9567	-0.715601	0.302844	-2.36294	0.0181306	0.167947
ENSG00000185483	ROR1	57.3279	-0.912154	0.385947	-2.36342	0.0181072	0.167947
ENSG00000173894	CBX2	75.6185	-0.929488	0.393302	-2.36329	0.0181133	0.167947
ENSG00000241351	IGKV3-11	179.269	-1.19424	0.505735	-2.3614	0.0182063	0.168539
ENSG00000170345	FOS	8546.52	1.01611	0.430384	2.36094	0.0182289	0.168661
ENSG00000175193	PARL	501.913	-0.247096	0.104705	-2.35994	0.0182781	0.16903
ENSG00000213886	UBD	584.598	-1.32806	0.562827	-2.35963	0.0182934	0.169085
ENSG00000134516	DOCK2	892.493	-0.546847	0.231797	-2.35916	0.0183163	0.16921
ENSG00000106952	TNFSF8	89.4424	-0.808637	0.342885	-2.35834	0.0183571	0.1695
ENSG00000106483	SFRP4	19.1423	-1.38329	0.586661	-2.35791	0.0183783	0.169609
ENSG00000174628	IQCK	80.1917	-0.463048	0.196403	-2.35764	0.0183916	0.169645
ENSG00000204209	DAXX	809.137	-0.337316	0.143098	-2.35723	0.0184119	0.169745
ENSG00000103150	MLYCD	1205.35	0.517772	0.219759	2.35609	0.0184687	0.169921
ENSG00000173905	GOLIM4	2619.18	0.341565	0.144961	2.35625	0.0184603	0.169921
ENSG00000196072	BLOC1S2	524.042	-0.294009	0.12477	-2.35641	0.0184525	0.169921
ENSG00000126264	HCST	53.7908	-0.674615	0.286283	-2.35646	0.0184499	0.169921
ENSG00000211955	IGHV3-33	241.892	-1.05965	0.449804	-2.35581	0.0184824	0.16996
ENSG00000162894	FCMR	130.42	-0.72217	0.306612	-2.35532	0.0185069	0.1701
ENSG00000165912	PACSIN3	675.466	0.677757	0.287833	2.35468	0.0185384	0.170129
ENSG00000205323	SARNP	394.969	-0.397855	0.168961	-2.35472	0.0185365	0.170129
ENSG00000182749	PAQR7	149.454	-0.474791	0.201612	-2.35497	0.0185241	0.170129
ENSG00000133433	GSTT2B	215.529	1.11359	0.473078	2.35393	0.018576	0.170166
ENSG00000249267	LINC00939	64.7207	0.727502	0.309104	2.35358	0.0185935	0.170166
ENSG00000069399	BCL3	1796.9	0.495891	0.210632	2.3543	0.0185576	0.170166
ENSG00000166913	YWHAB	4298.67	-0.195939	0.083243	-2.35382	0.0185817	0.170166
ENSG00000157870	PRXL2B	431.891	-0.512122	0.217603	-2.35347	0.0185991	0.170166
ENSG00000171016	PYGO1	46.7379	-0.796886	0.338523	-2.35401	0.0185722	0.170166
ENSG00000173917	HOXB2	66.0683	-0.859145	0.365095	-2.35321	0.0186122	0.170199
ENSG00000211896	IGHG1	5263.59	-1.21846	0.517829	-2.35302	0.0186216	0.170199
ENSG00000179051	RCC2	1000.99	-0.390999	0.166201	-2.35257	0.0186443	0.170321
ENSG00000100354	TNRC6B	3562.41	0.18869	0.0802244	2.35202	0.0186717	0.170343
ENSG00000164181	ELOVL7	60.966	-1.02222	0.434626	-2.35195	0.018675	0.170343
ENSG00000265118	ENSG00000265118	45.6363	-1.26449	0.537599	-2.35211	0.0186673	0.170343
ENSG00000134061	CD180	111.059	-0.759925	0.323162	-2.35153	0.0186964	0.170451
ENSG00000284959	ENSG00000284959	227.033	0.654836	0.278509	2.35122	0.018712	0.170475
ENSG00000169855	ROBO1	561.02	-0.708488	0.301343	-2.3511	0.0187179	0.170475
ENSG00000168092	PAFAH1B2	2325.19	-0.277284	0.117991	-2.35005	0.0187709	0.170837
ENSG00000135821	GLUL	19073.6	-0.422812	0.179929	-2.34987	0.0187798	0.170837
ENSG00000074800	ENO1	22674	-0.459856	0.195704	-2.34975	0.0187861	0.170837
ENSG00000115468	EFHD1	1139.3	1.04241	0.443745	2.34913	0.0188175	0.17095
ENSG00000157593	SLC35B2	785.824	-0.271714	0.115657	-2.3493	0.0188088	0.17095
ENSG00000116761	CTH	2079.47	0.654812	0.278777	2.34887	0.0188303	0.17098
ENSG00000253671	ENSG00000253671	77.5417	0.687477	0.292784	2.34807	0.0188708	0.171029
ENSG00000244482	LILRA6	198.637	-0.79569	0.33888	-2.348	0.0188744	0.171029
ENSG00000159231	CBR3	16.8408	-0.991298	0.422164	-2.34814	0.0188676	0.171029
ENSG00000112796	ENPP5	35.5303	-1.1007	0.468774	-2.34804	0.0188725	0.171029
ENSG00000183856	IQGAP3	145.656	-1.4666	0.624663	-2.34783	0.0188831	0.171029
ENSG00000166348	USP54	240.412	0.347083	0.147865	2.3473	0.0189102	0.171102
ENSG00000153187	HNRNPU	10811.9	0.190473	0.0811397	2.34747	0.0189016	0.171102
ENSG00000109689	STIM2	660.383	0.225447	0.0960889	2.34624	0.0189641	0.171504
ENSG00000198753	PLXNB3	61.8332	-0.831649	0.354514	-2.34588	0.0189821	0.171581
ENSG00000184557	SOCS3	4089.7	0.869418	0.370688	2.34542	0.0190058	0.171656
ENSG00000250742	LINC02381	32.9394	-0.929114	0.396165	-2.34527	0.0190133	0.171656
ENSG00000211668	IGLV2-11	88.7705	-1.1886	0.50683	-2.34516	0.019019	0.171656
ENSG00000247199	FBXO38-DT	46.8217	0.620602	0.264685	2.34468	0.0190435	0.171791
[truncated: 16,034 more rows]
