# Supplementary material for: Integrated transcriptomics and histopathology approach identifies a subset of rejected donor livers with potential suitability for transplantation
Source: BMC Genomics. 2024 May 2;25:437. doi: 10.1186/s12864-024-10362-7 (PMC11067109; doi:10.1186/s12864-024-10362-7)
Supplement: Supplementary file 5 — Supplementary Material 5 [file 12864_2024_10362_MOESM5_ESM.xlsx]

## Sheet: Genes-Accepted vs Rejected-1
Ensembl-ID	Gene Symbol	baseMean	log2FoldChange	lfcSE	stat	pvalue	padj
ENSG00000235669	CHN2-AS1	236.589	7.29774	1.44427	5.05289	4.35169e-07	1.2428e-05
ENSG00000259108	LINC01595	244.522	5.95032	0.887993	6.70087	2.07182e-11	3.50283e-09
ENSG00000140505	CYP1A2	2713.66	5.14247	0.778927	6.60199	4.05687e-11	6.06837e-09
ENSG00000124713	GNMT	2602.59	4.44099	0.79833	5.56285	2.65399e-08	1.23272e-06
ENSG00000084453	SLCO1A2	30.009	4.11972	0.74783	5.5089	3.61088e-08	1.58158e-06
ENSG00000160868	CYP3A4	21642	4.07243	1.05971	3.84297	0.000121555	0.00112364
ENSG00000221890	NPTXR	478.908	3.93257	0.86411	4.551	5.33906e-06	9.37356e-05
ENSG00000042781	USH2A	255.443	3.86022	0.549188	7.02895	2.08097e-12	5.02614e-10
ENSG00000244067	GSTA2	391.203	3.71966	1.16161	3.20215	0.00136406	0.00760875
ENSG00000271271	UGT2A2	74.3156	3.70648	1.71998	2.15495	0.0311655	0.0855243
ENSG00000235292	ENSG00000235292	37.91	3.65881	1.04985	3.48507	0.000492009	0.00337598
ENSG00000156234	CXCL13	212.652	3.36167	1.28095	2.62435	0.00868152	0.0318046
ENSG00000260802	SERTM2	136.092	3.33807	0.832055	4.01184	6.02485e-05	0.000635844
ENSG00000289220	ENSG00000289220	120.645	3.33697	0.443371	7.52636	5.21752e-14	2.1003e-11
ENSG00000248144	ADH1C	4669.52	3.32164	0.553707	5.99892	1.9864e-09	1.50601e-07
ENSG00000248685	LINC02484	74.8838	3.28982	0.502054	6.55273	5.64953e-11	8.09462e-09
ENSG00000287401	ENSG00000287401	57.1278	3.21763	0.672417	4.78517	1.70846e-06	3.74715e-05
ENSG00000249684	ENSG00000249684	34.9154	3.20028	0.57112	5.6035	2.10062e-08	1.02349e-06
ENSG00000176635	HORMAD2	53.3964	3.19736	0.614121	5.20639	1.92545e-07	6.39511e-06
ENSG00000227201	CNN2P1	33.6699	3.19313	0.536687	5.9497	2.68627e-09	1.92586e-07
ENSG00000235333	PVRIG2P	40.5327	3.16835	2.07137	1.52959	0.126117	0.240338
ENSG00000280614	ENSG00000280614	18.7754	3.15242	2.90065	1.0868	0.277127	0.424608
ENSG00000229425	ENSG00000229425	106.668	3.1442	0.704616	4.46229	8.10901e-06	0.000129829
ENSG00000160221	GATD3	1674.68	3.12212	0.714169	4.37168	1.23292e-05	0.000183818
ENSG00000170509	HSD17B13	1433.67	3.11329	0.794003	3.921	8.81807e-05	0.000867289
ENSG00000205358	MT1H	1014.28	3.08589	0.967174	3.19063	0.00141963	0.0078514
ENSG00000165478	HEPACAM	667.385	3.07493	0.844084	3.64292	0.000269564	0.00208582
ENSG00000289248	ENSG00000289248	189.236	3.0674	0.553999	5.53683	3.07987e-08	1.39977e-06
ENSG00000144908	ALDH1L1	10703.5	3.03971	0.496849	6.11799	9.47656e-10	8.52235e-08
ENSG00000279428	ENSG00000279428	194.66	3.03108	1.01844	2.97619	0.00291857	0.0136953
ENSG00000283342	NBPF13P	283.017	3.02902	0.718861	4.21363	2.51296e-05	0.000317948
ENSG00000215483	LINC00598	410.553	2.99433	0.444426	6.73752	1.6111e-11	2.83738e-09
ENSG00000100867	DHRS2	166.876	2.96807	0.66434	4.4677	7.9066e-06	0.000127433
ENSG00000289484	ENSG00000289484	33.691	2.94878	0.510872	5.77205	7.83136e-09	4.66673e-07
ENSG00000225756	DBH-AS1	531.505	2.93342	0.35656	8.22702	1.91932e-16	1.70789e-13
ENSG00000237949	LINC00844	358.062	2.91816	0.791872	3.68515	0.000228571	0.00183759
ENSG00000279159	ENSG00000279159	416.579	2.91541	0.43069	6.76916	1.29535e-11	2.38048e-09
ENSG00000250333	ENSG00000250333	37.7601	2.91228	0.615065	4.73492	2.19147e-06	4.56857e-05
ENSG00000248319	LINC02275	48.5534	2.88214	0.646487	4.45815	8.26703e-06	0.000131926
ENSG00000122787	AKR1D1	2118.85	2.82412	0.803739	3.51373	0.000441864	0.00310241
ENSG00000227117	HORMAD2-AS1	380.047	2.81261	0.601611	4.67513	2.93773e-06	5.72874e-05
ENSG00000196616	ADH1B	52004	2.79845	0.402978	6.94443	3.79995e-12	8.5661e-10
ENSG00000021461	CYP3A43	58.8819	2.79516	0.652475	4.28394	1.83615e-05	0.00024835
ENSG00000196553	CCDC196	29.3224	2.77947	0.716303	3.8803	0.000104329	0.000996552
ENSG00000149124	GLYAT	2504.57	2.77411	0.954335	2.90685	0.00365087	0.016351
ENSG00000177138	FAM9B	53.2479	2.77318	0.497997	5.56867	2.56696e-08	1.19889e-06
ENSG00000136002	ARHGEF4	90.0784	2.76527	0.64719	4.27274	1.93087e-05	0.000257049
ENSG00000246090	ENSG00000246090	100.337	2.74656	0.618294	4.44216	8.90619e-06	0.000140096
ENSG00000283526	PRRT1B	34.8672	2.745	0.457111	6.00511	1.91201e-09	1.46273e-07
ENSG00000007001	UPP2	160.583	2.73038	0.637151	4.2853	1.82493e-05	0.000247189
ENSG00000118298	CA14	22.0889	2.72944	0.859652	3.17505	0.0014981	0.00819161
ENSG00000248709	ENSG00000248709	94.18	2.72711	0.452097	6.03214	1.61799e-09	1.30887e-07
ENSG00000215124	AMD1P4	102.296	2.70642	0.413453	6.5459	5.91388e-11	8.33217e-09
ENSG00000205865	FAM99B	153.854	2.68115	0.443883	6.04021	1.53913e-09	1.25106e-07
ENSG00000288734	ENSG00000288734	140.229	2.67956	0.718505	3.72936	0.000191966	0.00160354
ENSG00000158292	GPR153	843.493	2.66011	0.455514	5.83979	5.22662e-09	3.35994e-07
ENSG00000279082	LINC01727	86.0209	2.65532	0.915645	2.89994	0.00373231	0.0166015
ENSG00000166743	ACSM1	57.5388	2.64808	0.708281	3.73874	0.000184943	0.00155719
ENSG00000101204	CHRNA4	1064.53	2.64769	0.552293	4.79399	1.63493e-06	3.6323e-05
ENSG00000257139	LINC02821	82.576	2.61815	0.588139	4.45158	8.52401e-06	0.000135447
ENSG00000183230	CTNNA3	244.797	2.61495	0.555057	4.71113	2.46348e-06	5.02413e-05
ENSG00000261481	CARHSP1-DT	29.9848	2.58684	0.843549	3.06662	0.00216495	0.010884
ENSG00000225765	LINC01831	76.1261	2.58042	0.490464	5.26118	1.4313e-07	4.95882e-06
ENSG00000243955	GSTA1	2738.14	2.56735	1.07351	2.39156	0.0167772	0.0530189
ENSG00000218336	TENM3	178.979	2.56644	0.478026	5.36882	7.92519e-08	3.04525e-06
ENSG00000165841	CYP2C19	1401.54	2.56346	0.529186	4.84416	1.27149e-06	2.96103e-05
ENSG00000214851	LINC00612	24.666	2.55296	0.676097	3.77603	0.000159347	0.00138158
ENSG00000175003	SLC22A1	9468.76	2.54911	0.645751	3.94751	7.89682e-05	0.000790477
ENSG00000108830	RND2	100.686	2.54025	0.527214	4.81824	1.44829e-06	3.30894e-05
ENSG00000287320	ENSG00000287320	21.6023	2.5385	0.629683	4.03139	5.54489e-05	0.000594467
ENSG00000135423	GLS2	1820.53	2.53546	0.572424	4.42934	9.45225e-06	0.000146884
ENSG00000273154	ENSG00000273154	369.237	2.53488	0.441886	5.73651	9.66446e-09	5.44657e-07
ENSG00000227712	ENSG00000227712	42.1845	2.53023	0.473426	5.34452	9.06558e-08	3.42177e-06
ENSG00000264569	DCXR-DT	45.1458	2.52635	0.593891	4.2539	2.10083e-05	0.000273648
ENSG00000164188	RANBP3L	115.878	2.51561	0.404662	6.21658	5.08098e-10	5.17495e-08
ENSG00000167910	CYP7A1	19.5193	2.51466	0.815727	3.08272	0.00205117	0.0104796
ENSG00000158731	OR10J6P	300.244	2.50746	0.515726	4.86199	1.16211e-06	2.75565e-05
ENSG00000288100	ENSG00000288100	27.474	2.49938	0.53721	4.65252	3.27909e-06	6.2432e-05
ENSG00000134760	DSG1	67.3225	2.47593	0.656472	3.77158	0.000162219	0.00140201
ENSG00000256612	CYP2B7P	390.919	2.4659	0.912625	2.70199	0.00689264	0.0266302
ENSG00000286398	ENSG00000286398	63.9389	2.46199	0.764498	3.2204	0.00128012	0.00723365
ENSG00000099769	IGFALS	1850.61	2.45007	0.412575	5.9385	2.87646e-09	2.02635e-07
ENSG00000260850	ENSG00000260850	186.537	2.44247	0.483724	5.04931	4.43417e-07	1.25786e-05
ENSG00000215186	GOLGA6B	37.0634	2.43261	0.537777	4.52345	6.08393e-06	0.000103419
ENSG00000260293	ENSG00000260293	52.1842	2.43123	0.360185	6.74994	1.4791e-11	2.66033e-09
ENSG00000232667	ENSG00000232667	68.405	2.42789	0.529179	4.58803	4.47448e-06	8.11696e-05
ENSG00000196208	GREB1	343.106	2.41845	0.482546	5.01186	5.39054e-07	1.47322e-05
ENSG00000198077	CYP2A7	252.241	2.41173	1.06441	2.26579	0.0234641	0.0687057
ENSG00000286181	ENSG00000286181	37.3477	2.39752	0.777747	3.08265	0.00205166	0.0104796
ENSG00000172425	TTC36	329.949	2.3903	0.615465	3.88373	0.000102866	0.000984814
ENSG00000203900	ENSG00000203900	31.1006	2.37221	0.725079	3.27165	0.00106921	0.00626374
ENSG00000241945	PWP2	168.421	2.35765	0.660461	3.56971	0.000357381	0.00262592
ENSG00000108231	LGI1	26.456	2.35696	0.743589	3.16971	0.0015259	0.00830334
ENSG00000103154	NECAB2	55.1858	2.35544	0.587193	4.01136	6.03705e-05	0.000636734
ENSG00000131620	ANO1	3924.31	2.35309	0.566407	4.15442	3.26112e-05	0.000391737
ENSG00000143199	ADCY10	87.1257	2.3501	0.458266	5.12824	2.92469e-07	8.97417e-06
ENSG00000205312	KRT17P4	30.5708	2.34875	0.510767	4.59848	4.25586e-06	7.76201e-05
ENSG00000151365	THRSP	1655.06	2.34213	0.772914	3.03026	0.00244345	0.0119431
ENSG00000228923	ENSG00000228923	51.2127	2.33497	0.413506	5.64676	1.63498e-08	8.29611e-07
ENSG00000230645	LINC01818	24.2465	2.32279	0.604642	3.8416	0.000122235	0.00112807
ENSG00000083807	SLC27A5	4581.73	2.31386	0.358048	6.46242	1.03039e-10	1.29043e-08
ENSG00000203896	LIME1	563.012	2.30862	0.461984	4.99718	5.81744e-07	1.5612e-05
ENSG00000261701	HPR	3823.25	2.30585	0.448823	5.13754	2.78359e-07	8.57619e-06
ENSG00000205754	SLCO1B7	106.179	2.30418	0.47335	4.86781	1.12842e-06	2.69847e-05
ENSG00000267467	APOC4	1424.31	2.30124	1.03517	2.22306	0.026212	0.0749478
ENSG00000273047	ENSG00000273047	307.188	2.29809	0.656216	3.50203	0.000461724	0.00321382
ENSG00000248740	LINC02428	117.849	2.29462	0.562173	4.0817	4.4708e-05	0.00050018
ENSG00000143845	ETNK2	4126.37	2.29338	0.5361	4.2779	1.88662e-05	0.000252758
ENSG00000131781	FMO5	4881.65	2.28148	0.453034	5.036	4.75355e-07	1.3306e-05
ENSG00000249364	ENSG00000249364	1187.76	2.27267	0.454783	4.99726	5.81514e-07	1.5612e-05
ENSG00000202198	7SK	301.245	2.27224	1.31843	1.72344	0.084809	0.179931
ENSG00000198099	ADH4	8229.68	2.26976	0.663123	3.42283	0.000619723	0.00403452
ENSG00000261441	POLG-DT	14.2932	2.2675	0.445152	5.09377	3.51017e-07	1.043e-05
ENSG00000264404	LINC02675	54.8278	2.26629	0.52208	4.34089	1.41908e-05	0.000204191
ENSG00000109956	B3GAT1	151.367	2.2594	0.517284	4.36782	1.25495e-05	0.000186445
ENSG00000253813	COX6B1P4	40.3028	2.2547	0.409551	5.5053	3.68545e-08	1.60593e-06
ENSG00000111700	SLCO1B3	4083.39	2.25005	0.402668	5.58784	2.29906e-08	1.09339e-06
ENSG00000267586	LINC00907	139.51	2.24968	0.583639	3.85458	0.00011593	0.00108529
ENSG00000288974	ENSG00000288974	44.8596	2.24898	0.41315	5.44349	5.22477e-08	2.1704e-06
ENSG00000100652	SLC10A1	1522.25	2.23825	0.779281	2.8722	0.00407631	0.0177029
ENSG00000196549	MME	2069.35	2.23453	0.514584	4.34239	1.40938e-05	0.000203662
ENSG00000184564	SLITRK6	25.8295	2.23251	0.500759	4.45826	8.26292e-06	0.000131926
ENSG00000109576	AADAT	452.372	2.22991	0.470118	4.7433	2.10264e-06	4.45481e-05
ENSG00000228445	UGT1A2P	53.8319	2.22662	0.558545	3.98646	6.70659e-05	0.000694356
ENSG00000255545	B3GAT1-DT	102.37	2.2188	0.390502	5.6819	1.33203e-08	7.10429e-07
ENSG00000215915	ATAD3C	143.674	2.21468	0.604499	3.66365	0.000248643	0.0019589
ENSG00000140465	CYP1A1	187.448	2.21088	0.594581	3.71838	0.000200504	0.00165443
ENSG00000116882	HAO2	2827.93	2.20862	0.716925	3.08069	0.00206522	0.0105202
ENSG00000091536	MYO15A	66.2373	2.20844	0.485635	4.54752	5.42819e-06	9.46128e-05
ENSG00000114812	VIPR1	686.612	2.20789	0.510059	4.3287	1.49989e-05	0.000212941
ENSG00000123453	SARDH	4580.91	2.20573	0.384488	5.73679	9.64865e-09	5.44657e-07
ENSG00000236459	HNRNPA1P22	22.3204	2.19771	0.756559	2.90488	0.00367391	0.0164325
ENSG00000073754	CD5L	779.079	2.19399	0.565281	3.88124	0.000103925	0.000993809
ENSG00000186714	CCDC73	21.8494	2.19175	0.305922	7.16441	7.81229e-13	2.20293e-10
ENSG00000139547	RDH16	3779.67	2.19127	0.536869	4.08158	4.47313e-05	0.00050018
ENSG00000116183	PAPPA2	325.707	2.19108	0.626368	3.49807	0.000468634	0.00325254
ENSG00000187758	ADH1A	3822.34	2.18953	0.444834	4.92213	8.56093e-07	2.15707e-05
ENSG00000260653	ENSG00000260653	46.45	2.18621	0.655047	3.33749	0.000845377	0.00515162
ENSG00000254706	ENSG00000254706	118.919	2.18512	0.40215	5.43358	5.52331e-08	2.24477e-06
ENSG00000165972	CCDC38	43.034	2.17931	0.369791	5.89335	3.7844e-09	2.58191e-07
ENSG00000109193	SULT1E1	194.523	2.17699	1.03118	2.11116	0.0347584	0.0931329
ENSG00000091831	ESR1	546.355	2.16574	0.370206	5.8501	4.91281e-09	3.20699e-07
ENSG00000232710	ENSG00000232710	73.0461	2.16106	0.725341	2.97937	0.00288838	0.013599
ENSG00000261578	ENSG00000261578	278.048	2.16079	0.625806	3.45281	0.000554777	0.00370443
ENSG00000173262	SLC2A14	56.2728	2.15928	1.09121	1.97879	0.0478391	0.117955
ENSG00000010379	SLC6A13	168.428	2.15515	0.617133	3.4922	0.000479056	0.00330993
ENSG00000288046	ENSG00000288046	23.9049	2.15431	0.503396	4.27956	1.87261e-05	0.000251872
ENSG00000157103	SLC6A1	1709.6	2.15219	0.423511	5.08179	3.739e-07	1.09749e-05
ENSG00000161031	PGLYRP2	2038.37	2.15207	0.568163	3.78778	0.000152001	0.00133369
ENSG00000106633	GCK	40.1318	2.14787	0.680544	3.15611	0.00159889	0.00859808
ENSG00000168306	ACOX2	1936.38	2.14649	0.508003	4.22535	2.38566e-05	0.00030464
ENSG00000009694	TENM1	872.269	2.14463	0.414716	5.17131	2.32463e-07	7.52923e-06
ENSG00000262294	ENSG00000262294	31.4871	2.14357	0.593162	3.6138	0.000301741	0.00229077
ENSG00000271681	ENSG00000271681	39.0135	2.13777	0.570539	3.74693	0.000179013	0.00151936
ENSG00000198670	LPA	3612.04	2.12939	0.516537	4.12243	3.74902e-05	0.000435634
ENSG00000229005	HNF4A-AS1	126.147	2.12919	0.771384	2.76022	0.00577624	0.0231364
ENSG00000105398	SULT2A1	16396	2.12518	0.669291	3.17527	0.00149695	0.00819057
ENSG00000145692	BHMT	14519.5	2.12512	0.819797	2.59225	0.00953502	0.034256
ENSG00000184601	C14orf180	104.184	2.10049	0.396801	5.29355	1.19963e-07	4.33379e-06
ENSG00000184999	SLC22A10	367.367	2.1003	0.682714	3.0764	0.00209518	0.0106338
ENSG00000129151	BBOX1	292.25	2.09979	0.687769	3.05305	0.00226526	0.0112809
ENSG00000286024	ENSG00000286024	104.446	2.0983	0.54631	3.84086	0.000122606	0.00112841
ENSG00000250056	LINC01018	1225.99	2.09599	0.502843	4.16828	3.06901e-05	0.000373562
ENSG00000109511	ANXA10	381.939	2.09139	0.420588	4.97255	6.60788e-07	1.73747e-05
ENSG00000157315	TMED6	59.5108	2.09022	0.629373	3.32111	0.000896596	0.0054032
ENSG00000115423	DNAH6	145.657	2.09013	0.506943	4.12302	3.73943e-05	0.000434818
ENSG00000132854	KANK4	50.7645	2.08988	0.48508	4.30832	1.64499e-05	0.000228904
ENSG00000138115	CYP2C8	16509.3	2.07996	0.770132	2.70078	0.00691771	0.0266905
ENSG00000123496	IL13RA2	34.881	2.07978	0.555455	3.74428	0.000180911	0.0015324
ENSG00000275549	STPG3-AS1	24.3842	2.07801	0.52866	3.93071	8.46948e-05	0.000839353
ENSG00000286081	ENSG00000286081	113.042	2.07607	0.637124	3.2585	0.00112002	0.00649307
ENSG00000151224	MAT1A	35063.6	2.07563	0.330235	6.28531	3.27206e-10	3.56908e-08
ENSG00000267452	LINC02073	24.8138	2.07246	0.611672	3.38818	0.000703575	0.00444353
ENSG00000243319	FGF14-IT1	40.7822	2.0682	0.656527	3.15022	0.00163148	0.00872895
ENSG00000162881	OXER1	154.949	2.06592	0.422111	4.89425	9.86817e-07	2.4215e-05
ENSG00000143416	SELENBP1	5675.82	2.06517	0.482252	4.28235	1.84933e-05	0.000249534
ENSG00000278873	PRO1804	32.5671	2.06323	0.428631	4.81353	1.48286e-06	3.37427e-05
ENSG00000169738	DCXR	8888.42	2.06199	0.409962	5.0297	4.91248e-07	1.36604e-05
ENSG00000205143	ARID3C	93.3633	2.05963	0.597341	3.44799	0.000564778	0.00376168
ENSG00000168237	GLYCTK	3784.41	2.05446	0.364872	5.63063	1.79556e-08	8.98152e-07
ENSG00000139914	FITM1	263.689	2.05223	0.566472	3.62282	0.000291412	0.00222534
ENSG00000253199	LINC02153	26.4224	2.04867	0.711312	2.88013	0.00397508	0.0173795
ENSG00000134184	GSTM1	2870.15	2.04244	1.49586	1.3654	0.172127	0.301134
ENSG00000198744	MTCO3P12	9.02311	2.04095	0.809947	2.51985	0.0117404	0.0404525
ENSG00000230333	ENSG00000230333	81.6061	2.04081	0.501736	4.06749	4.75214e-05	0.000524784
ENSG00000286789	ENSG00000286789	41.7796	2.03511	0.652955	3.11677	0.00182842	0.00955585
ENSG00000197408	CYP2B6	3271.37	2.03511	0.937589	2.17058	0.0299632	0.0829248
ENSG00000008311	AASS	5640.12	2.033	0.364693	5.57456	2.48153e-08	1.16542e-06
ENSG00000164742	ADCY1	1801.86	2.03117	0.276577	7.34395	2.07375e-13	7.01217e-11
ENSG00000168792	ABHD15	757.427	2.02893	0.32818	6.18236	6.31499e-10	5.99818e-08
ENSG00000256847	CCND2P1	29.3906	2.02506	0.681511	2.97143	0.00296416	0.0138736
ENSG00000168913	ENHO	32.3199	2.02325	0.409445	4.94144	7.75468e-07	1.98649e-05
ENSG00000248538	ENSG00000248538	298.45	2.02217	0.475789	4.25014	2.13638e-05	0.000277417
ENSG00000199488	RNU1-70P	30.175	2.01924	0.552088	3.65747	0.000254718	0.00199931
ENSG00000230870	FBXW11P1	35.3288	2.01895	0.441421	4.57376	4.79059e-06	8.57085e-05
ENSG00000178821	TMEM52	62.9025	2.01193	0.397574	5.06051	4.18133e-07	1.20638e-05
ENSG00000225418	AKR1C5P	22.5858	2.00784	0.42379	4.73782	2.16027e-06	4.53711e-05
ENSG00000257046	SLCO1B3-SLCO1B7	30.7158	2.00532	0.891944	2.24826	0.0245595	0.0710871
ENSG00000215644	GCGR	1155.44	2.00244	0.221131	9.05545	1.36004e-19	3.28489e-16
ENSG00000151892	GFRA1	2506.49	2.0012	0.279856	7.15083	8.6255e-13	2.35212e-10
ENSG00000172955	ADH6	4891.21	1.99731	0.470865	4.24178	2.21754e-05	0.000286577
ENSG00000261829	ENSG00000261829	40.3889	1.9911	0.379524	5.2463	1.55182e-07	5.30031e-06
ENSG00000139209	SLC38A4	12359.5	1.98451	0.350318	5.66487	1.4714e-08	7.61507e-07
ENSG00000255974	CYP2A6	4877.71	1.98375	1.03046	1.92511	0.0542151	0.128883
ENSG00000198650	TAT	74102.6	1.98189	0.48271	4.10575	4.03e-05	0.000461308
ENSG00000277067	ENSG00000277067	142.243	1.9796	1.17265	1.68815	0.091383	0.190109
ENSG00000143819	EPHX1	10343.9	1.97187	0.487376	4.04588	5.2127e-05	0.000562779
ENSG00000164237	CMBL	2593.59	1.96808	0.536919	3.6655	0.000246855	0.00194811
ENSG00000126838	PZP	4294.24	1.96703	0.895968	2.19542	0.0281331	0.0791557
ENSG00000186648	CARMIL3	40.731	1.96591	0.632499	3.10816	0.00188256	0.00980243
ENSG00000230102	LINC02028	41.5011	1.96319	0.41395	4.74257	2.1102e-06	4.46523e-05
ENSG00000258604	ENSG00000258604	33.9652	1.9575	0.447297	4.37627	1.20726e-05	0.00018063
ENSG00000224114	ENSG00000224114	25.0893	1.9562	1.37562	1.42205	0.155013	0.279136
ENSG00000254607	ENSG00000254607	63.2457	1.95525	0.786388	2.48637	0.0129053	0.0435163
ENSG00000066813	ACSM2B	10027.3	1.95284	0.507281	3.84962	0.000118301	0.00110017
ENSG00000041515	MYO16	99.0493	1.95085	0.357456	5.45759	4.82652e-08	2.0299e-06
ENSG00000259479	SORD2P	1444.72	1.95004	0.348926	5.5887	2.28772e-08	1.09339e-06
ENSG00000234509	SOD1-DT	43.8934	1.94848	0.391218	4.98054	6.34064e-07	1.68493e-05
ENSG00000228291	ARL4AP3	42.8938	1.94649	0.756935	2.57154	0.0101247	0.0360074
ENSG00000132837	DMGDH	2945.11	1.93706	0.46885	4.1315	3.604e-05	0.000421097
ENSG00000135447	PPP1R1A	1012.4	1.93174	0.479251	4.03074	5.5601e-05	0.000595646
ENSG00000137204	SLC22A7	3849.75	1.92745	0.48758	3.9531	7.71464e-05	0.000774994
ENSG00000288859	H2AC19	161.459	1.92191	2.89009	0.665	0.506051	0.646208
ENSG00000240086	ENSG00000240086	61.3489	1.92077	0.338469	5.67489	1.38775e-08	7.35507e-07
ENSG00000249948	GBA3	1157.67	1.9158	0.692173	2.76781	0.00564342	0.0227445
ENSG00000197165	SULT1A2	224.859	1.91552	0.689774	2.77703	0.00548584	0.0223223
ENSG00000138109	CYP2C9	17375.8	1.91497	0.596469	3.2105	0.00132503	0.00744013
ENSG00000213398	LCAT	1418.26	1.91489	0.485621	3.94317	8.04108e-05	0.000801595
ENSG00000244474	UGT1A4	5252.81	1.91004	0.470623	4.05854	4.93804e-05	0.000538977
ENSG00000146233	CYP39A1	863.763	1.90211	0.585577	3.24828	0.00116107	0.00668917
ENSG00000169710	FASN	29099.5	1.90138	0.420161	4.52537	6.02913e-06	0.00010286
ENSG00000251637	LINC02754	50.7757	1.9004	0.634839	2.99351	0.00275785	0.0131269
ENSG00000280306	ENSG00000280306	128.484	1.8991	0.684798	2.77323	0.00555022	0.0224878
ENSG00000245017	LINC02453	24.1495	1.89681	0.559659	3.38922	0.000700908	0.00443
ENSG00000172482	AGXT	25980.3	1.89523	0.330055	5.74216	9.34739e-09	5.37105e-07
ENSG00000025423	HSD17B6	8045.82	1.89466	0.539153	3.51415	0.000441164	0.00310136
ENSG00000259976	ENSG00000259976	391.543	1.89413	1.42112	1.33284	0.182584	0.314674
ENSG00000106069	CHN2	1422.71	1.89165	0.384301	4.92232	8.55247e-07	2.15707e-05
ENSG00000196372	ASB13	1812.12	1.88768	0.281988	6.69419	2.16869e-11	3.6303e-09
ENSG00000245293	CYP2U1-AS1	57.8828	1.8872	0.508833	3.70887	0.000208185	0.0017012
ENSG00000136457	CHAD	93.894	1.88634	0.458329	4.11569	3.8603e-05	0.000445807
ENSG00000233381	AK4P3	46.1368	1.88556	0.782272	2.41036	0.0159368	0.0511279
ENSG00000092529	CAPN3	387.447	1.88146	0.311017	6.04937	1.45409e-09	1.19923e-07
ENSG00000163581	SLC2A2	9501.39	1.88091	0.492456	3.81944	0.000133753	0.00120639
ENSG00000169083	AR	5505.47	1.87815	0.327893	5.72793	1.01663e-08	5.69144e-07
ENSG00000162882	HAAO	1614.62	1.87438	0.452425	4.14296	3.42851e-05	0.00040589
ENSG00000152990	ADGRA3	3701.92	1.87138	0.33517	5.58337	2.35899e-08	1.1154e-06
ENSG00000134612	FOLH1B	207.775	1.86847	0.904027	2.06683	0.0387498	0.101274
ENSG00000280344	ENSG00000280344	21.4864	1.86414	0.432248	4.31267	1.61293e-05	0.000225557
ENSG00000198610	AKR1C4	2743.77	1.86314	0.533501	3.49229	0.000478899	0.00330993
ENSG00000174564	IL20RB	69.1193	1.86082	0.646728	2.87729	0.00401106	0.0174736
ENSG00000080709	KCNN2	232.781	1.85961	0.468409	3.97005	7.18586e-05	0.000733643
ENSG00000259343	TMC3-AS1	199.013	1.85701	0.329731	5.6319	1.78238e-08	8.94206e-07
ENSG00000180113	TDRD6	51.285	1.85494	0.387392	4.78827	1.68229e-06	3.71311e-05
ENSG00000249050	ENSG00000249050	26.3538	1.85142	0.757371	2.44453	0.0145041	0.0476343
ENSG00000165646	SLC18A2	49.5294	1.84982	0.53681	3.44595	0.000569063	0.00378487
ENSG00000139344	AMDHD1	2488.43	1.84981	0.264888	6.98335	2.88228e-12	6.76814e-10
ENSG00000246145	RRS1-DT	54.3774	1.84569	0.502132	3.6757	0.000237194	0.00189251
ENSG00000241224	C3orf85	177.419	1.84553	0.546066	3.37969	0.000725687	0.00455934
ENSG00000167798	C3P1	3163.8	1.84386	0.294397	6.26318	3.77194e-10	4.01083e-08
ENSG00000049768	FOXP3	57.5321	1.83712	0.889049	2.06639	0.0387914	0.101308
ENSG00000274225	ENSG00000274225	30.306	1.83184	0.489124	3.74514	0.000180296	0.00152795
ENSG00000186480	INSIG1	20208.9	1.83037	0.392133	4.66772	3.0456e-06	5.87808e-05
ENSG00000255986	MT1JP	43.7125	1.82986	0.874493	2.09248	0.0363953	0.0965384
ENSG00000267391	MIR122HG	4522.97	1.82858	0.254266	7.19161	6.40307e-13	1.92786e-10
ENSG00000105251	SHD	40.3227	1.82703	0.331715	5.50783	3.63282e-08	1.58708e-06
ENSG00000105697	HAMP	4530.89	1.82572	0.767277	2.37948	0.0173373	0.0544227
ENSG00000009950	MLXIPL	6792.46	1.82454	0.272072	6.70607	1.99931e-11	3.41438e-09
ENSG00000250266	LINC01612	59.3173	1.81767	0.667181	2.72441	0.00644171	0.0251924
ENSG00000137561	TTPA	2748.55	1.81619	0.320975	5.65835	1.52832e-08	7.85391e-07
ENSG00000182902	SLC25A18	1851.03	1.81602	0.265106	6.85015	7.37749e-12	1.42591e-09
ENSG00000196177	ACADSB	11009.8	1.80893	0.423565	4.27071	1.94848e-05	0.000257602
ENSG00000197114	ZGPAT	1360.17	1.80793	0.353636	5.11241	3.18073e-07	9.65468e-06
ENSG00000213512	GBP7	446.059	1.80375	0.566596	3.18348	0.00145515	0.00800854
ENSG00000187664	HAPLN4	60.1163	1.8035	0.992718	1.81673	0.0692582	0.154785
ENSG00000134240	HMGCS2	14837.1	1.79958	0.580212	3.10159	0.00192485	0.00999493
ENSG00000237065	NANOGP4	45.7838	1.7995	0.488812	3.68138	0.000231979	0.00186144
ENSG00000129214	SHBG	318.429	1.79911	0.449271	4.0045	6.21484e-05	0.000653041
ENSG00000170615	SLC26A5	22.3598	1.79845	0.332292	5.41226	6.22338e-08	2.47573e-06
ENSG00000272851	ENSG00000272851	27.6482	1.79767	0.295711	6.07914	1.20831e-09	1.04764e-07
ENSG00000158169	FANCC	1073.74	1.79734	0.241539	7.44122	9.97567e-14	3.83315e-11
ENSG00000257767	ENSG00000257767	1553.99	1.79056	0.341942	5.23644	1.63701e-07	5.58002e-06
ENSG00000205866	FAM99A	1050.78	1.78885	0.412562	4.33597	1.4512e-05	0.000207752
ENSG00000266378	ENSG00000266378	47.3973	1.78819	0.489768	3.65111	0.000261114	0.00203347
ENSG00000151631	AKR1C6P	56.3471	1.7866	0.617561	2.893	0.00381586	0.016849
ENSG00000119711	ALDH6A1	10893.4	1.784	0.350288	5.09295	3.5253e-07	1.04565e-05
ENSG00000223991	ENSG00000223991	127.541	1.78206	0.790943	2.25309	0.0242536	0.070517
ENSG00000253598	SLC10A5	155.902	1.78145	0.474486	3.75449	0.000173696	0.00148618
ENSG00000112972	HMGCS1	13375.6	1.77869	0.46447	3.82951	0.000128398	0.00116963
ENSG00000162365	CYP4A22	1322.44	1.77716	0.530553	3.34964	0.000809159	0.00497652
ENSG00000197272	IL27	32.9362	1.77685	0.443216	4.00899	6.09786e-05	0.000641547
ENSG00000161267	BDH1	2393.77	1.77586	0.411086	4.31991	1.56093e-05	0.000219922
ENSG00000249173	LINC01093	627.589	1.77256	0.504972	3.51022	0.000447738	0.00313194
ENSG00000185813	PCYT2	3070.77	1.77156	0.343664	5.15493	2.53725e-07	8.05517e-06
ENSG00000160282	FTCD	3920.5	1.76953	0.303004	5.83995	5.22164e-09	3.35994e-07
ENSG00000249096	LINC02362	530.881	1.76837	0.382605	4.62192	3.80207e-06	7.09643e-05
ENSG00000168509	HJV	2254.98	1.76515	0.525829	3.35689	0.000788244	0.00486914
ENSG00000243694	LINC02027	448.131	1.76335	0.482269	3.65635	0.000255832	0.00200526
ENSG00000228697	ENSG00000228697	32.2768	1.76326	0.590699	2.98504	0.0028354	0.013398
ENSG00000163501	IHH	38.0243	1.76297	0.382084	4.6141	3.94804e-06	7.30301e-05
ENSG00000100024	UPB1	3004.71	1.76024	0.406255	4.33284	1.47196e-05	0.000210026
ENSG00000162391	FAM151A	91.4909	1.75935	0.855559	2.05638	0.039746	0.103255
ENSG00000232721	ENSG00000232721	89.2114	1.7565	0.313224	5.60783	2.04884e-08	1.00115e-06
ENSG00000262801	ENSG00000262801	92.2685	1.75647	0.544688	3.22473	0.00126092	0.0071466
ENSG00000189108	IL1RAPL2	22.3844	1.75552	0.512594	3.42476	0.000615334	0.00401701
ENSG00000289082	ENSG00000289082	65.215	1.75383	0.3654	4.79976	1.58859e-06	3.55268e-05
ENSG00000250436	LINC02499	373.465	1.75297	0.643302	2.72495	0.00643103	0.0251707
ENSG00000005421	PON1	5117.77	1.75043	0.43876	3.9895	6.6214e-05	0.000688064
ENSG00000149809	TM7SF2	1023.6	1.74535	0.406799	4.29045	1.78312e-05	0.000243319
ENSG00000093100	ENSG00000093100	101.972	1.74444	0.411799	4.23614	2.27394e-05	0.000292361
ENSG00000285791	ENSG00000285791	108.201	1.73943	0.408588	4.25717	2.0703e-05	0.000271759
ENSG00000105607	GCDH	1121.22	1.73895	0.319988	5.43442	5.49761e-08	2.24477e-06
ENSG00000197580	BCO2	1499.89	1.73781	0.429516	4.04597	5.21061e-05	0.000562779
ENSG00000275894	ENSG00000275894	164.074	1.73747	0.322835	5.38192	7.3697e-08	2.84474e-06
ENSG00000081041	CXCL2	3898.34	1.73661	0.260329	6.67083	2.54365e-11	4.05712e-09
ENSG00000160200	CBS	7164.63	1.73598	0.399862	4.34143	1.41555e-05	0.000203898
ENSG00000283003	ENSG00000283003	93.2199	1.7355	0.536943	3.23218	0.00122849	0.00699801
ENSG00000076555	ACACB	12407.6	1.72843	0.317595	5.44224	5.26156e-08	2.18032e-06
ENSG00000233967	ENSG00000233967	122.364	1.72703	0.381566	4.52616	6.0064e-06	0.00010268
ENSG00000109084	TMEM97	1840	1.7211	0.330675	5.2048	1.94201e-07	6.42537e-06
ENSG00000183549	ACSM5	4565.6	1.72066	0.49688	3.46294	0.000534316	0.00360914
ENSG00000125144	MT1G	4451.2	1.72028	0.569734	3.01944	0.00253238	0.0122329
ENSG00000159650	UROC1	1522.54	1.71858	0.774567	2.21877	0.0265026	0.0755996
ENSG00000280365	ENSG00000280365	30.0024	1.71781	0.406599	4.22481	2.39138e-05	0.00030514
ENSG00000188676	IDO2	43.8136	1.71059	0.727967	2.34981	0.0187828	0.0579384
ENSG00000226015	CCT8P1	244.207	1.70465	0.459345	3.71106	0.000206396	0.00169149
ENSG00000005187	ACSM3	1276.43	1.69734	0.409927	4.1406	3.46404e-05	0.00040927
ENSG00000131069	ACSS2	3791.87	1.69679	0.391317	4.33611	1.45025e-05	0.000207752
ENSG00000228477	ENSG00000228477	151.718	1.69653	0.470255	3.60769	0.000308938	0.00234033
ENSG00000140263	SORD	7209	1.69543	0.395866	4.28284	1.84519e-05	0.000249175
ENSG00000258867	LINC01146	903.178	1.69413	0.468405	3.6168	0.000298265	0.00226754
ENSG00000132846	ZBED3	926.934	1.69358	0.394058	4.29779	1.72506e-05	0.000237504
ENSG00000095539	SEMA4G	1491.56	1.69331	0.372478	4.54608	5.46549e-06	9.49443e-05
ENSG00000274080	ENSG00000274080	141.45	1.69307	0.335698	5.04344	4.57235e-07	1.28841e-05
ENSG00000275708	MIR3648-1	142.836	1.68942	1.73362	0.974505	0.329806	0.478684
ENSG00000072315	TRPC5	209.37	1.68782	0.396631	4.25539	2.08685e-05	0.000272803
ENSG00000138356	AOX1	55210	1.68095	0.291818	5.76026	8.39828e-09	4.91314e-07
ENSG00000150656	CNDP1	621.17	1.67915	0.408464	4.11089	3.94132e-05	0.000453613
ENSG00000147647	DPYS	5798.03	1.67907	0.362819	4.62783	3.69518e-06	6.92621e-05
ENSG00000226306	NPY6R	42.5915	1.67789	0.835008	2.00943	0.0444911	0.112088
ENSG00000279319	ENSG00000279319	55.4173	1.67787	0.324907	5.16415	2.41537e-07	7.73422e-06
ENSG00000196600	SLC22A25	1195.65	1.67259	0.401734	4.16342	3.13511e-05	0.000380239
ENSG00000182919	C11orf54	4845.7	1.67257	0.415098	4.02934	5.59346e-05	0.000598535
ENSG00000178803	ADORA2A-AS1	289.777	1.67247	0.332422	5.03118	4.87461e-07	1.36053e-05
ENSG00000164512	ANKRD55	47.3067	1.67167	0.43793	3.81721	0.00013497	0.00121251
ENSG00000272430	LINC02637	42.5852	1.66901	0.609334	2.73908	0.00616121	0.0243439
ENSG00000187048	CYP4A11	7494.37	1.66806	0.671745	2.48318	0.0130215	0.0438029
ENSG00000188277	C15orf62	36.0205	1.66709	0.458225	3.63815	0.000274606	0.00211603
ENSG00000184227	ACOT1	707.109	1.65952	0.475743	3.48827	0.000486161	0.00334535
ENSG00000272021	ENSG00000272021	32.2168	1.65907	0.585455	2.83381	0.00459973	0.0194225
ENSG00000073734	ABCB11	4892.72	1.65896	0.34376	4.82592	1.39361e-06	3.20133e-05
ENSG00000183044	ABAT	15202.4	1.65881	0.331421	5.00515	5.58177e-07	1.50752e-05
ENSG00000111249	CUX2	3183.5	1.65786	0.453277	3.65749	0.000254695	0.00199931
ENSG00000164199	ADGRV1	122.402	1.65478	0.348639	4.74638	2.07087e-06	4.40405e-05
ENSG00000143028	SYPL2	315.271	1.6539	0.365529	4.52468	6.04857e-06	0.000103088
ENSG00000165905	LARGE2	54.574	1.65197	0.42981	3.84349	0.000121296	0.00112247
ENSG00000156885	COX6A2	25.1339	1.64959	0.501671	3.28819	0.00100834	0.00596295
ENSG00000258561	ENSG00000258561	34.5364	1.64573	0.428946	3.83668	0.00012471	0.00114342
ENSG00000183154	ENSG00000183154	47.4115	1.64436	0.404881	4.06134	4.87914e-05	0.00053542
ENSG00000260645	ENSG00000260645	20.9451	1.64365	0.474967	3.46055	0.000539072	0.00363111
ENSG00000229704	EIF2S2P2	29.1839	1.64215	0.633654	2.59155	0.00955443	0.03431
ENSG00000147100	SLC16A2	2391.69	1.64095	0.300138	5.46732	4.56878e-08	1.93111e-06
ENSG00000137880	GCHFR	1450.59	1.63892	0.290096	5.64958	1.60844e-08	8.21568e-07
ENSG00000198515	CNGA1	145.331	1.63819	0.509313	3.21647	0.00129777	0.00731624
ENSG00000248050	SYBU-AS1	51.9485	1.63549	0.474766	3.44484	0.000571403	0.00379745
ENSG00000162989	KCNJ3	74.4804	1.63457	0.508228	3.21621	0.00129896	0.00732052
ENSG00000187045	TMPRSS6	2202.93	1.62555	0.245332	6.6259	3.45128e-11	5.30461e-09
ENSG00000143278	F13B	2253.25	1.62356	0.46509	3.49085	0.000481492	0.00332133
ENSG00000279605	ENSG00000279605	63.9565	1.62109	0.486173	3.33439	0.00085488	0.00519396
ENSG00000166840	GLYATL1	4032.13	1.62104	0.54167	2.99267	0.00276546	0.0131558
ENSG00000261618	LINC02605	160.128	1.61865	0.335785	4.82049	1.43208e-06	3.28079e-05
ENSG00000120915	EPHX2	2777.72	1.61842	0.424621	3.81145	0.000138156	0.00123522
ENSG00000139292	LGR5	27.0318	1.61799	0.702754	2.30236	0.021315	0.0637828
ENSG00000079557	AFM	5944.66	1.61741	0.513587	3.14923	0.00163699	0.00875289
ENSG00000223956	LINC01767	39.1842	1.61671	0.404558	3.99625	6.43538e-05	0.000672535
ENSG00000164626	KCNK5	1031.42	1.61609	0.399033	4.05001	5.12154e-05	0.000554707
ENSG00000100889	PCK2	7121.62	1.61516	0.363794	4.43977	9.00542e-06	0.000140846
ENSG00000183747	ACSM2A	9069.72	1.61317	0.651408	2.47644	0.01327	0.0444826
ENSG00000246174	KCTD21-AS1	47.4235	1.61152	0.24919	6.46702	9.9953e-11	1.28023e-08
ENSG00000086205	FOLH1	377.964	1.61064	0.364186	4.42259	9.75259e-06	0.000151134
ENSG00000116171	SCP2	20005.2	1.61014	0.350025	4.60007	4.22352e-06	7.71134e-05
ENSG00000204099	NEU4	1182.08	1.61014	0.35596	4.52337	6.08635e-06	0.000103419
ENSG00000160285	LSS	3684.69	1.60679	0.380134	4.22691	2.3692e-05	0.000302766
ENSG00000120907	ADRA1A	4676.04	1.60595	0.245433	6.54331	6.01723e-11	8.40771e-09
ENSG00000175336	APOF	4186.13	1.60578	0.541301	2.96651	0.00301199	0.014044
ENSG00000205702	CYP2D7	868.181	1.60391	0.352809	4.54613	5.46417e-06	9.49443e-05
ENSG00000272129	ENSG00000272129	43.7786	1.6025	0.308553	5.19358	2.06289e-07	6.79107e-06
ENSG00000110723	EXPH5	767.67	1.60117	0.337858	4.73919	2.14576e-06	4.51611e-05
ENSG00000160233	LRRC3	885.264	1.59801	0.242614	6.58662	4.49946e-11	6.61499e-09
ENSG00000176894	PXMP2	1341.66	1.59424	0.325168	4.90282	9.44691e-07	2.33849e-05
ENSG00000264006	AKR1C8P	204.914	1.59273	0.456224	3.49112	0.000480999	0.00332064
ENSG00000143257	NR1I3	1072.28	1.59108	0.557501	2.85396	0.00431785	0.0185237
ENSG00000056736	IL17RB	851.143	1.59092	0.358145	4.44212	8.90777e-06	0.000140096
ENSG00000171759	PAH	16506	1.59074	0.407648	3.90224	9.53071e-05	0.000925798
ENSG00000271992	ENSG00000271992	35.4833	1.59042	0.358311	4.43865	9.05266e-06	0.000141323
ENSG00000130653	PNPLA7	323.004	1.58949	0.299564	5.30602	1.12046e-07	4.10035e-06
ENSG00000287956	ENSG00000287956	45.3444	1.58923	0.525311	3.02532	0.00248374	0.0120875
ENSG00000186715	MST1L	1256.82	1.58885	0.308604	5.14852	2.62548e-07	8.22019e-06
ENSG00000198929	NOS1AP	721.559	1.58798	0.230428	6.8914	5.52451e-12	1.12534e-09
ENSG00000167195	GOLGA6C	30.1219	1.58709	0.620104	2.5594	0.0104854	0.0370099
ENSG00000144820	ADGRG7	348.927	1.58625	0.442211	3.58708	0.000334399	0.00249611
ENSG00000167588	GPD1	3121.02	1.58466	0.500581	3.16565	0.00154739	0.00838516
ENSG00000279518	ENSG00000279518	43.1229	1.58372	0.398315	3.97605	7.00679e-05	0.000718834
ENSG00000187546	AGMO	976.894	1.5835	0.370774	4.2708	1.94777e-05	0.000257602
ENSG00000179761	PIPOX	6723.72	1.5823	0.519249	3.04728	0.00230921	0.0114351
ENSG00000281344	HELLPAR	410.635	1.58149	0.371438	4.25777	2.06478e-05	0.000271245
ENSG00000260280	SLX1B-SULT1A4	75.2759	1.58116	1.44086	1.09737	0.272479	0.419639
ENSG00000136929	HEMGN	20.7524	1.58075	0.87404	1.80856	0.0705197	0.156796
ENSG00000118271	TTR	23700.1	1.57988	0.658126	2.40057	0.0163697	0.0520621
ENSG00000142609	CFAP74	38.864	1.57389	0.87965	1.78922	0.0735794	0.161833
ENSG00000088926	F11	3062.39	1.57287	0.330613	4.75742	1.9608e-06	4.21235e-05
ENSG00000277893	SRD5A2	566.212	1.57098	0.563139	2.78969	0.00527581	0.0216658
ENSG00000198948	MFAP3L	2645.33	1.56726	0.277567	5.64641	1.6383e-08	8.29611e-07
ENSG00000214264	KCTD9P4	42.0388	1.56652	0.46497	3.36908	0.000754184	0.00469996
ENSG00000151790	TDO2	12355.4	1.56564	0.470105	3.33041	0.000867175	0.00525307
ENSG00000158571	PFKFB1	504.585	1.56121	0.537816	2.90287	0.00369764	0.0164994
ENSG00000243696	ENSG00000243696	4332.74	1.56047	0.243038	6.42068	1.35667e-10	1.65015e-08
ENSG00000178301	AQP11	176.977	1.56037	0.424373	3.67688	0.000236107	0.00188562
ENSG00000154928	EPHB1	153.509	1.55629	0.392646	3.9636	7.38267e-05	0.000747866
ENSG00000113492	AGXT2	1711.83	1.55439	0.458091	3.39319	0.000690848	0.00438116
ENSG00000276075	ENSG00000276075	33.3812	1.55336	0.437401	3.55133	0.000383294	0.00277294
ENSG00000132437	DDC	740.063	1.55301	0.6249	2.48521	0.0129473	0.0436231
ENSG00000196502	SULT1A1	2019.03	1.55291	0.449049	3.45822	0.00054375	0.00365098
ENSG00000134389	CFHR5	3124.17	1.55074	0.468258	3.31173	0.000927215	0.00555705
ENSG00000286076	ENSG00000286076	74.9385	1.54802	0.374346	4.13527	3.54537e-05	0.00041713
ENSG00000175287	PHYHD1	879.871	1.5452	0.38473	4.01631	5.91155e-05	0.000627411
ENSG00000126231	PROZ	599.662	1.54402	0.453841	3.40213	0.000668633	0.00426266
ENSG00000164100	NDST3	59.4227	1.54275	0.42446	3.63462	0.000278387	0.00214038
ENSG00000188488	SERPINA5	4281.43	1.54222	0.414596	3.71982	0.000199363	0.00164985
ENSG00000233215	LINC01687	123.821	1.53756	0.340927	4.50994	6.48464e-06	0.000108766
ENSG00000251393	ENSG00000251393	25.3879	1.53559	0.451507	3.40103	0.000671315	0.00427368
ENSG00000258461	ENSG00000258461	240.462	1.53504	0.40195	3.81899	0.000134	0.001207
ENSG00000204583	LRCOL1	77.3497	1.53497	0.436845	3.51377	0.000441793	0.00310241
ENSG00000009765	IYD	713.959	1.5348	0.588166	2.60947	0.00906837	0.0329127
ENSG00000289208	ENSG00000289208	67.1754	1.53414	0.40963	3.74518	0.000180262	0.00152795
ENSG00000182704	TSKU	6207.09	1.52416	0.665385	2.29064	0.021984	0.0653404
ENSG00000188001	TPRG1	287.628	1.52226	0.228128	6.67284	2.50895e-11	4.03988e-09
ENSG00000241935	HOGA1	956.064	1.52139	0.493989	3.07981	0.00207133	0.0105327
ENSG00000169085	VXN	26.4466	1.52008	0.854759	1.77837	0.0753436	0.164535
ENSG00000229492	ENSG00000229492	27.1415	1.519	0.47158	3.2211	0.001277	0.00722322
ENSG00000176974	SHMT1	13411	1.51815	0.278691	5.44745	5.10975e-08	2.1331e-06
ENSG00000059915	PSD	49.6437	1.51665	0.41644	3.64194	0.000270592	0.0020909
ENSG00000250802	ZBED3-AS1	171.627	1.51628	0.444408	3.41191	0.000645094	0.00415489
ENSG00000262304	ENSG00000262304	50.7675	1.51617	0.746874	2.03002	0.0423545	0.108105
ENSG00000169752	NRG4	68.5396	1.51556	0.431325	3.51374	0.000441842	0.00310241
ENSG00000287900	ENSG00000287900	18.8237	1.5137	0.531583	2.84754	0.0044059	0.0188107
ENSG00000279693	ENSG00000279693	28.8084	1.51256	0.811363	1.86422	0.0622907	0.143057
ENSG00000289500	ENSG00000289500	93.1295	1.51039	0.245928	6.1416	8.16951e-10	7.54765e-08
ENSG00000139540	SLC39A5	1335.56	1.51018	0.530102	2.84885	0.00438773	0.018758
ENSG00000273117	INSIG1-DT	78.5288	1.5096	0.361224	4.17914	2.92619e-05	0.000360591
ENSG00000152078	TLCD4	6792.62	1.50745	0.299068	5.0405	4.6431e-07	1.304e-05
ENSG00000121871	SLITRK3	480.519	1.50685	0.848001	1.77695	0.0755769	0.164938
ENSG00000144331	ZNF385B	244.479	1.50548	0.303413	4.96183	6.98322e-07	1.82299e-05
ENSG00000280587	LINC01348	2185.94	1.50098	0.321465	4.6692	3.02382e-06	5.8561e-05
ENSG00000242600	MBL1P	60.5245	1.49922	0.251988	5.94958	2.68826e-09	1.92586e-07
ENSG00000036530	CYP46A1	32.4116	1.49827	0.392034	3.82178	0.000132492	0.00119854
ENSG00000112159	MDN1	5588.04	1.49679	0.323848	4.62188	3.80278e-06	7.09643e-05
ENSG00000279141	ENSG00000279141	23.891	1.49627	0.534313	2.80037	0.00510439	0.0210951
ENSG00000164344	KLKB1	1995.04	1.49571	0.520986	2.87091	0.00409287	0.017755
ENSG00000130988	RGN	2157.05	1.49462	0.392161	3.81125	0.000138267	0.00123556
ENSG00000130649	CYP2E1	92421.2	1.49417	0.381486	3.9167	8.97689e-05	0.000879839
ENSG00000283828	ENSG00000283828	45.8523	1.49094	0.291038	5.12284	3.00974e-07	9.20175e-06
ENSG00000255277	ABCC6P2	68.1309	1.48737	0.444371	3.34714	0.000816501	0.00500892
ENSG00000260816	ENSG00000260816	63.1379	1.48666	0.332721	4.46818	7.88873e-06	0.000127266
ENSG00000268173	ENSG00000268173	2.31826	1.48513	1.75388	0.846766	0.397125	0.546867
ENSG00000278518	ENSG00000278518	40.513	1.48425	0.572396	2.59304	0.00951317	0.034192
ENSG00000145626	UGT3A1	1589.96	1.48358	0.372946	3.97801	6.94947e-05	0.000715123
ENSG00000143502	SUSD4	178.04	1.47998	0.496846	2.97875	0.00289425	0.0136152
ENSG00000229980	TOB1-AS1	96.9917	1.47788	0.326074	4.53235	5.83324e-06	0.000100328
ENSG00000115468	EFHD1	1235.54	1.4754	0.514708	2.86647	0.00415076	0.017948
ENSG00000101746	NOL4	22.0043	1.47463	0.618553	2.384	0.0171255	0.0538722
ENSG00000233008	LINC01725	151.02	1.47437	0.345115	4.27213	1.93619e-05	0.000257554
ENSG00000184611	KCNH7	43.8778	1.47344	0.441246	3.33926	0.000840017	0.00512344
ENSG00000063127	SLC6A16	61.3404	1.47248	0.306354	4.80646	1.53624e-06	3.44471e-05
ENSG00000132938	MTUS2	187.813	1.46983	0.412264	3.56528	0.000363473	0.00266027
ENSG00000118514	ALDH8A1	4039.2	1.46883	0.300677	4.88508	1.03387e-06	2.52231e-05
ENSG00000213901	SLC23A3	50.8292	1.46867	0.426879	3.44048	0.000580689	0.00384255
ENSG00000166922	SCG5	67.0222	1.46824	0.482277	3.04438	0.00233159	0.0115331
ENSG00000246225	ENSG00000246225	28.5318	1.46724	0.406065	3.6133	0.00030232	0.00229413
ENSG00000039537	C6	22946.7	1.46482	0.461239	3.17583	0.00149408	0.0081802
ENSG00000286782	ENSG00000286782	27.638	1.46454	0.412354	3.55165	0.000382819	0.00277069
ENSG00000259881	ENSG00000259881	63.6686	1.46307	0.443955	3.29554	0.000982329	0.0058418
ENSG00000145850	TIMD4	170.759	1.46262	0.511996	2.85671	0.00428061	0.0183779
ENSG00000263232	ATP5F1AP3	26.7625	1.46259	0.427365	3.42233	0.000620861	0.00404038
ENSG00000125740	FOSB	2922.42	1.46154	0.502914	2.90614	0.00365918	0.0163839
ENSG00000188338	SLC38A3	4987.9	1.4605	0.469368	3.11163	0.00186055	0.00970276
ENSG00000189233	NUGGC	931.783	1.46043	0.388668	3.75753	0.000171599	0.00147121
ENSG00000099365	STX1B	122.57	1.46002	0.277707	5.2574	1.46109e-07	5.04136e-06
ENSG00000134864	GGACT	223.806	1.45991	0.42802	3.41086	0.000647593	0.00416242
ENSG00000143627	PKLR	1562.57	1.45944	0.600906	2.42873	0.0151516	0.0492348
ENSG00000186115	CYP4F2	4175.68	1.45852	0.389196	3.74753	0.000178585	0.0015165
ENSG00000226147	TUBBP10	48.9078	1.4582	0.487528	2.991	0.00278068	0.0131985
ENSG00000125520	SLC2A4RG	1939.62	1.45682	0.304447	4.78513	1.70879e-06	3.74715e-05
ENSG00000179636	TPPP2	27.1014	1.45664	0.529657	2.75016	0.00595663	0.0237061
ENSG00000124374	PAIP2B	1421.87	1.45387	0.196139	7.41244	1.23993e-13	4.5573e-11
ENSG00000111181	SLC6A12	786.177	1.45331	0.287699	5.0515	4.38357e-07	1.2498e-05
ENSG00000104883	PEX11G	173.196	1.45152	0.300745	4.82642	1.39008e-06	3.19755e-05
ENSG00000245750	DRAIC	236.165	1.4511	0.444166	3.26703	0.0010868	0.0063492
ENSG00000156096	UGT2B4	19490	1.45018	0.298593	4.8567	1.19356e-06	2.80272e-05
ENSG00000171234	UGT2B7	5920.49	1.4496	0.532998	2.71972	0.00653377	0.0254649
ENSG00000105852	PON3	4605.79	1.44861	0.291404	4.97114	6.65594e-07	1.74739e-05
ENSG00000115718	PROC	4308.13	1.44834	0.281375	5.14736	2.64179e-07	8.25596e-06
ENSG00000120437	ACAT2	2802.68	1.44827	0.34572	4.18915	2.80006e-05	0.000347582
ENSG00000187097	ENTPD5	6062.66	1.44697	0.411953	3.51245	0.000443989	0.00311345
ENSG00000204706	MAMDC2-AS1	25.6247	1.44663	0.507348	2.85136	0.00435322	0.0186376
ENSG00000170011	MYRIP	973.8	1.44538	0.245081	5.89756	3.68924e-09	2.54587e-07
ENSG00000115290	GRB14	1077.39	1.44268	0.254839	5.66117	1.50345e-08	7.74963e-07
ENSG00000278662	GOLGA6L10	21.5345	1.44178	0.640092	2.25246	0.0242932	0.0706077
ENSG00000172497	ACOT12	1135.73	1.43876	0.422066	3.40884	0.000652397	0.00418281
ENSG00000092200	RPGRIP1	21.6589	1.43804	0.326621	4.40279	1.06868e-05	0.000162776
ENSG00000143921	ABCG8	2534.64	1.43597	0.390387	3.67832	0.000234779	0.00187843
ENSG00000165731	RET	158.156	1.43495	0.73809	1.94414	0.051878	0.125104
ENSG00000196632	WNK3	1606.63	1.43471	0.401609	3.57241	0.000353711	0.00260462
ENSG00000173898	SPTBN2	2572.68	1.4344	0.30345	4.72697	2.27899e-06	4.68745e-05
ENSG00000122971	ACADS	3548.77	1.43286	0.312124	4.59067	4.41832e-06	8.02368e-05
ENSG00000144852	NR1I2	1945.25	1.431	0.527597	2.71231	0.00668165	0.0259753
ENSG00000113790	EHHADH	8298.68	1.4306	0.503341	2.84222	0.00448011	0.0190076
ENSG00000138796	HADH	2933.57	1.43021	0.322558	4.43396	9.25159e-06	0.00014403
ENSG00000281162	LINC01127	162.255	1.42939	0.411841	3.47072	0.000519061	0.0035315
ENSG00000196620	UGT2B15	2341.67	1.42849	0.704185	2.02858	0.0425014	0.108284
ENSG00000185436	IFNLR1	345.371	1.42794	0.305182	4.67897	2.88324e-06	5.64854e-05
ENSG00000145020	AMT	564.725	1.42785	0.419683	3.40221	0.000668422	0.00426266
ENSG00000281207	SLFNL1-AS1	145.987	1.42743	0.323376	4.41414	1.01413e-05	0.000156298
ENSG00000280063	ENSG00000280063	69.3505	1.42672	0.338768	4.2115	2.5368e-05	0.000319979
ENSG00000279932	ENSG00000279932	101.699	1.42497	0.390336	3.65062	0.000261606	0.00203542
ENSG00000270885	RASL10B	173.771	1.42446	0.420844	3.38477	0.000712374	0.0044857
ENSG00000090661	CERS4	1037.15	1.42406	0.223688	6.36626	1.9369e-10	2.2277e-08
ENSG00000135436	FAM186B	22.9054	1.41983	0.454689	3.12264	0.00179236	0.00941684
ENSG00000090512	FETUB	449.169	1.41836	0.605351	2.34304	0.0191272	0.0587758
ENSG00000099974	DDTL	104.76	1.41614	0.657862	2.15264	0.031347	0.0857994
ENSG00000158457	TSPAN33	420.817	1.41551	0.217329	6.51322	7.3556e-11	9.86993e-09
ENSG00000280190	ENSG00000280190	28.0799	1.41331	0.386575	3.65599	0.000256189	0.00200527
ENSG00000100197	CYP2D6	4741.84	1.41318	0.46717	3.02497	0.00248656	0.012091
ENSG00000258872	FDPSP3	32.2999	1.41251	0.398672	3.54303	0.000395561	0.00284101
ENSG00000114200	BCHE	1040.67	1.4116	0.441222	3.1993	0.00137763	0.00766875
ENSG00000237413	MGC27382	49.7556	1.40986	0.470597	2.99589	0.00273643	0.0130397
ENSG00000100577	GSTZ1	1112.38	1.40941	0.341659	4.1252	3.70415e-05	0.000431012
ENSG00000230490	ENSG00000230490	139.732	1.40912	0.366426	3.84558	0.000120268	0.00111479
ENSG00000185432	METTL7A	15065.6	1.40772	0.386052	3.64646	0.000265882	0.00206299
ENSG00000171723	GPHN	1942.51	1.40741	0.23966	5.87253	4.29205e-09	2.85692e-07
ENSG00000023330	ALAS1	7099.79	1.40723	0.295342	4.76475	1.89084e-06	4.0828e-05
ENSG00000197181	PIWIL2	53.21	1.40715	0.257298	5.46894	4.52732e-08	1.91838e-06
ENSG00000255960	ENSG00000255960	23.1784	1.40673	0.47544	2.95879	0.0030885	0.0143336
ENSG00000156398	SFXN2	706.883	1.40648	0.315947	4.45165	8.52137e-06	0.000135447
ENSG00000108187	PBLD	3497.1	1.40566	0.409222	3.43497	0.000592629	0.00390474
ENSG00000146147	MLIP	543.384	1.40459	0.597287	2.35161	0.0186924	0.0577334
ENSG00000213071	LPAL2	246.558	1.40279	0.427206	3.28363	0.00102479	0.00604754
ENSG00000236283	ENSG00000236283	26.3689	1.40252	0.495779	2.82893	0.00467043	0.0196754
ENSG00000082438	COBLL1	5067.22	1.40195	0.310165	4.52002	6.18339e-06	0.000104682
ENSG00000100003	SEC14L2	3580.66	1.40154	0.335403	4.17867	2.93225e-05	0.000360812
ENSG00000240291	ENSG00000240291	105.315	1.40139	0.335417	4.17807	2.93992e-05	0.000361089
ENSG00000233327	USP32P2	66.7059	1.40004	0.79797	1.75451	0.0793439	0.171329
ENSG00000172296	SPTLC3	855.245	1.39961	0.348638	4.01451	5.95706e-05	0.000631072
ENSG00000145545	SRD5A1	2094.33	1.39847	0.322837	4.33181	1.47886e-05	0.000210819
ENSG00000163738	MTHFD2L	858.617	1.39702	0.296164	4.71705	2.39285e-06	4.89781e-05
ENSG00000228918	LINC01344	36.2313	1.39607	0.616858	2.26319	0.0236239	0.0691018
ENSG00000257878	ENSG00000257878	98.9924	1.39465	0.646284	2.15796	0.030931	0.0850463
ENSG00000112246	SIM1	34.9137	1.39324	0.729707	1.90931	0.0562223	0.132462
ENSG00000259974	LINC00261	6157.35	1.39193	0.367839	3.78408	0.000154276	0.00135147
ENSG00000204128	C2orf72	3545.7	1.38916	0.29284	4.74375	2.09794e-06	4.45043e-05
ENSG00000156113	KCNMA1	940.184	1.38903	0.325575	4.26639	1.98658e-05	0.000262194
ENSG00000256433	ENSG00000256433	54.3806	1.38898	0.338809	4.0996	4.13862e-05	0.000471316
ENSG00000156886	ITGAD	47.4216	1.38814	0.664794	2.08808	0.0367904	0.0973114
ENSG00000091622	PITPNM3	272.934	1.38527	0.341052	4.06177	4.87011e-05	0.000535364
ENSG00000261451	ENSG00000261451	81.2866	1.38409	0.296107	4.67429	2.94973e-06	5.73891e-05
ENSG00000108924	HLF	3271.83	1.38252	0.442055	3.12749	0.00176306	0.00928599
ENSG00000243818	ENSG00000243818	600.648	1.38208	0.50319	2.74664	0.006021	0.0239185
ENSG00000112294	ALDH5A1	2891.19	1.38141	0.298955	4.62078	3.82299e-06	7.11843e-05
ENSG00000148935	GAS2	472.398	1.38	0.401941	3.43334	0.000596199	0.003923
ENSG00000213058	ENSG00000213058	27.1569	1.37882	1.11645	1.23501	0.216828	0.355844
ENSG00000280165	PCDH20	104.04	1.37879	0.568321	2.42607	0.0152633	0.0495119
ENSG00000163702	IL17RC	994.438	1.37788	0.212621	6.48042	9.14682e-11	1.20817e-08
ENSG00000100897	DCAF11	4831.79	1.37508	0.237825	5.78188	7.38693e-09	4.47637e-07
ENSG00000284418	ENSG00000284418	90.1921	1.3748	0.346514	3.96751	7.26275e-05	0.000738583
ENSG00000211452	DIO1	1418.08	1.3743	0.492904	2.78818	0.00530057	0.0217401
ENSG00000185664	PMEL	63.4181	1.37349	0.250272	5.488	4.06518e-08	1.74e-06
ENSG00000160712	IL6R	3797.92	1.37225	0.256759	5.34449	9.06696e-08	3.42177e-06
ENSG00000163032	VSNL1	121.902	1.37114	0.64737	2.11801	0.0341738	0.0919568
ENSG00000240935	PLGLA	597.916	1.37087	0.281532	4.86932	1.11983e-06	2.68216e-05
ENSG00000172345	STARD5	668.839	1.3662	0.295846	4.61795	3.87543e-06	7.17655e-05
ENSG00000158296	SLC13A3	450.553	1.36586	0.418425	3.26428	0.00109742	0.0064046
ENSG00000238105	GOLGA2P5	293.4	1.36371	0.308577	4.41935	9.89968e-06	0.000152993
ENSG00000128602	SMO	532.239	1.36271	0.224543	6.06881	1.28863e-09	1.09482e-07
ENSG00000167074	TEF	837.405	1.36268	0.213548	6.38115	1.75759e-10	2.04935e-08
ENSG00000152782	PANK1	1714.27	1.36032	0.343059	3.96528	7.33107e-05	0.00074353
ENSG00000103485	QPRT	3349.56	1.35909	0.295938	4.59248	4.38008e-06	7.97468e-05
ENSG00000170522	ELOVL6	2189.49	1.35611	0.362843	3.73746	0.000185891	0.00156206
ENSG00000083123	BCKDHB	1137.76	1.35561	0.304702	4.44897	8.62819e-06	0.000136974
ENSG00000179577	ENSG00000179577	123.367	1.35514	0.396644	3.41651	0.000634304	0.00410102
ENSG00000284505	LYNX1-SLURP2	29.2702	1.35381	0.516767	2.61977	0.00879887	0.0321232
ENSG00000178115	GOLGA8Q	71.8463	1.35368	0.633972	2.13524	0.0327411	0.0887391
ENSG00000112293	GPLD1	2811.6	1.35286	0.404289	3.34628	0.000819027	0.00501532
ENSG00000272622	ENSG00000272622	26.444	1.35115	0.454942	2.96993	0.00297868	0.0139156
ENSG00000134532	SOX5	960.097	1.35101	0.237357	5.6919	1.25632e-08	6.7268e-07
ENSG00000121716	PILRB	958.362	1.35052	0.262139	5.15193	2.57823e-07	8.11733e-06
ENSG00000232872	CTAGE3P	27.9955	1.34998	0.41066	3.28736	0.00101133	0.0059785
ENSG00000069535	MAOB	4550.69	1.34982	0.348404	3.87431	0.000106927	0.00101792
ENSG00000112530	PACRG	31.7228	1.34891	0.452274	2.98251	0.00285895	0.0135017
ENSG00000076258	FMO4	624.324	1.34702	0.416524	3.23396	0.00122085	0.00697327
ENSG00000135929	CYP27A1	5947.23	1.34673	0.235677	5.71432	1.10146e-08	6.04625e-07
ENSG00000159921	GNE	5332.32	1.34668	0.291547	4.61907	3.8546e-06	7.14581e-05
ENSG00000116990	MYCL	192.553	1.34665	0.364656	3.69292	0.000221695	0.0017934
ENSG00000101230	ISM1	114.05	1.34532	0.438629	3.06711	0.00216138	0.010879
ENSG00000113905	HRG	12893.3	1.34522	0.517444	2.59974	0.0093295	0.0336251
ENSG00000149476	TKFC	1832.98	1.34369	0.375749	3.57603	0.000348857	0.00257785
ENSG00000267064	UXT-AS1	32.1866	1.34365	0.311375	4.31521	1.59454e-05	0.000223726
ENSG00000186205	MTARC1	955.99	1.34191	0.285185	4.70542	2.53346e-06	5.14204e-05
ENSG00000110245	APOC3	35381.8	1.34177	0.363427	3.692	0.000222493	0.00179824
ENSG00000272787	ENSG00000272787	22.4578	1.33847	0.670766	1.99543	0.0459963	0.114845
ENSG00000126246	IGFLR1	526.544	1.33804	0.294833	4.5383	5.67099e-06	9.78361e-05
ENSG00000165959	CLMN	3944.88	1.33531	0.247272	5.40016	6.65825e-08	2.61186e-06
ENSG00000263400	TMEM220-AS1	215.317	1.33441	0.311228	4.28756	1.80643e-05	0.000245312
ENSG00000056998	GYG2	721.311	1.3329	0.278417	4.78741	1.68947e-06	3.7241e-05
ENSG00000062282	DGAT2	2756.34	1.33269	0.316649	4.20875	2.56789e-05	0.000322791
ENSG00000183048	SLC25A10	1479.07	1.33121	0.300823	4.42523	9.63375e-06	0.000149429
ENSG00000250799	PRODH2	1634.9	1.33108	0.389082	3.42109	0.000623711	0.0040558
ENSG00000274895	ENSG00000274895	83.0719	1.33074	0.362281	3.67322	0.000239516	0.00190425
ENSG00000134463	ECHDC3	2431.77	1.33069	0.32555	4.08753	4.35987e-05	0.000489585
ENSG00000214274	ANG	6985.15	1.32995	0.324193	4.10235	4.08973e-05	0.000466566
ENSG00000158125	XDH	2495.78	1.32971	0.437918	3.03643	0.00239396	0.0117613
ENSG00000279026	ENSG00000279026	59.4311	1.32907	0.276215	4.81172	1.49636e-06	3.3876e-05
ENSG00000166183	ASPG	2097.97	1.32887	0.301441	4.40839	1.04141e-05	0.00015963
ENSG00000284730	TMDD1	29.0006	1.32859	0.415767	3.19553	0.00139576	0.00775235
ENSG00000065320	NTN1	904.77	1.32805	0.301056	4.4113	1.0275e-05	0.000157927
ENSG00000131910	NR0B2	1517.61	1.32557	0.456944	2.90095	0.0037203	0.0165698
ENSG00000149260	CAPN5	2115.14	1.32492	0.27755	4.77362	1.80947e-06	3.94236e-05
ENSG00000242082	SLC5A4-AS1	43.0594	1.32314	0.508548	2.60179	0.00927381	0.0334955
ENSG00000248810	LINC02432	204.877	1.32268	0.579219	2.28357	0.0223971	0.0663282
ENSG00000113889	KNG1	30993.2	1.32135	0.368271	3.58797	0.000333263	0.00248983
ENSG00000139531	SUOX	1517.51	1.32047	0.30285	4.36013	1.29983e-05	0.000191431
ENSG00000170271	FAXDC2	1291.6	1.31935	0.397013	3.3232	0.000889902	0.00537342
ENSG00000160963	COL26A1	60.4536	1.31891	0.427988	3.08166	0.00205848	0.0104965
ENSG00000276077	ENSG00000276077	187.545	1.31853	0.894935	1.47332	0.140664	0.260626
ENSG00000243069	ARHGEF26-AS1	40.316	1.31584	0.293356	4.48547	7.27535e-06	0.000119887
ENSG00000016391	CHDH	2088.2	1.315	0.265594	4.95118	7.37657e-07	1.89826e-05
ENSG00000165197	VEGFD	21.1917	1.31397	0.717546	1.8312	0.06707	0.150972
ENSG00000036672	USP2	329.873	1.31081	0.385229	3.40267	0.000667311	0.00425905
ENSG00000273328	ENSG00000273328	138.19	1.30968	0.608234	2.15326	0.0312986	0.0857401
ENSG00000110243	APOA5	8111.68	1.30848	0.321575	4.06896	4.72235e-05	0.000521835
ENSG00000145217	SLC26A1	900.244	1.30759	0.353915	3.69465	0.000220192	0.00178441
ENSG00000106536	POU6F2	28.2182	1.30744	0.713867	1.83149	0.0670268	0.150935
ENSG00000132330	SCLY	981.489	1.30519	0.226536	5.7615	8.33675e-09	4.89408e-07
ENSG00000128928	IVD	3833.63	1.30428	0.254792	5.11898	3.0719e-07	9.34112e-06
ENSG00000172824	CES4A	328.768	1.30259	0.39572	3.29169	0.000995863	0.00590774
ENSG00000159398	CES5A	48.8436	1.30211	0.513715	2.53469	0.0112548	0.0391398
ENSG00000213062	ENSG00000213062	113.922	1.30083	0.326139	3.98857	6.64732e-05	0.000689433
ENSG00000100665	SERPINA4	3918.25	1.30023	0.395632	3.28646	0.00101456	0.00599134
ENSG00000052802	MSMO1	11797.3	1.29953	0.438862	2.96113	0.0030651	0.0142367
ENSG00000137274	BPHL	961.138	1.29885	0.361738	3.59057	0.00032995	0.00247053
ENSG00000272505	ENSG00000272505	65.2393	1.29823	0.339629	3.82249	0.000132113	0.00119638
ENSG00000143195	ILDR2	149.395	1.29804	0.347438	3.73604	0.000186944	0.00156934
ENSG00000231690	LINC00574	147.848	1.2977	0.231697	5.60083	2.13327e-08	1.03344e-06
ENSG00000039139	DNAH5	1133.53	1.29655	0.306218	4.23408	2.29492e-05	0.00029461
ENSG00000133433	GSTT2B	247.083	1.29633	0.547524	2.36762	0.0179028	0.0557838
ENSG00000142494	SLC47A1	1476.39	1.29607	0.229541	5.64635	1.63891e-08	8.29611e-07
ENSG00000100116	GCAT	464.449	1.29606	0.248195	5.22192	1.77078e-07	5.96385e-06
ENSG00000249267	LINC00939	64.4576	1.29596	0.393981	3.2894	0.001004	0.00594139
ENSG00000128311	TST	4145.28	1.29567	0.269966	4.79936	1.5917e-06	3.55494e-05
ENSG00000092621	PHGDH	1317.77	1.29479	0.251214	5.15412	2.54824e-07	8.05517e-06
ENSG00000121310	ECHDC2	6443.86	1.29472	0.243096	5.32598	1.00413e-07	3.70672e-06
ENSG00000236882	LINC01554	2623.74	1.29471	0.489094	2.64716	0.00811719	0.0302218
ENSG00000279696	ENSG00000279696	35.3422	1.29254	0.366864	3.52322	0.000426333	0.00302025
ENSG00000085552	IGSF9	1531.38	1.28996	0.795556	1.62146	0.104919	0.210273
ENSG00000254827	SLC22A18AS	125.785	1.28916	0.431143	2.99011	0.00278881	0.0132296
ENSG00000269113	TRABD2B	493.219	1.28755	0.31262	4.11856	3.81244e-05	0.000442091
ENSG00000286523	ENSG00000286523	30.1253	1.2851	0.910581	1.4113	0.158157	0.283322
ENSG00000184925	LCN12	122.11	1.28407	0.331551	3.87294	0.000107532	0.00102194
ENSG00000266964	FXYD1	723.01	1.28395	0.428806	2.99425	0.00275121	0.0131028
ENSG00000258311	ENSG00000258311	118.557	1.28241	0.203529	6.30085	2.96022e-10	3.29266e-08
ENSG00000260219	CD2BP2-DT	52.8272	1.28141	0.297311	4.31	1.63253e-05	0.000227544
ENSG00000197444	OGDHL	2162.06	1.28137	0.333277	3.84477	0.000120667	0.00111726
ENSG00000164308	ERAP2	788.289	1.28105	0.617923	2.07315	0.0381584	0.100007
ENSG00000249201	CTD-3080P12.3	82.1174	1.28045	0.715995	1.78835	0.0737196	0.162015
ENSG00000064225	ST3GAL6	1608.64	1.27981	0.219259	5.83698	5.31553e-09	3.40415e-07
ENSG00000254211	LINC01485	259.007	1.27806	0.526289	2.42843	0.0151642	0.0492662
ENSG00000239887	C1orf226	1483.88	1.27596	0.366394	3.48247	0.000496809	0.003402
ENSG00000165269	AQP7	320.348	1.27594	0.382496	3.33583	0.00085044	0.00517394
ENSG00000250328	MGC32805	111.747	1.27536	0.336015	3.79556	0.000147311	0.00130056
ENSG00000036473	OTC	1265.1	1.27475	0.806342	1.58091	0.113898	0.223086
ENSG00000238097	LINC02037	244.525	1.27377	0.262409	4.85414	1.20908e-06	2.82737e-05
ENSG00000106327	TFR2	19564.5	1.27181	0.385205	3.30163	0.000961231	0.00573044
ENSG00000273142	LINC02604	67.9792	1.27132	0.39284	3.23622	0.00121123	0.00693002
ENSG00000164309	CMYA5	448.543	1.27043	0.397787	3.19373	0.00140446	0.00778786
ENSG00000104938	CLEC4M	767.766	1.26992	0.433299	2.93082	0.00338066	0.0153937
ENSG00000089220	PEBP1	15505.7	1.26849	0.237918	5.33161	9.73435e-08	3.62508e-06
ENSG00000117601	SERPINC1	35889.4	1.26697	0.411844	3.07633	0.00209569	0.0106338
ENSG00000058404	CAMK2B	144.068	1.26611	0.267339	4.73596	2.18018e-06	4.56857e-05
ENSG00000255182	ENSG00000255182	65.1232	1.26592	0.363823	3.47949	0.000502362	0.00343446
ENSG00000067715	SYT1	66.2667	1.2656	0.327462	3.86487	0.000111148	0.00105217
ENSG00000172469	MANEA	2779.73	1.26481	0.314264	4.02467	5.70542e-05	0.000607823
ENSG00000263917	ENSG00000263917	38.6908	1.2644	0.763117	1.65689	0.097541	0.199218
ENSG00000249274	PDLIM1P4	55.3393	1.26253	0.286973	4.39945	1.08524e-05	0.000164637
ENSG00000120738	EGR1	8876.18	1.26248	0.449085	2.81123	0.00493531	0.0205369
ENSG00000186212	SOWAHB	681.053	1.26236	0.304102	4.15112	3.3085e-05	0.000394756
ENSG00000165912	PACSIN3	664.562	1.2619	0.327443	3.85378	0.000116306	0.0010861
ENSG00000284959	ENSG00000284959	221.151	1.26187	0.303219	4.16158	3.1605e-05	0.000382495
ENSG00000240303	ACAD11	4125.4	1.26147	0.31067	4.06048	4.89725e-05	0.000536014
ENSG00000139597	N4BP2L1	1032.47	1.26134	0.294831	4.27818	1.88431e-05	0.000252758
ENSG00000279903	SLC7A2-IT1	68.0192	1.26098	0.418132	3.01575	0.00256347	0.0123512
ENSG00000148672	GLUD1	21720.8	1.25959	0.266448	4.72735	2.27466e-06	4.68745e-05
ENSG00000102048	ASB9	128.318	1.2574	0.361652	3.47684	0.000507358	0.00346442
ENSG00000101323	HAO1	3614.86	1.25717	0.403159	3.11831	0.00181894	0.00951807
ENSG00000138075	ABCG5	901.723	1.25636	0.241829	5.19522	2.04478e-07	6.75218e-06
ENSG00000145826	LECT2	479.965	1.25633	0.53253	2.35918	0.0183155	0.0568497
ENSG00000274114	ALOX15P1	22.2447	1.25609	0.554922	2.26355	0.0236019	0.0690494
ENSG00000166148	AVPR1A	5627.65	1.25583	0.762498	1.64699	0.0995595	0.202191
ENSG00000188707	ZBED6CL	682.712	1.25575	0.369769	3.39603	0.000683709	0.0043424
ENSG00000080910	CFHR2	5850.24	1.25412	0.338058	3.70977	0.000207446	0.00169598
ENSG00000124003	MOGAT1	31.8087	1.2533	0.445847	2.81105	0.00493802	0.0205431
ENSG00000235200	LINC01702	108.426	1.25328	0.543367	2.3065	0.0210826	0.0632891
ENSG00000248015	ENSG00000248015	75.2434	1.25184	0.474471	2.63838	0.00833032	0.0308443
ENSG00000237361	TUSC8	100.103	1.25051	0.394802	3.16743	0.00153794	0.00834804
ENSG00000075234	TTC38	4467.36	1.24978	0.212077	5.89306	3.79106e-09	2.58191e-07
ENSG00000281664	LINC00538	24.3623	1.24934	0.406523	3.07324	0.00211745	0.0107025
ENSG00000167701	GPT	2454.39	1.24806	0.395723	3.15387	0.00161123	0.00864242
ENSG00000169562	GJB1	4776.32	1.24744	0.291485	4.27959	1.87238e-05	0.000251872
ENSG00000162688	AGL	5082.54	1.24727	0.313209	3.98224	6.82689e-05	0.000704654
ENSG00000005469	CROT	613.061	1.246	0.277613	4.48825	7.18119e-06	0.000118683
ENSG00000148218	ALAD	3304.23	1.24534	0.273086	4.56023	5.10978e-06	9.03672e-05
ENSG00000116133	DHCR24	27096	1.24517	0.205151	6.06953	1.28282e-09	1.09482e-07
ENSG00000261366	MANEA-DT	66.5163	1.24418	0.29956	4.15336	3.27632e-05	0.000392856
ENSG00000280837	CPS1-IT1	649.354	1.24296	0.532951	2.33222	0.0196889	0.0600385
ENSG00000134538	SLCO1B1	6234.2	1.2426	0.352982	3.52028	0.000431084	0.00304697
ENSG00000101115	SALL4	30.0362	1.24018	0.460807	2.69133	0.00711669	0.0273149
ENSG00000182551	ADI1	6667.34	1.23962	0.31863	3.89047	0.000100051	0.000962757
ENSG00000164266	SPINK1	3966.25	1.2391	0.738998	1.67673	0.0935948	0.193519
ENSG00000076770	MBNL3	11001.1	1.23837	0.376209	3.29172	0.000995782	0.00590774
ENSG00000280453	ENSG00000280453	52.0102	1.23763	0.429316	2.8828	0.00394159	0.0172807
ENSG00000274419	TBC1D3D	24.5809	1.23717	1.79127	0.690666	0.489776	0.631291
ENSG00000171766	GATM	20463.4	1.23677	0.439636	2.81316	0.00490572	0.0204288
ENSG00000204219	TCEA3	1412.04	1.2353	0.295945	4.17408	2.99187e-05	0.000365752
ENSG00000122194	PLG	52004.1	1.23457	0.429195	2.87649	0.00402131	0.0175137
ENSG00000132541	RIDA	6411.24	1.23322	0.406863	3.03104	0.0024371	0.0119225
ENSG00000156463	SH3RF2	389.826	1.23295	0.558678	2.20691	0.0273201	0.0774481
ENSG00000225111	ENSG00000225111	36.6491	1.23218	0.48969	2.51624	0.0118614	0.0407851
ENSG00000109929	SC5D	6699.83	1.23196	0.336878	3.65698	0.000255205	0.00200128
ENSG00000159261	CLDN14	334.308	1.23193	0.313518	3.92936	8.51719e-05	0.000843092
ENSG00000254154	CRYZL2P-SEC16B	1061.02	1.23036	0.335217	3.67034	0.000242228	0.0019218
ENSG00000233913	RPL10P9	20.3373	1.22989	0.660307	1.8626	0.0625185	0.143419
ENSG00000063176	SPHK2	687.715	1.22827	0.193168	6.35858	2.03622e-10	2.31049e-08
ENSG00000186204	CYP4F12	482.266	1.22818	0.340812	3.6037	0.000313717	0.00236863
ENSG00000136872	ALDOB	59202.7	1.22802	0.415495	2.95555	0.0031211	0.0144452
ENSG00000090539	CHRD	2145.72	1.22705	0.213842	5.73813	9.57276e-09	5.4311e-07
ENSG00000254363	ENSG00000254363	33.6181	1.22663	0.386486	3.17381	0.00150453	0.00822144
ENSG00000169174	PCSK9	2355.16	1.22648	0.280847	4.36709	1.25915e-05	0.000186904
ENSG00000166228	PCBD1	2697.8	1.2257	0.273314	4.48458	7.30577e-06	0.000120038
ENSG00000135469	COQ10A	270.747	1.22556	0.230796	5.31017	1.09522e-07	4.01668e-06
ENSG00000260274	ENSG00000260274	51.4038	1.22423	0.381629	3.20791	0.00133703	0.0074878
ENSG00000167799	NUDT8	298.989	1.22394	0.433338	2.82443	0.00473643	0.0198608
ENSG00000173930	SLCO4C1	409.142	1.22372	0.417878	2.92842	0.00340684	0.0154879
ENSG00000211892	IGHG4	362.48	1.22352	0.603021	2.02899	0.0424595	0.108273
ENSG00000187105	HEATR4	29.3916	1.22278	0.529247	2.31041	0.0208653	0.062815
ENSG00000203942	C10orf62	20.7574	1.22218	0.606639	2.01467	0.0439391	0.111093
ENSG00000243176	ENSG00000243176	203.608	1.221	0.259508	4.70508	2.5377e-06	5.14447e-05
ENSG00000275850	ENSG00000275850	32.4131	1.22086	0.52684	2.31732	0.0204862	0.0619165
ENSG00000228812	LAMA5-AS1	78.2389	1.22021	0.45623	2.67454	0.00748322	0.0283869
ENSG00000117480	FAAH	594.959	1.21979	0.233065	5.23367	1.66173e-07	5.64156e-06
ENSG00000124120	TTPAL	2783.23	1.21372	0.242224	5.01072	5.42264e-07	1.47397e-05
ENSG00000154930	ACSS1	721.8	1.21362	0.406217	2.98761	0.00281166	0.0133052
ENSG00000103150	MLYCD	1122.02	1.21235	0.20179	6.00801	1.87811e-09	1.44333e-07
ENSG00000246985	SOCS2-AS1	56.4975	1.21217	0.468476	2.58748	0.00966797	0.034682
ENSG00000115361	ACADL	686.331	1.21058	0.426738	2.83682	0.0045565	0.0192688
ENSG00000133935	ERG28	1510.68	1.2095	0.346914	3.48646	0.000489468	0.00336536
ENSG00000139428	MMAB	1391.41	1.20854	0.25551	4.7299	2.24634e-06	4.64134e-05
ENSG00000250327	RPSAP70	30.4055	1.20775	0.480518	2.51343	0.0119564	0.0410283
ENSG00000236155	ZPLD2P	69.6642	1.20747	0.397668	3.03637	0.00239443	0.0117613
ENSG00000100714	MTHFD1	6597.38	1.20681	0.281231	4.29119	1.77722e-05	0.00024271
ENSG00000267056	ENSG00000267056	466.539	1.20652	0.334556	3.60634	0.000310552	0.00235027
ENSG00000269976	ENSG00000269976	111.255	1.20609	0.42729	2.82265	0.0047629	0.019952
ENSG00000072080	SPP2	986.751	1.20496	0.551651	2.18427	0.0289422	0.0806802
ENSG00000178026	LRRC75B	300.61	1.20477	0.337844	3.56606	0.000362385	0.00265353
ENSG00000148832	PAOX	185.515	1.20446	0.287046	4.19605	2.71608e-05	0.000338399
ENSG00000167676	PLIN4	2885.3	1.20437	0.224743	5.35887	8.37455e-08	3.18893e-06
ENSG00000171130	ATP6V0E2	1181.86	1.20424	0.360192	3.34332	0.000827812	0.00506361
ENSG00000114737	CISH	1216.04	1.20377	0.447153	2.69208	0.00710086	0.0272665
ENSG00000213235	EEF1A1P16	8.05764	1.2032	0.902219	1.3336	0.182334	0.31434
ENSG00000162482	AKR7A3	1590.31	1.20319	0.466939	2.57676	0.0099731	0.0355803
ENSG00000160888	IER2	3268.22	1.2021	0.323869	3.71168	0.000205886	0.00168894
ENSG00000187824	TMEM220	1455.36	1.20179	0.301162	3.99051	6.59321e-05	0.000685978
ENSG00000186231	KLHL32	22.3038	1.20147	0.342085	3.51218	0.000444439	0.00311515
ENSG00000135437	RDH5	409.676	1.20126	0.390041	3.07984	0.0020711	0.0105327
ENSG00000137106	GRHPR	6846.26	1.19965	0.340949	3.51857	0.000433886	0.00306165
ENSG00000182472	CAPN12	333.979	1.19962	0.384094	3.12325	0.00178868	0.00940045
ENSG00000231969	MMADHC-DT	123.651	1.1992	0.251617	4.76598	1.87938e-06	4.07891e-05
ENSG00000147576	ADHFE1	684.257	1.19881	0.391604	3.06127	0.002204	0.0110343
ENSG00000187889	FYB2	661.736	1.19725	0.35087	3.41222	0.000644365	0.0041545
ENSG00000233554	B4GALT1-AS1	29.2267	1.19678	0.365717	3.27241	0.00106636	0.00625139
ENSG00000165874	SHLD2P1	259.829	1.1962	0.436733	2.73897	0.0061632	0.0243461
ENSG00000176720	BOK	1461.52	1.19509	0.224795	5.31635	1.05872e-07	3.89126e-06
ENSG00000180155	LYNX1	1097.8	1.19366	0.325841	3.66332	0.000248968	0.00196055
ENSG00000205436	EXOC3L4	732.473	1.19261	0.359015	3.32189	0.000894085	0.00539521
ENSG00000007933	FMO3	6579.09	1.19252	0.474454	2.51345	0.0119557	0.0410283
ENSG00000112337	SLC17A2	1431.78	1.1924	0.45189	2.63869	0.00832261	0.0308305
ENSG00000239389	PCDHA13	37.1253	1.19236	0.611932	1.94851	0.0513536	0.124122
ENSG00000076351	SLC46A1	1589	1.19174	0.233328	5.10757	3.2633e-07	9.86987e-06
ENSG00000162461	SLC25A34	97.4392	1.19172	0.468366	2.54443	0.0109457	0.0383304
ENSG00000204653	ASPDH	530.663	1.19114	0.551874	2.15836	0.0309	0.0849956
ENSG00000125551	PLGLB2	8469.65	1.18999	0.244777	4.86153	1.1648e-06	2.75816e-05
ENSG00000113600	C9	50332.7	1.1885	0.378218	3.14236	0.00167594	0.00891602
ENSG00000154269	ENPP3	94.9503	1.18758	0.5458	2.17586	0.0295661	0.0820226
ENSG00000181192	DHTKD1	5107.59	1.18707	0.318109	3.73167	0.000190218	0.00159288
ENSG00000241119	UGT1A9	1966.62	1.18706	0.841524	1.41061	0.15836	0.283623
ENSG00000132840	BHMT2	7984.05	1.18674	0.344107	3.44875	0.000563179	0.0037546
ENSG00000140691	ARMC5	570.203	1.18625	0.201807	5.87814	4.14898e-09	2.78361e-07
ENSG00000285976	ENSG00000285976	2197.18	1.18616	0.512944	2.31246	0.0207521	0.0625555
ENSG00000275494	ENSG00000275494	29.3404	1.18517	0.411552	2.87976	0.00397974	0.0173909
ENSG00000111275	ALDH2	18320.5	1.18513	0.333743	3.55103	0.000383723	0.00277485
ENSG00000279878	ENSG00000279878	139.087	1.18504	0.56576	2.09459	0.036207	0.0961143
ENSG00000130005	GAMT	4538.06	1.18449	0.3068	3.86078	0.000113026	0.00106439
ENSG00000091262	ABCC6	4195.36	1.18427	0.198132	5.97716	2.27059e-09	1.66527e-07
ENSG00000116005	PCYOX1	4368.38	1.18376	0.260274	4.54813	5.41254e-06	9.44374e-05
ENSG00000237522	NONOP2	29.21	1.18355	0.378509	3.12687	0.00176681	0.00930285
ENSG00000112964	GHR	3575.6	1.1831	0.254516	4.64843	3.34467e-06	6.35375e-05
ENSG00000163884	KLF15	2478.47	1.18217	0.220673	5.35711	8.45622e-08	3.21279e-06
ENSG00000214860	EVPLL	23.884	1.18149	0.460109	2.56785	0.0102331	0.0362963
ENSG00000099954	CECR2	932.254	1.18056	0.282692	4.17615	2.96484e-05	0.000363637
ENSG00000138207	RBP4	72876.8	1.18009	0.344463	3.42589	0.000612795	0.00400639
ENSG00000121691	CAT	9518.36	1.17809	0.368096	3.20051	0.00137185	0.00764718
ENSG00000145476	CYP4V2	4510.4	1.17707	0.227555	5.17268	2.30756e-07	7.48829e-06
ENSG00000060971	ACAA1	8068.86	1.17695	0.324782	3.62381	0.000290299	0.00221884
ENSG00000273792	ENSG00000273792	70.6072	1.17499	0.451441	2.60275	0.00924807	0.0334168
ENSG00000149970	CNKSR2	128.179	1.17474	0.251451	4.67186	2.9849e-06	5.794e-05
ENSG00000243986	ENO1P3	28.8699	1.17417	0.43957	2.67119	0.00755827	0.0286082
ENSG00000120833	SOCS2	1119.94	1.17343	0.401472	2.92282	0.00346882	0.0157032
ENSG00000173166	RAPH1	5864.16	1.17242	0.226181	5.18356	2.17689e-07	7.14654e-06
ENSG00000180432	CYP8B1	17626.3	1.17074	0.426149	2.74725	0.00600974	0.0238906
ENSG00000104267	CA2	2104.62	1.17033	0.312024	3.75079	0.000176281	0.00150363
ENSG00000151552	QDPR	1655.19	1.17009	0.346423	3.37764	0.000731105	0.00458487
ENSG00000175161	CADM2	46.8819	1.16934	0.445033	2.62754	0.00860054	0.031597
ENSG00000180767	CHST13	532.763	1.16819	0.284467	4.10658	4.01558e-05	0.000460281
ENSG00000145321	GC	77133.8	1.16664	0.363078	3.21319	0.00131268	0.00738551
ENSG00000247011	ENSG00000247011	22.1843	1.1656	0.533896	2.1832	0.0290211	0.080862
ENSG00000174080	CTSF	1000.48	1.16402	0.294296	3.95527	7.64482e-05	0.000768436
ENSG00000288874	ENSG00000288874	67.0615	1.16395	0.483287	2.40841	0.0160222	0.0512946
ENSG00000268883	PNMA6B	22.4994	1.16252	1.12931	1.0294	0.30329	0.4523
ENSG00000235090	RPL7L1P3	60.7363	1.16192	0.391208	2.97008	0.00297723	0.0139156
ENSG00000146216	TTBK1	100.409	1.16172	0.381427	3.04572	0.00232123	0.0114852
ENSG00000132196	HSD17B7	998.098	1.16154	0.280953	4.13427	3.56081e-05	0.000418642
ENSG00000099977	DDT	5441.84	1.16151	0.31995	3.63029	0.000283106	0.00216975
ENSG00000175600	SUGCT	215.136	1.16016	0.339817	3.41408	0.000639986	0.00413144
ENSG00000228791	THRB-AS1	23.1996	1.15985	0.378172	3.067	0.00216218	0.0108795
ENSG00000171365	CLCN5	1462.57	1.15959	0.316029	3.66925	0.000243262	0.00192819
ENSG00000180592	SKIDA1	94.4206	1.1591	0.388762	2.98152	0.0028682	0.0135302
ENSG00000107282	APBA1	810.647	1.15866	0.282131	4.10683	4.0112e-05	0.00046009
ENSG00000101981	F9	16098.2	1.15722	0.450988	2.56598	0.0102886	0.0364445
ENSG00000081377	CDC14B	1309.55	1.15608	0.22445	5.15071	2.59495e-07	8.15481e-06
ENSG00000164904	ALDH7A1	1636.24	1.15388	0.38369	3.00731	0.00263572	0.0126381
ENSG00000253671	ENSG00000253671	78.0574	1.15358	0.351829	3.2788	0.00104249	0.00613694
ENSG00000157734	SNX22	80.9825	1.15323	0.45152	2.5541	0.0106463	0.0374602
ENSG00000115457	IGFBP2	13999.2	1.15126	0.51406	2.23955	0.0251203	0.0724017
ENSG00000255468	ENSG00000255468	78.0619	1.15111	0.38394	2.99815	0.00271626	0.0129729
ENSG00000091583	APOH	75766	1.1511	0.361155	3.18727	0.00143625	0.00792516
ENSG00000273729	ENSG00000273729	74.7939	1.15087	0.334931	3.43612	0.000590099	0.00389415
ENSG00000155666	KDM8	1042.72	1.15076	0.466628	2.46613	0.0136583	0.0454597
ENSG00000268043	NBPF12	1518.09	1.15076	0.288831	3.9842	6.77069e-05	0.000699566
ENSG00000101856	PGRMC1	7257.49	1.14918	0.252528	4.55068	5.34727e-06	9.37825e-05
ENSG00000152620	NADK2	6604.53	1.14878	0.23589	4.87	1.11599e-06	2.68012e-05
ENSG00000057593	F7	2167.72	1.14738	0.429056	2.67421	0.00749062	0.0284019
ENSG00000280432	ENSG00000280432	28.8432	1.14669	0.556008	2.06236	0.0391739	0.102136
ENSG00000165060	FXN	727.386	1.14663	0.265937	4.31166	1.62033e-05	0.000226217
ENSG00000188257	PLA2G2A	24573.7	1.14597	0.924436	1.23964	0.215108	0.353812
ENSG00000256453	DND1	24.1367	1.14561	0.399427	2.86813	0.00412906	0.0178679
ENSG00000288773	ENSG00000288773	172.872	1.14523	0.368216	3.11021	0.00186952	0.00974652
ENSG00000107957	SH3PXD2A	2800.55	1.143	0.375504	3.0439	0.00233536	0.0115484
ENSG00000156006	NAT2	865.168	1.14293	0.407052	2.80781	0.00498798	0.0207152
ENSG00000067064	IDI1	3684.18	1.14098	0.36015	3.16808	0.00153448	0.00834094
ENSG00000279608	ENSG00000279608	155.673	1.14052	0.292134	3.9041	9.4577e-05	0.000921091
ENSG00000143869	GDF7	604.02	1.14035	0.301588	3.78115	0.000156106	0.00136327
ENSG00000123561	SERPINA7	3126.13	1.14007	0.375098	3.03938	0.00237062	0.0116772
ENSG00000153086	ACMSD	1920.79	1.13995	0.297565	3.83093	0.000127657	0.00116476
ENSG00000120049	KCNIP2	24.2894	1.13773	0.494898	2.29892	0.0215096	0.064274
ENSG00000276019	ENSG00000276019	90.5265	1.13767	0.64612	1.76077	0.0782772	0.169479
ENSG00000179406	LINC00174	296.862	1.13766	0.303332	3.75055	0.000176447	0.00150363
ENSG00000157326	DHRS4	764.788	1.13729	0.268721	4.23225	2.31362e-05	0.000296785
ENSG00000228065	LINC01515	157.372	1.13644	0.399754	2.84285	0.00447127	0.0189907
ENSG00000276076	ENSG00000276076	113.152	1.13567	0.691403	1.64256	0.100474	0.203537
ENSG00000244503	ENSG00000244503	106.63	1.13523	0.512335	2.2158	0.0267055	0.0761021
ENSG00000164039	BDH2	1097.91	1.13472	0.417714	2.7165	0.00659765	0.0256901
ENSG00000259291	ZNF710-AS1	163.308	1.13454	0.414977	2.73398	0.00625736	0.0246604
ENSG00000261572	ENSG00000261572	95.6665	1.13448	0.324589	3.49512	0.000473854	0.00327801
ENSG00000231948	HS1BP3-IT1	143.71	1.13406	0.409108	2.77203	0.0055708	0.0225055
ENSG00000286813	ENSG00000286813	159.431	1.13326	0.356257	3.18103	0.00146754	0.00805265
ENSG00000006756	ARSD	2148.3	1.13325	0.264909	4.27789	1.88673e-05	0.000252758
ENSG00000084110	HAL	6864.47	1.13272	0.373589	3.032	0.00242943	0.0118918
ENSG00000270231	NBPF8	2400.71	1.13271	0.238941	4.74054	2.13155e-06	4.49975e-05
ENSG00000109794	FAM149A	640.883	1.13141	0.276342	4.09422	4.23584e-05	0.000479938
ENSG00000073150	PANX2	336.532	1.13106	0.288636	3.91862	8.90571e-05	0.000874384
ENSG00000117643	MAN1C1	1195.42	1.12994	0.264983	4.2642	2.0062e-05	0.000264165
ENSG00000279946	ENSG00000279946	35.6626	1.12981	0.427982	2.63984	0.00829441	0.030753
ENSG00000250290	NCAPGP1	33.0468	1.12965	0.425668	2.65382	0.00795855	0.0297404
ENSG00000115107	STEAP3	8142.33	1.12922	0.202041	5.58904	2.28323e-08	1.09339e-06
ENSG00000117791	MTARC2	2332.68	1.12913	0.259416	4.3526	1.34531e-05	0.000197098
ENSG00000148339	SLC25A25	4698.71	1.12898	0.283221	3.98622	6.71341e-05	0.000694636
ENSG00000154263	ABCA10	172.135	1.12776	0.265109	4.25396	2.10025e-05	0.000273648
ENSG00000146085	MMUT	4100.03	1.12772	0.29347	3.8427	0.000121686	0.00112423
ENSG00000055957	ITIH1	32713.1	1.12758	0.289023	3.90135	9.56559e-05	0.00092839
ENSG00000287927	ENSG00000287927	18.9396	1.12617	1.10077	1.02308	0.30627	0.455567
ENSG00000275152	CCL16	882.279	1.12612	0.465423	2.41957	0.0155388	0.0501843
ENSG00000150672	DLG2	114.052	1.12595	0.339033	3.32106	0.000896751	0.0054032
ENSG00000265158	LRRC37A7P	359.721	1.12556	0.329877	3.41205	0.000644761	0.0041545
ENSG00000143365	RORC	1271.48	1.12454	0.306569	3.66814	0.000244325	0.0019339
ENSG00000288683	ENSG00000288683	38.3742	1.12305	1.208	0.929677	0.352538	0.501912
ENSG00000127884	ECHS1	10220.5	1.1228	0.32829	3.42014	0.000625881	0.00406366
ENSG00000170482	SLC23A1	413.609	1.12108	0.440816	2.54319	0.0109844	0.0384182
ENSG00000288705	UGT1A5	65.9342	1.11975	0.751856	1.48931	0.136405	0.254715
ENSG00000167508	MVD	1349.58	1.11947	0.370218	3.02382	0.00249604	0.0121266
ENSG00000130707	ASS1	15702.2	1.11923	0.305013	3.66945	0.000243076	0.00192762
ENSG00000163293	NIPAL1	360.567	1.11921	0.397579	2.81507	0.00487671	0.020333
ENSG00000148123	PLPPR1	52.4054	1.11809	0.418846	2.66945	0.00759755	0.0287236
ENSG00000289204	ENSG00000289204	31.9655	1.11795	0.491987	2.27231	0.0230675	0.0677441
ENSG00000241399	CD302	9139.89	1.11777	0.27846	4.01412	5.9668e-05	0.000631072
ENSG00000249746	ENSG00000249746	98.7144	1.11738	0.335376	3.33173	0.000863076	0.00523763
ENSG00000213996	TM6SF2	370.783	1.11632	0.462039	2.41608	0.0156886	0.0505183
ENSG00000170085	SIMC1	521.65	1.11612	0.247824	4.50368	6.67852e-06	0.000111355
ENSG00000185269	NOTUM	103.939	1.11559	0.390295	2.85832	0.00425892	0.0182941
ENSG00000114790	ARHGEF26	1905.13	1.11556	0.226742	4.91997	8.65579e-07	2.17449e-05
ENSG00000116761	CTH	2085.27	1.11525	0.336673	3.31256	0.000924474	0.00554652
ENSG00000259248	USP3-AS1	27.5376	1.11487	0.360603	3.09168	0.00199029	0.0102466
ENSG00000285847	ENSG00000285847	42.0629	1.11401	0.390926	2.84967	0.0043764	0.0187321
ENSG00000153291	SLC25A27	207.476	1.11309	0.300204	3.70779	0.000209079	0.00170733
ENSG00000106565	TMEM176B	14395.9	1.11308	0.229907	4.84144	1.28901e-06	2.99771e-05
ENSG00000267561	ENSG00000267561	22.6196	1.11232	0.590911	1.88238	0.0597845	0.138767
ENSG00000006210	CX3CL1	302.289	1.11154	0.360698	3.08163	0.00205869	0.0104965
ENSG00000123612	ACVR1C	145.008	1.11139	0.296989	3.74219	0.000182422	0.00154211
ENSG00000124370	MCEE	354.05	1.11134	0.242461	4.58358	4.57082e-06	8.2563e-05
ENSG00000185684	EP400P1	596.221	1.11114	0.27075	4.10393	4.06189e-05	0.00046433
ENSG00000279811	ENSG00000279811	22.4009	1.11084	0.350275	3.17135	0.0015173	0.00827781
ENSG00000154262	ABCA6	4981.88	1.11077	0.331042	3.35536	0.000792605	0.0048925
ENSG00000133742	CA1	49.8967	1.11068	0.798379	1.39117	0.164174	0.291351
ENSG00000215256	DHRS4-AS1	783.225	1.11067	0.271596	4.08944	4.32421e-05	0.0004876
ENSG00000181035	SLC25A42	1662.44	1.10874	0.259582	4.27124	1.94391e-05	0.000257569
ENSG00000105784	RUNDC3B	312.634	1.1085	0.298785	3.71005	0.000207222	0.00169579
ENSG00000273590	ENSG00000273590	60.5461	1.10572	0.824759	1.34066	0.180031	0.311301
ENSG00000170959	DCDC1	106.029	1.1054	0.432438	2.55621	0.010582	0.0372806
ENSG00000239704	CDRT4	35.4162	1.10483	0.724459	1.52504	0.127248	0.241756
ENSG00000132744	ACY3	220.342	1.10422	0.385829	2.86193	0.00421064	0.0181591
ENSG00000225630	MTND2P28	6197.33	1.10411	0.488448	2.26045	0.0237933	0.0695012
ENSG00000106258	CYP3A5	18323.5	1.10359	0.494592	2.23131	0.0256606	0.0736827
ENSG00000240038	AMY2B	302.476	1.10138	0.318191	3.46137	0.000537432	0.00362151
ENSG00000177807	KCNJ10	48.0827	1.09976	0.571677	1.92374	0.0543877	0.12913
ENSG00000285851	ENSG00000285851	119.383	1.09939	0.262581	4.18684	2.82865e-05	0.000349591
ENSG00000186529	CYP4F3	8654.22	1.09836	0.310573	3.53654	0.000405404	0.00289881
ENSG00000262160	ENSG00000262160	665.536	1.09773	0.242841	4.52038	6.17274e-06	0.000104682
ENSG00000115425	PECR	1233.75	1.09689	0.456338	2.40368	0.0162309	0.0517669
ENSG00000167315	ACAA2	13893.5	1.09598	0.33848	3.23796	0.00120388	0.006895
ENSG00000112773	TENT5A	2798.42	1.0958	0.325301	3.36858	0.000755568	0.00470685
ENSG00000110169	HPX	105692	1.09564	0.378811	2.8923	0.00382429	0.0168818
ENSG00000089847	ANKRD24	131.527	1.095	0.280964	3.89727	9.72814e-05	0.000941464
ENSG00000099840	IZUMO4	34.5956	1.09474	0.467774	2.34032	0.0192672	0.0590342
ENSG00000175591	P2RY2	256.848	1.0944	0.24549	4.45804	8.27119e-06	0.000131926
ENSG00000268869	ESPNP	32.3176	1.09417	0.419776	2.60655	0.00914599	0.0331258
ENSG00000237767	LINC01370	1165.56	1.09363	0.501131	2.18231	0.0290864	0.0809755
ENSG00000123454	DBH	634.749	1.09353	0.477605	2.28961	0.0220438	0.0654655
ENSG00000259417	CTXND1	427.012	1.09303	0.415329	2.63172	0.00849527	0.0313094
ENSG00000198695	MT-ND6	1315.9	1.092	0.284298	3.84103	0.00012252	0.00112824
ENSG00000130881	LRP3	1222.02	1.0918	0.185285	5.89256	3.80255e-09	2.58191e-07
ENSG00000074964	ARHGEF10L	4277.26	1.09139	0.204423	5.33886	9.35343e-08	3.5064e-06
ENSG00000149547	EI24	4635.5	1.09123	0.236513	4.61384	3.95301e-06	7.30421e-05
ENSG00000273420	ENSG00000273420	118.658	1.09122	0.262864	4.15129	3.30606e-05	0.000394742
ENSG00000155090	KLF10	2589.77	1.08941	0.358557	3.03833	0.00237896	0.0117092
ENSG00000253641	ENSG00000253641	38.0469	1.08882	0.284061	3.83306	0.000126561	0.00115663
ENSG00000115841	RMDN2	418.077	1.08877	0.227106	4.7941	1.63409e-06	3.6323e-05
ENSG00000172782	FADS6	75.5746	1.08848	0.394204	2.76121	0.00575871	0.0230717
ENSG00000135144	DTX1	1338.64	1.08712	0.486739	2.23348	0.0255175	0.0733591
ENSG00000107537	PHYH	1868.29	1.08703	0.366454	2.96635	0.00301355	0.0140475
ENSG00000265458	NARF-AS2	27.1604	1.08287	0.350337	3.09094	0.00199522	0.0102663
ENSG00000119927	GPAM	7331.68	1.08282	0.383716	2.82193	0.00477351	0.0199767
ENSG00000135597	REPS1	1533.8	1.08238	0.242235	4.4683	7.88448e-06	0.000127266
ENSG00000237310	GS1-124K5.4	22.4512	1.08196	0.381217	2.83817	0.00453733	0.0192022
ENSG00000269964	MEI4	27.2878	1.08193	0.563934	1.91855	0.0550414	0.130352
ENSG00000137992	DBT	1809.23	1.07908	0.255636	4.22116	2.43046e-05	0.000309426
ENSG00000103067	ESRP2	2533.63	1.07889	0.251199	4.29495	1.74735e-05	0.000239598
ENSG00000266903	CEACAM16-AS1	128.771	1.07855	0.301982	3.57155	0.000354868	0.002612
ENSG00000229321	ENSG00000229321	29.1752	1.07844	0.272198	3.96197	7.43333e-05	0.000751647
ENSG00000248445	SEMA6A-AS1	24.4477	1.07788	0.333324	3.23371	0.00122193	0.00697707
ENSG00000235823	OLMALINC	167.668	1.07773	0.354913	3.03659	0.00239268	0.0117613
ENSG00000203727	SAMD5	1239.3	1.07752	0.247742	4.34936	1.36534e-05	0.000198998
ENSG00000168702	LRP1B	88.1445	1.07695	0.780695	1.37948	0.167747	0.29585
ENSG00000140470	ADAMTS17	565.968	1.07692	0.408825	2.63418	0.00843404	0.0311477
ENSG00000106804	C5	30811.4	1.07639	0.311503	3.45546	0.000549352	0.00367983
ENSG00000095203	EPB41L4B	2397.78	1.07617	0.312749	3.44099	0.000579583	0.00383898
ENSG00000276533	ENSG00000276533	22.3475	1.07553	0.41207	2.61008	0.00905222	0.0328636
ENSG00000117594	HSD11B1	5577.79	1.07534	0.424962	2.53044	0.0113919	0.0395244
ENSG00000166816	LDHD	2132.22	1.07382	0.286386	3.74955	0.000177154	0.00150737
ENSG00000260876	LINC01229	21.4077	1.07366	0.617117	1.7398	0.0818941	0.17533
ENSG00000163631	ALB	1.17587e+06	1.07058	0.397649	2.69227	0.00709681	0.0272607
ENSG00000204876	ENSG00000204876	178.653	1.06896	0.99867	1.07039	0.284445	0.43131
ENSG00000277481	PKD1L3	86.4849	1.06896	0.45798	2.33406	0.0195924	0.0598138
ENSG00000288886	ENSG00000288886	159.751	1.06869	0.352359	3.03296	0.00242166	0.0118676
ENSG00000101194	SLC17A9	2438.37	1.06868	0.254399	4.20078	2.65994e-05	0.000333123
ENSG00000113924	HGD	7120.42	1.06808	0.40098	2.66367	0.00772932	0.0290916
ENSG00000119673	ACOT2	2491.63	1.06706	0.336608	3.17005	0.00152412	0.00829628
ENSG00000280351	ENSG00000280351	24.823	1.06618	0.457885	2.32849	0.0198859	0.0604587
ENSG00000160867	FGFR4	1750.11	1.06609	0.227566	4.68473	2.8033e-06	5.55631e-05
ENSG00000166391	MOGAT2	2203.78	1.06539	0.582354	1.82946	0.0673309	0.151378
ENSG00000169962	TAS1R3	27.944	1.06529	0.496123	2.14722	0.0317756	0.0867183
ENSG00000179532	DNHD1	628.499	1.06526	0.29866	3.56681	0.00036135	0.00264932
ENSG00000277879	ENSG00000277879	56.4128	1.06515	0.332998	3.19867	0.00138064	0.007681
ENSG00000257062	ENSG00000257062	26.1393	1.06464	0.329357	3.23248	0.00122722	0.00699445
ENSG00000205707	ETFRF1	1049.77	1.06459	0.279646	3.80692	0.000140707	0.00125339
ENSG00000254990	ENSG00000254990	351.916	1.06314	0.523994	2.02892	0.0424665	0.108273
ENSG00000002933	TMEM176A	9236.62	1.06241	0.213367	4.97926	6.3829e-07	1.69147e-05
ENSG00000285744	ENSG00000285744	125.954	1.06221	0.269219	3.94551	7.96292e-05	0.000794899
ENSG00000238102	ENSG00000238102	313.507	1.06199	0.449136	2.36452	0.0180537	0.0561711
ENSG00000164898	FMC1	76.2174	1.06181	0.359213	2.95594	0.00311717	0.0144389
ENSG00000244731	C4A	98454.6	1.06128	0.311096	3.41141	0.00064628	0.00416095
ENSG00000120832	MTERF2	376.548	1.06126	0.24392	4.35087	1.35597e-05	0.000198145
ENSG00000151726	ACSL1	49339.1	1.06111	0.289325	3.66753	0.000244901	0.00193755
ENSG00000134121	CHL1	100.818	1.06081	0.562452	1.88605	0.0592885	0.137908
ENSG00000198732	SMOC1	2753.04	1.06059	0.257893	4.11254	3.9133e-05	0.000450696
ENSG00000279394	ENSG00000279394	79.4761	1.06003	0.391772	2.70573	0.00681542	0.0264191
ENSG00000181392	SYNE4	121.885	1.05834	0.310855	3.40463	0.000662545	0.00423663
ENSG00000139160	ETFBKMT	249.473	1.05785	0.243362	4.3468	1.38141e-05	0.000200649
ENSG00000249258	ENSG00000249258	26.8975	1.05696	0.364897	2.89658	0.00377251	0.0167169
ENSG00000049246	PER3	802.853	1.05644	0.218397	4.83723	1.31662e-06	3.04933e-05
ENSG00000132793	LPIN3	776.982	1.0561	0.291148	3.62737	0.000286325	0.00219244
ENSG00000164089	ETNPPL	1218.45	1.05529	0.340659	3.09779	0.00194968	0.0100744
ENSG00000151632	AKR1C2	10801.3	1.05474	0.400806	2.63155	0.00849965	0.0313148
ENSG00000289177	ENSG00000289177	20.6426	1.05252	0.400659	2.62698	0.00861467	0.0316229
ENSG00000242294	STAG3L5P	441.664	1.05153	0.247289	4.25223	2.11656e-05	0.000275479
ENSG00000196275	GTF2IRD2	196.414	1.05078	0.224209	4.68659	2.77792e-06	5.51248e-05
ENSG00000257489	ENSG00000257489	30.633	1.05036	0.26556	3.95527	7.6448e-05	0.000768436
ENSG00000164398	ACSL6	161.799	1.04982	0.38005	2.76233	0.00573909	0.0230149
ENSG00000200463	SNORD118	81.5934	1.04979	0.674409	1.55661	0.119562	0.23118
ENSG00000066923	STAG3	82.4387	1.04966	0.367056	2.85968	0.00424064	0.0182499
ENSG00000224916	APOC4-APOC2	2943.6	1.04828	0.237815	4.40797	1.04346e-05	0.000159799
ENSG00000162692	VCAM1	925.892	1.04793	0.352926	2.96925	0.00298529	0.0139388
ENSG00000106538	RARRES2	9389.36	1.04733	0.342907	3.05426	0.00225613	0.0112487
ENSG00000196236	XPNPEP3	1517.68	1.04693	0.146177	7.16205	7.9481e-13	2.20293e-10
ENSG00000004864	SLC25A13	3314.93	1.04684	0.246329	4.24978	2.13984e-05	0.000277654
ENSG00000226124	FTCDNL1	170.88	1.04617	0.283401	3.69147	0.000222962	0.00180101
ENSG00000132002	DNAJB1	4908.56	1.04428	0.532732	1.96024	0.0499677	0.121729
ENSG00000224093	BCAR3-AS1	95.2032	1.04388	0.276632	3.77353	0.000160957	0.00139339
ENSG00000267385	ENSG00000267385	584.755	1.04379	0.36306	2.87498	0.0040405	0.0175757
ENSG00000178662	CSRNP3	109.253	1.0421	0.486463	2.1422	0.032177	0.0876359
ENSG00000163683	SMIM14	7342.42	1.04177	0.259321	4.01732	5.8865e-05	0.000625145
ENSG00000179698	WDR97	58.1714	1.04174	0.36729	2.83629	0.00456411	0.0192962
ENSG00000118137	APOA1	85939.8	1.04054	0.301352	3.4529	0.000554604	0.00370443
ENSG00000162460	TMEM82	329.938	1.03968	0.529736	1.96264	0.0496881	0.121276
ENSG00000262454	MIR193BHG	102.417	1.03951	0.380309	2.73333	0.00626984	0.0246825
ENSG00000205213	LGR4	3042.17	1.03943	0.21475	4.84018	1.29719e-06	3.00846e-05
ENSG00000288612	ENSG00000288612	22.564	1.03929	0.459461	2.26198	0.0236984	0.0692601
ENSG00000187630	DHRS4L2	859.087	1.03866	0.225637	4.60322	4.16001e-06	7.60359e-05
ENSG00000213533	STIMATE	850.188	1.0386	0.175746	5.90969	3.42749e-09	2.38472e-07
ENSG00000288669	ENSG00000288669	62.3167	1.03817	0.496356	2.09159	0.0364754	0.0967053
ENSG00000172840	PDP2	805.76	1.03802	0.228479	4.54316	5.54173e-06	9.58997e-05
ENSG00000247796	MOCS2-DT	61.403	1.0379	0.335846	3.0904	0.00199884	0.0102812
ENSG00000215386	MIR99AHG	791.275	1.03789	0.355328	2.92095	0.00348968	0.0157628
ENSG00000285542	ENSG00000285542	27.2719	1.03764	1.19208	0.870447	0.384056	0.533457
ENSG00000268006	PTOV1-AS1	23.3427	1.03715	0.360448	2.8774	0.00400968	0.0174721
ENSG00000144115	THNSL2	1070.15	1.03681	0.29749	3.48521	0.000491751	0.00337557
ENSG00000242612	DECR2	2406.02	1.03631	0.247474	4.18756	2.81966e-05	0.000349197
ENSG00000125730	C3	438550	1.03434	0.293003	3.53015	0.000415323	0.00295659
ENSG00000246379	GNAO1-DT	47.6029	1.03429	0.292173	3.53999	0.000400137	0.00286779
ENSG00000162825	NBPF20	302.509	1.03374	0.23851	4.33418	1.46305e-05	0.000209271
ENSG00000289520	ENSG00000289520	33.1352	1.03354	0.37929	2.72493	0.0064315	0.0251707
ENSG00000144040	SFXN5	1632.24	1.03344	0.145102	7.12217	1.0624e-12	2.7634e-10
ENSG00000112992	NNT	6424.74	1.03272	0.293677	3.51652	0.000437246	0.00308022
ENSG00000186301	MST1P2	2044.4	1.0319	0.270953	3.80843	0.000139854	0.0012471
ENSG00000182871	COL18A1	27587	1.03177	0.199266	5.17785	2.2446e-07	7.32616e-06
ENSG00000197977	ELOVL2	846.162	1.03175	0.463794	2.22458	0.0261097	0.0747868
ENSG00000288611	NPBWR1	120.768	1.03039	0.703185	1.46532	0.142833	0.263375
ENSG00000150722	PPP1R1C	93.523	1.02985	0.523037	1.96899	0.0489546	0.119899
ENSG00000023839	ABCC2	9101.34	1.02909	0.470789	2.18589	0.0288236	0.0804557
ENSG00000176422	SPRYD4	1795.75	1.02877	0.223324	4.60664	4.09229e-06	7.50416e-05
ENSG00000276545	PCDHGB9P	23.3419	1.02812	0.35465	2.89897	0.00374389	0.0166311
ENSG00000268230	ENSG00000268230	16609.9	1.02802	0.271285	3.78946	0.000150974	0.00132718
ENSG00000164120	HPGD	4317.53	1.02796	0.350248	2.93496	0.00333593	0.0152187
ENSG00000063854	HAGH	2029.25	1.02796	0.240646	4.27166	1.94026e-05	0.000257569
ENSG00000133488	SEC14L4	625.236	1.0266	0.231191	4.44047	8.97614e-06	0.000140846
ENSG00000139865	TTC6	224.524	1.02503	0.262913	3.89875	9.66908e-05	0.000936284
ENSG00000146521	LINC01558	104.061	1.02442	0.260308	3.93539	8.30613e-05	0.000824614
ENSG00000260417	ENSG00000260417	53.247	1.0238	0.465128	2.2011	0.0277286	0.0784025
ENSG00000236816	ANKRD20A7P	125.379	1.02272	1.41629	0.722112	0.470225	0.613907
ENSG00000165682	CLEC1B	372.915	1.02271	0.438555	2.33199	0.0197012	0.0600385
ENSG00000206052	DOK6	125.035	1.02261	0.406081	2.51825	0.0117939	0.0405945
ENSG00000147155	EBP	3534.49	1.02237	0.3079	3.32046	0.000898706	0.00541112
ENSG00000214855	APOC1P1	301.094	1.02195	0.604178	1.69148	0.0907457	0.189015
ENSG00000101670	LIPG	3398	1.0215	0.263482	3.87694	0.000105777	0.00100924
ENSG00000259151	CAP2P1	29.9096	1.02143	0.368812	2.76952	0.00561386	0.0226456
ENSG00000204444	APOM	1385.26	1.02097	0.340319	3.00003	0.00269955	0.0128966
ENSG00000260325	HSPB9	26.4168	1.01937	0.36837	2.76724	0.0056534	0.022763
ENSG00000188460	ACTBP11	7.1683	1.01876	0.673273	1.51315	0.130243	0.245897
ENSG00000144749	LRIG1	1969.01	1.01842	0.363521	2.80155	0.00508575	0.0210541
ENSG00000259820	ENSG00000259820	535.191	1.01777	0.246064	4.13622	3.53068e-05	0.00041569
ENSG00000165140	FBP1	7721.55	1.01704	0.344926	2.94857	0.00319249	0.0147153
ENSG00000182326	C1S	62629.7	1.01697	0.28503	3.56794	0.0003598	0.00264025
ENSG00000275880	ENSG00000275880	51.8837	1.01616	0.512016	1.98462	0.0471868	0.116673
ENSG00000166436	TRIM66	616.135	1.01597	0.273156	3.71937	0.000199719	0.00165198
ENSG00000107902	LHPP	744.671	1.01588	0.267811	3.79327	0.000148679	0.00131059
ENSG00000263956	NBPF11	671.371	1.01496	0.200376	5.06527	4.07814e-07	1.18266e-05
ENSG00000285106	ENSG00000285106	435.519	1.01492	0.393968	2.57615	0.00999082	0.0356285
ENSG00000248734	ENSG00000248734	21.2121	1.01468	0.387266	2.62011	0.00879018	0.0320984
ENSG00000226380	ENSG00000226380	499.873	1.01447	0.371696	2.7293	0.00634681	0.0249158
ENSG00000272610	MAGI1-IT1	89.7432	1.01423	0.365776	2.77281	0.00555753	0.0224964
ENSG00000205209	SCGB2B2	35.6178	1.01296	0.311599	3.25083	0.00115071	0.0066354
ENSG00000159450	TCHH	28.9545	1.01279	0.471685	2.14717	0.0317801	0.0867183
ENSG00000187823	RTL4	38.8086	1.01267	0.528673	1.91549	0.0554304	0.131017
ENSG00000128641	MYO1B	15963.1	1.01262	0.249843	4.05304	5.05563e-05	0.000548976
ENSG00000069431	ABCC9	5221.56	1.01252	0.268859	3.766	0.000165885	0.00142728
ENSG00000124839	RAB17	2117.78	1.0124	0.258368	3.91843	8.91284e-05	0.000874576
ENSG00000141293	SKAP1	126.486	1.01215	0.335641	3.01556	0.00256503	0.0123553
ENSG00000149742	SLC22A9	406.114	1.01189	0.422501	2.39501	0.01662	0.0526306
ENSG00000214313	AZGP1P1	477.504	1.0113	0.361256	2.79939	0.00511995	0.021149
ENSG00000198848	CES1	23784.9	1.01128	0.322715	3.13366	0.0017264	0.00912131
ENSG00000288748	ENSG00000288748	31.8486	1.01006	0.429056	2.35415	0.0185652	0.057456
ENSG00000269837	IPO5P1	169.935	1.00951	0.281885	3.58129	0.000341898	0.00253641
ENSG00000141431	ASXL3	106.439	1.00922	0.320595	3.14794	0.00164423	0.00878605
ENSG00000173992	CCS	692.704	1.00918	0.190297	5.30319	1.13796e-07	4.14644e-06
ENSG00000227953	LINC01341	54.9764	1.00901	0.542621	1.8595	0.0629559	0.144168
ENSG00000256162	SMLR1	681.537	1.00876	0.423863	2.37992	0.0173162	0.054377
ENSG00000122490	SLC66A2	3312.91	1.00765	0.180105	5.5948	2.20878e-08	1.06393e-06
ENSG00000111339	ART4	1280.65	1.00744	0.401495	2.50923	0.0120993	0.0413929
ENSG00000173432	SAA1	216145	1.00689	0.459622	2.19069	0.0284739	0.0798489
ENSG00000185875	THNSL1	456.313	1.00669	0.26318	3.82511	0.000130714	0.00118689
ENSG00000065057	NTHL1	346.646	1.00643	0.277032	3.6329	0.000280254	0.00215082
ENSG00000259522	ENSG00000259522	26.5274	1.00481	0.593754	1.6923	0.0905893	0.188852
ENSG00000279852	ENSG00000279852	25.8148	1.00376	0.410102	2.4476	0.0143813	0.0473043
ENSG00000132763	MMACHC	1059.38	1.00347	0.214326	4.68199	2.84107e-06	5.61144e-05
ENSG00000101695	RNF125	914.594	1.00238	0.361109	2.77583	0.00550607	0.0223519
ENSG00000196302	GUSBP15	40.4182	1.00218	0.604943	1.65665	0.0975906	0.199264
ENSG00000121410	A1BG	5563.27	1.00217	0.28932	3.46389	0.000532421	0.00359922
ENSG00000187867	PALM3	533.878	1.00208	0.338288	2.9622	0.00305446	0.0142068
ENSG00000230882	ENSG00000230882	418.202	1.002	0.272862	3.67219	0.000240485	0.00191066
ENSG00000112304	ACOT13	981.171	1.00194	0.269451	3.71844	0.000200453	0.00165443
ENSG00000151655	ITIH2	26757.2	1.00164	0.28294	3.54013	0.000399933	0.00286754
ENSG00000142168	SOD1	8937.33	1.00161	0.26339	3.80274	0.000143105	0.00127074
ENSG00000279434	ENSG00000279434	35.4461	1.00142	0.248873	4.02382	5.72618e-05	0.000609267
ENSG00000289268	ENSG00000289268	145.412	1.00129	0.366155	2.73462	0.00624529	0.0246243
ENSG00000110887	DAO	969.533	1.00118	0.597639	1.67522	0.0938916	0.193947
ENSG00000079459	FDFT1	3452.14	1.00076	0.363477	2.7533	0.0058997	0.0235306
ENSG00000009724	MASP2	5046.46	1.00066	0.27994	3.57453	0.000350856	0.00258697
ENSG00000221955	SLC12A8	357.257	0.99946	0.400814	2.49358	0.0126464	0.0429083
ENSG00000279873	LINC01126	24.5247	0.999118	0.347121	2.8783	0.00399824	0.0174402
ENSG00000130164	LDLR	7928.92	0.998373	0.352923	2.82887	0.00467126	0.0196754
ENSG00000137563	GGH	2304.25	0.997876	0.281452	3.54546	0.000391931	0.00281853
ENSG00000144655	CSRNP1	4133.14	0.997788	0.366387	2.72332	0.00646301	0.0252531
ENSG00000229183	PGA4	25.0636	0.997596	0.95789	1.04145	0.297666	0.446275
ENSG00000113494	PRLR	1021.71	0.997328	0.371353	2.68566	0.00723863	0.0276761
ENSG00000118922	KLF12	1378.53	0.997083	0.244357	4.08044	4.49513e-05	0.000501644
ENSG00000173334	TRIB1	5671.45	0.996897	0.331649	3.00588	0.00264813	0.0126905
ENSG00000176153	GPX2	3965.29	0.995139	0.40235	2.47331	0.0133866	0.044773
ENSG00000204389	HSPA1A	12443.3	0.99382	0.723647	1.37335	0.169644	0.297969
ENSG00000127418	FGFRL1	1713.4	0.993708	0.153631	6.46814	9.92138e-11	1.28023e-08
ENSG00000287262	ENSG00000287262	27.8227	0.993458	0.303996	3.268	0.00108312	0.00633376
ENSG00000226964	RHEBP2	115.563	0.992785	0.603578	1.64483	0.100004	0.202876
ENSG00000212123	PRR22	51.3153	0.992465	0.295771	3.35552	0.000792162	0.00489155
ENSG00000164850	GPER1	418.742	0.992103	0.398975	2.48663	0.012896	0.0434933
ENSG00000114739	ACVR2B	653.246	0.992099	0.298945	3.31867	0.000904484	0.0054401
ENSG00000250995	TMEM30BP1	39.4855	0.992045	0.207116	4.78981	1.66939e-06	3.68947e-05
ENSG00000274736	CCL23	55.8999	0.991887	0.391927	2.53079	0.0113805	0.0394931
ENSG00000142197	DOP1B	1287.32	0.991417	0.341652	2.90184	0.00370983	0.0165363
ENSG00000135069	PSAT1	3263.19	0.991369	0.285766	3.46917	0.000522079	0.00354489
ENSG00000179082	LINC02913	31.5733	0.9909	0.432394	2.29166	0.0219253	0.0652167
ENSG00000169814	BTD	2173.5	0.990515	0.215686	4.59239	4.3819e-06	7.97468e-05
ENSG00000137491	SLCO2B1	7472.73	0.990296	0.331466	2.98762	0.00281159	0.0133052
ENSG00000230555	LINC02916	28.4272	0.990116	0.354775	2.79083	0.00525738	0.0215954
ENSG00000188525	ENSG00000188525	33.6277	0.989802	0.808643	1.22403	0.220942	0.360531
ENSG00000159423	ALDH4A1	11454.8	0.989027	0.225073	4.39425	1.11154e-05	0.000167943
ENSG00000163644	PPM1K	800.894	0.988859	0.223033	4.43368	9.26364e-06	0.000144085
ENSG00000198496	NBR2	162.082	0.988767	0.23612	4.18757	2.81955e-05	0.000349197
ENSG00000283050	GTF2IP12	240.099	0.988621	0.26449	3.73784	0.00018561	0.00156077
ENSG00000013016	EHD3	1031.93	0.988468	0.313042	3.15762	0.0015906	0.0085635
ENSG00000214944	ARHGEF28	673.41	0.987601	0.36295	2.72104	0.00650771	0.0253867
ENSG00000262652	ENSG00000262652	23.2094	0.986923	0.448383	2.20107	0.0277309	0.0784025
ENSG00000189014	SHLD2P3	82.4151	0.986425	0.476602	2.0697	0.0384801	0.100725
ENSG00000272631	ENSG00000272631	49.3554	0.985817	0.291552	3.38127	0.000721517	0.0045382
ENSG00000188833	ENTPD8	203.733	0.984897	0.41221	2.38931	0.0168801	0.0532744
ENSG00000278967	ENSG00000278967	241.143	0.984398	0.251813	3.90923	9.2589e-05	0.000904857
ENSG00000146386	ABRACL	576.24	0.983588	0.332218	2.96067	0.0030697	0.0142533
ENSG00000136881	BAAT	22737.6	0.983359	0.457831	2.14787	0.0317244	0.0866083
ENSG00000175189	INHBC	3993.65	0.98319	0.372984	2.63601	0.00838874	0.0310075
ENSG00000127578	WFIKKN1	23.0403	0.982828	0.400926	2.45139	0.0142305	0.0469178
ENSG00000277147	LINC00869	442.532	0.982483	0.186462	5.26909	1.37103e-07	4.78926e-06
ENSG00000131187	F12	8075.47	0.982173	0.28805	3.40973	0.000650283	0.00417242
ENSG00000244560	ENSG00000244560	40.0264	0.982085	0.284833	3.44793	0.000564908	0.00376168
ENSG00000132703	APCS	30622.4	0.982	0.27426	3.58055	0.000342875	0.00254254
ENSG00000256262	USP30-AS1	60.178	0.981826	0.328073	2.99271	0.00276516	0.0131558
ENSG00000110917	MLEC	9422.45	0.98168	0.218077	4.50153	6.7465e-06	0.000112354
ENSG00000246922	UBAP1L	192.509	0.98164	0.268931	3.65015	0.000262088	0.00203823
ENSG00000283930	PLD5P1	119.232	0.981178	0.368103	2.6655	0.00768743	0.0289861
ENSG00000065534	MYLK	9188.83	0.981019	0.334066	2.9366	0.00331827	0.0151668
ENSG00000114021	NIT2	1895.91	0.980684	0.246039	3.98588	6.72306e-05	0.000695209
ENSG00000139144	PIK3C2G	1633.32	0.980669	0.367607	2.66771	0.00763698	0.0288275
ENSG00000196660	SLC30A10	2348.36	0.980511	0.310716	3.15565	0.00160142	0.00860349
ENSG00000175866	BAIAP2	1548.88	0.980437	0.22792	4.30166	1.69519e-05	0.000234539
ENSG00000177614	PGBD5	264.175	0.980181	0.255171	3.84127	0.000122398	0.00112824
ENSG00000124299	PEPD	4387.22	0.980156	0.307182	3.1908	0.0014188	0.00784936
ENSG00000170430	MGMT	1244.72	0.979052	0.276767	3.53746	0.000403991	0.00289173
ENSG00000115042	FAHD2A	1651.2	0.978875	0.239482	4.08747	4.361e-05	0.000489585
ENSG00000213057	C1orf220	22.4153	0.978756	0.499658	1.95885	0.0501298	0.121996
ENSG00000107864	CPEB3	1028.34	0.978531	0.279571	3.50012	0.000465053	0.003233
ENSG00000185267	CDNF	62.3926	0.978408	0.299951	3.26189	0.00110673	0.00644777
ENSG00000229808	ENSG00000229808	46.983	0.977394	0.344982	2.83318	0.00460881	0.019456
ENSG00000128573	FOXP2	245.517	0.977307	0.234163	4.17361	2.99806e-05	0.00036598
ENSG00000160202	CRYAA	187.209	0.976715	0.744152	1.31252	0.189345	0.322772
ENSG00000204682	MIR1915HG	145.976	0.976476	0.432761	2.25639	0.0240464	0.0700589
ENSG00000100033	PRODH	461.406	0.976064	0.44059	2.21536	0.0267356	0.0761487
ENSG00000116704	SLC35D1	4307.39	0.974468	0.239335	4.07157	4.66983e-05	0.000517384
ENSG00000152977	ZIC1	136.581	0.974307	0.535186	1.8205	0.0686826	0.153824
ENSG00000120158	RCL1	1917.42	0.973837	0.337026	2.8895	0.00385856	0.0170153
ENSG00000148120	AOPEP	1220.27	0.973837	0.189464	5.13995	2.74805e-07	8.52106e-06
ENSG00000008513	ST3GAL1	6151.59	0.973587	0.227131	4.28646	1.81546e-05	0.000246142
ENSG00000143554	SLC27A3	1181.02	0.97233	0.306617	3.17116	0.00151834	0.00828081
ENSG00000120341	SEC16B	1831.32	0.971889	0.337263	2.8817	0.00395541	0.0173249
ENSG00000249492	ENSG00000249492	21.8765	0.970247	0.292951	3.31198	0.000926381	0.00555402
ENSG00000160862	AZGP1	34538.6	0.970118	0.376278	2.5782	0.00993168	0.0354775
ENSG00000110921	MVK	1332.43	0.970089	0.279828	3.46673	0.000526835	0.00357432
ENSG00000280099	ENSG00000280099	42.2451	0.970032	0.275183	3.52505	0.00042341	0.00300403
ENSG00000174306	ZHX3	2295.45	0.969884	0.173716	5.58316	2.36181e-08	1.1154e-06
ENSG00000289468	ENSG00000289468	21.0787	0.96964	0.396432	2.44591	0.0144485	0.0474979
ENSG00000170315	UBB	13003.1	0.968543	0.161721	5.98897	2.11174e-09	1.59389e-07
ENSG00000276337	ENSG00000276337	72.5674	0.968376	0.34401	2.81496	0.00487831	0.0203347
ENSG00000172943	PHF8	1910.31	0.967445	0.19239	5.02857	4.94141e-07	1.36734e-05
ENSG00000166289	PLEKHF1	319.704	0.966973	0.260813	3.70754	0.000209282	0.00170769
ENSG00000289469	ENSG00000289469	31.1427	0.966621	0.307807	3.14034	0.0016875	0.00896059
ENSG00000188266	HYKK	159.594	0.96658	0.287323	3.36408	0.000767983	0.00477188
ENSG00000138744	NAAA	596.992	0.966221	0.183339	5.27013	1.3633e-07	4.7721e-06
ENSG00000135378	PRRG4	972.808	0.966197	0.240706	4.01401	5.96964e-05	0.000631072
ENSG00000109927	TECTA	85.445	0.966181	0.342839	2.81817	0.00482977	0.0201622
ENSG00000140107	SLC25A47	6699.77	0.966177	0.436928	2.2113	0.0270153	0.0768677
ENSG00000280120	ENSG00000280120	30.0823	0.965594	0.287488	3.35873	0.000783021	0.0048475
ENSG00000214856	KRT16P1	53.9179	0.964895	0.975257	0.989375	0.322479	0.471151
ENSG00000198585	NUDT16	2145.19	0.964796	0.191497	5.03817	4.70006e-07	1.31781e-05
ENSG00000172456	FGGY	1464.62	0.964455	0.264356	3.64833	0.000263955	0.00204988
ENSG00000162851	TFB2M	623.225	0.963943	0.213386	4.51738	6.261e-06	0.000105749
ENSG00000272918	ENSG00000272918	20.6701	0.963027	0.302685	3.18161	0.00146458	0.00804525
ENSG00000262943	ALOX12P2	289.009	0.962655	0.205113	4.69329	2.6885e-06	5.39839e-05
ENSG00000196090	PTPRT	87.8917	0.962255	0.390434	2.46458	0.0137175	0.0455821
ENSG00000256937	KRT17P8	200.461	0.962117	0.48446	1.98596	0.0470378	0.116455
ENSG00000176125	UFSP1	47.269	0.961447	0.365835	2.62809	0.00858668	0.0315666
ENSG00000259581	TYRO3P	136.85	0.960883	0.276337	3.47722	0.000506646	0.00346095
ENSG00000173599	PC	10629.6	0.959496	0.271713	3.53128	0.000413553	0.00295019
ENSG00000087258	GNAO1	1018.74	0.959297	0.292404	3.28072	0.00103543	0.00609964
ENSG00000169926	KLF13	3991.79	0.958517	0.224072	4.27772	1.88818e-05	0.000252758
ENSG00000264575	LINC00526	255.839	0.957571	0.272099	3.51919	0.00043286	0.00305568
ENSG00000184117	NIPSNAP1	4110.47	0.956691	0.321775	2.97317	0.00294746	0.0138117
ENSG00000115255	REEP6	5498.25	0.956314	0.251839	3.79733	0.000146266	0.00129337
ENSG00000106688	SLC1A1	3191.44	0.956273	0.295636	3.23463	0.001218	0.00695933
ENSG00000222033	LINC01124	31.0476	0.955387	0.456811	2.09142	0.03649	0.096729
ENSG00000253944	MTUS1-DT	21.5507	0.955236	0.484372	1.97211	0.0485967	0.119266
ENSG00000164050	PLXNB1	4497.1	0.955178	0.204738	4.66536	3.0808e-06	5.93247e-05
ENSG00000260578	ENSG00000260578	32.6608	0.955063	0.432052	2.21053	0.0270686	0.0769934
ENSG00000198130	HIBCH	1471.51	0.954938	0.243411	3.92316	8.73962e-05	0.000861579
ENSG00000160323	ADAMTS13	660.532	0.954764	0.210752	4.53028	5.89064e-06	0.00010111
ENSG00000269486	ERVK9-11	89.5149	0.953646	0.397029	2.40196	0.0163077	0.0519443
ENSG00000178814	OPLAH	1427.26	0.953522	0.244357	3.90217	9.53341e-05	0.000925798
ENSG00000258301	VASH1-AS1	98.5059	0.953364	0.202442	4.70933	2.48537e-06	5.05658e-05
ENSG00000216316	ENSG00000216316	27.4453	0.95294	0.350341	2.72004	0.0065274	0.0254463
ENSG00000130518	IQCN	279.458	0.952395	0.408005	2.33427	0.0195815	0.0597913
ENSG00000100350	FOXRED2	457.233	0.952228	0.236404	4.02797	5.6261e-05	0.000601268
ENSG00000264920	SP2-DT	50.6282	0.951401	0.204054	4.66249	3.12409e-06	5.99534e-05
ENSG00000260855	ENSG00000260855	112.701	0.951087	0.516966	1.83975	0.0658056	0.148879
ENSG00000228794	LINC01128	824.842	0.949721	0.202083	4.69965	2.60602e-06	5.26403e-05
ENSG00000171903	CYP4F11	2708.39	0.948455	0.271796	3.48959	0.000483769	0.00333432
ENSG00000060642	PIGV	540.898	0.948143	0.238636	3.97319	7.09179e-05	0.000725842
ENSG00000139998	RAB15	692.57	0.946703	0.347834	2.72171	0.00649446	0.0253525
ENSG00000153707	PTPRD	944.414	0.946563	0.286423	3.30477	0.000950534	0.00567267
ENSG00000244122	UGT1A7	60.0075	0.945081	0.78385	1.20569	0.227937	0.368566
ENSG00000285793	ANAPC1P2	448.62	0.944904	0.306603	3.08185	0.00205721	0.0104965
ENSG00000179841	AKAP5	41.9454	0.944568	0.409374	2.30735	0.0210354	0.0632147
ENSG00000287126	ENSG00000287126	62.0435	0.944126	0.360705	2.61745	0.00885899	0.0323201
ENSG00000073169	SELENOO	1896.52	0.944009	0.179338	5.26385	1.41071e-07	4.90758e-06
ENSG00000259673	IQCH-AS1	133.285	0.943728	0.265511	3.55439	0.000378861	0.00274439
ENSG00000137124	ALDH1B1	2695.46	0.943449	0.360936	2.6139	0.00895163	0.0325894
ENSG00000132182	NUP210	1463.19	0.942871	0.204088	4.61993	3.83878e-06	7.13314e-05
ENSG00000280388	ENSG00000280388	32.1928	0.942413	0.336522	2.80045	0.00510311	0.0210949
ENSG00000203999	LINC01270	161.888	0.942377	0.284807	3.30883	0.000936878	0.00560502
ENSG00000173610	UGT2A1	30.2411	0.94195	0.71761	1.31262	0.189311	0.322747
ENSG00000230650	ENSG00000230650	24.1543	0.939258	0.602656	1.55853	0.119107	0.230518
ENSG00000114786	ABHD14A-ACY1	110.283	0.939038	0.310959	3.01981	0.00252931	0.012225
ENSG00000288994	ENSG00000288994	24.1979	0.938802	0.371956	2.52396	0.011604	0.040104
ENSG00000171236	LRG1	41207.6	0.93873	0.475556	1.97396	0.0483859	0.118921
ENSG00000128655	PDE11A	653.682	0.938727	0.239891	3.91314	9.11054e-05	0.000891388
ENSG00000136052	SLC41A2	3180.23	0.938215	0.242946	3.86183	0.000112543	0.00106181
ENSG00000146411	SLC2A12	45.5244	0.938182	0.526608	1.78156	0.0748215	0.163691
ENSG00000082146	STRADB	1715.68	0.937358	0.253181	3.70232	0.000213638	0.00173736
ENSG00000229807	XIST	14392.9	0.937242	1.44515	0.648543	0.516634	0.655514
ENSG00000166669	ATF7IP2	635.808	0.936208	0.163556	5.72409	1.03992e-08	5.80263e-07
ENSG00000115109	EPB41L5	2465.2	0.934555	0.194335	4.80899	1.51692e-06	3.41499e-05
ENSG00000152700	SAR1B	5992.54	0.934487	0.188875	4.94766	7.51122e-07	1.92704e-05
ENSG00000229739	PDC-AS1	43.2351	0.934253	0.291775	3.20196	0.00136495	0.0076112
ENSG00000079156	OSBPL6	220.275	0.934034	0.217558	4.29326	1.76065e-05	0.000240836
ENSG00000015520	NPC1L1	2315.65	0.933892	0.317685	2.93968	0.00328548	0.0150536
ENSG00000139508	SLC46A3	1930.89	0.933681	0.214663	4.34952	1.36438e-05	0.000198998
ENSG00000167165	UGT1A6	2701.2	0.93275	0.527892	1.76693	0.0772396	0.167723
ENSG00000197635	DPP4	1015.32	0.932589	0.329275	2.83225	0.00462212	0.0194927
ENSG00000229140	CCDC26	40.0965	0.932431	0.353391	2.63852	0.00832679	0.0308392
ENSG00000100239	PPP6R2	2698.18	0.931928	0.152621	6.10618	1.02046e-09	9.12855e-08
ENSG00000147383	NSDHL	1111.63	0.931368	0.326502	2.85257	0.00433679	0.0185955
ENSG00000182600	SNORC	175.862	0.930505	0.46207	2.01378	0.0440332	0.111297
ENSG00000112425	EPM2A	338.412	0.930198	0.220876	4.2114	2.53795e-05	0.000319979
ENSG00000170917	NUDT6	220.543	0.929769	0.278197	3.34213	0.000831392	0.00507999
ENSG00000287937	ENSG00000287937	24.171	0.928084	0.412139	2.25187	0.0243303	0.0706685
ENSG00000168763	CNNM3	1037.02	0.927711	0.167228	5.54758	2.89652e-08	1.32714e-06
ENSG00000068078	FGFR3	1199.42	0.926582	0.251709	3.68116	0.000232171	0.00186211
ENSG00000156869	FRRS1	1653.33	0.926555	0.207569	4.46385	8.05017e-06	0.000129131
ENSG00000259644	ENSG00000259644	29.8794	0.925797	0.33782	2.7405	0.0061345	0.0242838
ENSG00000160752	FDPS	3029.71	0.925789	0.33123	2.795	0.00518992	0.0213626
ENSG00000073849	ST6GAL1	29789.9	0.925754	0.282772	3.27386	0.00106091	0.00622157
ENSG00000149489	ROM1	89.6464	0.92426	0.548402	1.68537	0.0919171	0.190985
ENSG00000099330	OCEL1	631.923	0.923465	0.247898	3.72517	0.000195182	0.00162322
ENSG00000126218	F10	2427.55	0.923317	0.296111	3.11815	0.00181992	0.00952022
ENSG00000198786	MT-ND5	27422.9	0.922558	0.35814	2.57597	0.00999589	0.0356391
ENSG00000101353	MROH8	56.8731	0.921355	0.189356	4.86572	1.14043e-06	2.7195e-05
ENSG00000104611	SH2D4A	758.875	0.920755	0.302911	3.03969	0.0023682	0.0116712
ENSG00000185942	NKAIN3	27.8428	0.919779	0.504844	1.82191	0.0684691	0.153468
ENSG00000229484	LINC02766	70.1063	0.919641	0.31714	2.8998	0.00373404	0.0166048
ENSG00000144837	PLA1A	464.569	0.918851	0.495902	1.85289	0.0638985	0.145637
ENSG00000168904	LRRC28	544.397	0.918643	0.241205	3.80856	0.000139777	0.00124708
ENSG00000132855	ANGPTL3	9090.22	0.917914	0.303228	3.02714	0.00246882	0.0120393
ENSG00000259407	ENSG00000259407	32.0544	0.917818	0.350071	2.62181	0.00874643	0.0319732
ENSG00000184675	AMER1	344.306	0.917681	0.188463	4.86929	1.12001e-06	2.68216e-05
ENSG00000259671	MTCYBP23	32.5942	0.917231	0.342603	2.67724	0.0074232	0.0282204
ENSG00000258727	AP1G2-AS1	168.072	0.916954	0.205095	4.47087	7.79013e-06	0.000126157
ENSG00000167543	TP53I13	576.507	0.916544	0.205784	4.45391	8.43215e-06	0.00013424
ENSG00000276128	ENSG00000276128	23.1097	0.916358	0.846455	1.08258	0.278993	0.425832
ENSG00000188385	JAKMIP3	30.3411	0.916128	0.567799	1.61347	0.106642	0.212868
ENSG00000243083	LINC00870	49.9483	0.915892	0.556011	1.64726	0.0995056	0.202107
ENSG00000170088	TMEM192	1486.95	0.915712	0.168399	5.43774	5.39608e-08	2.22103e-06
ENSG00000072657	TRHDE	67.9359	0.91507	0.567373	1.61282	0.106784	0.213076
ENSG00000138308	PLA2G12B	759.48	0.914569	0.388996	2.3511	0.0187179	0.0578015
ENSG00000109758	HGFAC	1989.27	0.914354	0.296888	3.0798	0.00207141	0.0105327
ENSG00000257702	LBX2-AS1	406.861	0.913982	0.247181	3.69762	0.000217631	0.00176813
ENSG00000225968	ELFN1	374.059	0.913345	0.366562	2.49165	0.012715	0.0430549
ENSG00000148803	FUOM	1296.08	0.913203	0.336651	2.71262	0.00667546	0.0259572
ENSG00000189419	SPATA41	101.77	0.912883	0.428482	2.13051	0.0331298	0.0896631
ENSG00000125166	GOT2	6019.06	0.910448	0.277922	3.27591	0.00105323	0.00618726
ENSG00000148730	EIF4EBP2	6885.22	0.910348	0.14213	6.40503	1.50343e-10	1.80272e-08
ENSG00000176209	SMIM19	578.695	0.910219	0.240305	3.78776	0.000152009	0.00133369
ENSG00000183166	CALN1	55.3674	0.909827	0.534655	1.70171	0.0888099	0.186248
ENSG00000167711	SERPINF2	42680.2	0.909625	0.26731	3.40288	0.000666794	0.00425897
ENSG00000128536	CDHR3	74.3757	0.9095	0.37833	2.40399	0.0162173	0.0517502
ENSG00000174586	ZNF497	59.743	0.909131	0.239259	3.79978	0.000144823	0.00128195
ENSG00000226453	LINC02542	51.6279	0.908056	0.411348	2.20751	0.0272783	0.0773555
ENSG00000180616	SSTR2	133.901	0.907069	0.325738	2.78466	0.00535833	0.0219025
ENSG00000275202	ENSG00000275202	26.2498	0.906706	0.356787	2.54131	0.0110437	0.03859
ENSG00000271204	ENSG00000271204	296.273	0.906458	0.329475	2.75122	0.00593742	0.023642
ENSG00000139631	CSAD	848.706	0.906285	0.167513	5.41024	6.29404e-08	2.49212e-06
ENSG00000231752	EMBP1	118.208	0.906123	0.292455	3.09834	0.00194611	0.0100618
ENSG00000163687	DNASE1L3	2280.8	0.906086	0.300674	3.01352	0.00258239	0.0124283
ENSG00000261012	ENSG00000261012	1118.64	0.904787	0.257974	3.50728	0.000452718	0.00315894
ENSG00000162105	SHANK2	1541.99	0.904522	0.1823	4.96172	6.98705e-07	1.82299e-05
ENSG00000255198	SNHG9	57.5808	0.904302	0.314466	2.87567	0.00403171	0.01755
ENSG00000101974	ATP11C	2242.53	0.904218	0.128949	7.01224	2.3453e-12	5.5848e-10
ENSG00000131844	MCCC2	4316.25	0.903862	0.237256	3.80964	0.000139167	0.00124229
ENSG00000278932	ENSG00000278932	55.8376	0.903807	0.396268	2.2808	0.0225604	0.0666602
ENSG00000207142	Y_RNA	130.873	0.90324	0.466948	1.93435	0.0530702	0.127108
ENSG00000230647	ENSG00000230647	28.1788	0.903017	0.464779	1.9429	0.0520288	0.125414
ENSG00000114378	HYAL1	4351.68	0.90295	0.235393	3.83592	0.000125093	0.00114454
ENSG00000108950	FAM20A	2830.39	0.901473	0.279132	3.22956	0.0012398	0.00705058
ENSG00000145675	PIK3R1	7552.29	0.901323	0.230743	3.90619	9.37647e-05	0.00091476
ENSG00000166819	PLIN1	562.789	0.90081	0.502745	1.79178	0.0731679	0.161104
ENSG00000143126	CELSR2	266.254	0.899784	0.354211	2.54025	0.0110774	0.0386793
ENSG00000137070	IL11RA	228.428	0.899183	0.253495	3.54714	0.000389432	0.00280176
ENSG00000181031	RPH3AL	1013.94	0.899024	0.250891	3.58333	0.000339244	0.00252283
ENSG00000188732	FAM221A	216.764	0.897988	0.185214	4.84837	1.24478e-06	2.90684e-05
ENSG00000234076	TPRG1-AS1	142.679	0.897614	0.373894	2.40072	0.0163629	0.0520602
ENSG00000171368	TPPP	353.499	0.897613	0.406516	2.20806	0.0272397	0.077271
ENSG00000244119	PDCL3P4	60.2024	0.897565	0.346158	2.59293	0.00951608	0.0341952
ENSG00000080618	CPB2	20904.6	0.897148	0.312685	2.86917	0.00411548	0.017832
ENSG00000083067	TRPM3	34.9602	0.896675	0.340414	2.63407	0.00843682	0.0311512
ENSG00000148057	IDNK	181.302	0.896165	0.342353	2.61766	0.00885351	0.0323157
ENSG00000279406	ENSG00000279406	51.0949	0.896056	0.34394	2.60527	0.00918023	0.0332356
ENSG00000267390	KDSR-DT	25.1032	0.895664	0.431927	2.07365	0.0381122	0.0999323
ENSG00000139178	C1RL	7085.61	0.894637	0.228132	3.92158	8.79688e-05	0.000865709
ENSG00000256967	ENSG00000256967	32.986	0.894637	0.2586	3.45954	0.000541102	0.00364044
ENSG00000117592	PRDX6	8814.05	0.89412	0.27504	3.25087	0.00115053	0.0066354
ENSG00000109181	UGT2B10	4870.99	0.89406	0.84545	1.0575	0.290285	0.437998
ENSG00000205808	PLPP6	544.98	0.893872	0.155259	5.75729	8.54728e-09	4.98306e-07
ENSG00000095585	BLNK	1056.68	0.892894	0.295542	3.02121	0.00251768	0.0121917
ENSG00000281903	LINC02246	26.2118	0.892845	0.342385	2.60772	0.00911476	0.0330481
ENSG00000154153	RETREG1	1630.32	0.892421	0.517761	1.72361	0.0847776	0.179909
ENSG00000139835	GRTP1	727.19	0.89217	0.244273	3.65235	0.000259849	0.00202685
ENSG00000176595	KBTBD11	1024.39	0.891863	0.248703	3.58605	0.000335725	0.00250379
ENSG00000157131	C8A	12789.1	0.891777	0.311873	2.85942	0.00424413	0.0182538
ENSG00000103876	FAH	2982.91	0.891432	0.282503	3.15548	0.00160233	0.00860565
ENSG00000278576	ENSG00000278576	81.9358	0.891323	0.29548	3.01652	0.00255691	0.0123302
ENSG00000140479	PCSK6	14453.5	0.890649	0.248356	3.58618	0.000335558	0.00250366
ENSG00000198106	ENSG00000198106	166.8	0.890334	0.326103	2.73023	0.00632908	0.0248677
ENSG00000170743	SYT9	353.742	0.889947	0.400933	2.21969	0.02644	0.0754877
ENSG00000093217	XYLB	1264.63	0.889562	0.295879	3.0065	0.0026427	0.012668
ENSG00000268364	SMC5-DT	46.1863	0.888963	0.388731	2.28683	0.0222057	0.0658883
ENSG00000229740	ENSG00000229740	30.1068	0.888565	0.448066	1.98311	0.0473548	0.116931
ENSG00000178075	GRAMD1C	547.061	0.888048	0.372133	2.38637	0.0170154	0.0536216
ENSG00000163590	PPM1L	1503.45	0.886623	0.297793	2.97731	0.0029079	0.013659
ENSG00000273320	ENSG00000273320	33.2359	0.886353	0.412295	2.1498	0.0315708	0.0862726
ENSG00000272356	ENSG00000272356	49.5907	0.886084	0.259055	3.42044	0.000625194	0.00406076
ENSG00000288645	ENSG00000288645	27.7424	0.885997	0.707672	1.25199	0.210574	0.34801
ENSG00000085465	OVGP1	115.726	0.885528	0.420683	2.10498	0.0352933	0.0943553
ENSG00000164318	EGFLAM	212.96	0.885519	0.404069	2.1915	0.0284154	0.0797773
ENSG00000136546	SCN7A	369.588	0.885033	0.377982	2.34147	0.0192081	0.0589531
ENSG00000111271	ACAD10	829.873	0.884874	0.146336	6.04685	1.47703e-09	1.21224e-07
ENSG00000174137	FAM53A	36.9825	0.884587	0.311141	2.84304	0.00446853	0.0189907
ENSG00000288012	ENSG00000288012	25.5176	0.884417	0.308701	2.86496	0.00417063	0.0180156
ENSG00000151006	PRSS53	318.26	0.883924	0.51066	1.73095	0.0834613	0.177875
ENSG00000103942	HOMER2	1649.31	0.883641	0.255596	3.45718	0.000545855	0.00365965
ENSG00000279425	ENSG00000279425	90.1331	0.88248	0.306474	2.87946	0.00398359	0.0173963
ENSG00000113161	HMGCR	2950.34	0.882243	0.355816	2.47949	0.0131569	0.0441842
ENSG00000130208	APOC1	30871.9	0.881973	0.315128	2.79878	0.00512957	0.0211784
ENSG00000163825	RTP3	531.656	0.881957	0.536771	1.64308	0.100366	0.203416
ENSG00000109072	VTN	95231.4	0.881856	0.300447	2.93514	0.00333393	0.0152178
ENSG00000269044	ENSG00000269044	58.0085	0.881811	0.207584	4.24797	2.15719e-05	0.000279691
ENSG00000269713	NBPF9	1561.89	0.881105	0.172708	5.10169	3.36635e-07	1.01272e-05
ENSG00000123191	ATP7B	1742.02	0.881047	0.196541	4.48275	7.36855e-06	0.000120834
ENSG00000205403	CFI	19668.7	0.880354	0.305296	2.88361	0.0039315	0.0172559
ENSG00000147642	SYBU	1362.88	0.880167	0.278963	3.15514	0.00160424	0.00861315
ENSG00000170099	SERPINA6	5248.32	0.879705	0.336126	2.61719	0.00886572	0.0323323
ENSG00000159200	RCAN1	2632.18	0.879174	0.235448	3.73404	0.000188431	0.00158026
ENSG00000149633	KIAA1755	59.1272	0.878257	0.458267	1.91648	0.0553047	0.130866
ENSG00000251432	LINC02615	54.4334	0.878094	0.500709	1.7537	0.0794819	0.171534
ENSG00000165923	AGBL2	46.6399	0.877503	0.346201	2.53466	0.0112556	0.0391398
ENSG00000167107	ACSF2	683.532	0.876427	0.359091	2.44068	0.0146597	0.047931
ENSG00000233593	LINC02609	156.349	0.875981	0.299785	2.92203	0.00347756	0.015729
ENSG00000125637	PSD4	3746.93	0.875863	0.156134	5.60968	2.02706e-08	9.96266e-07
ENSG00000111816	FRK	2195.13	0.875727	0.282652	3.09825	0.00194666	0.0100618
ENSG00000261351	ENSG00000261351	24.7018	0.875626	0.436966	2.00388	0.0450832	0.113173
ENSG00000169891	REPS2	1083.25	0.874838	0.228133	3.83477	0.000125679	0.00114919
ENSG00000170293	CMTM8	362.179	0.874671	0.219272	3.98898	6.63592e-05	0.000688726
ENSG00000196689	TRPV1	281.147	0.873957	0.27584	3.16835	0.00153307	0.00833695
ENSG00000115486	GGCX	6833.71	0.873896	0.17928	4.87446	1.09104e-06	2.63416e-05
ENSG00000118520	ARG1	17354.1	0.873748	0.379836	2.30033	0.0214294	0.0640685
ENSG00000109906	ZBTB16	6543.34	0.873425	0.171035	5.10671	3.27811e-07	9.89697e-06
ENSG00000162755	KLHDC9	34.5201	0.873	0.515704	1.69283	0.0904873	0.188733
ENSG00000237773	ENSG00000237773	43.5527	0.872669	0.274414	3.18012	0.00147214	0.00806821
ENSG00000127419	TMEM175	579.309	0.87252	0.139905	6.23653	4.47397e-10	4.66922e-08
ENSG00000285565	ENSG00000285565	30.8484	0.872341	1.28718	0.677717	0.497951	0.638954
ENSG00000167202	TBC1D2B	3289.6	0.871585	0.157843	5.52186	3.35437e-08	1.49243e-06
ENSG00000262514	ENSG00000262514	22.3563	0.871	0.419514	2.07621	0.0378745	0.0994633
ENSG00000178104	PDE4DIP	4327.21	0.870942	0.205256	4.24321	2.20348e-05	0.000285255
ENSG00000132561	MATN2	752.328	0.870654	0.301816	2.88472	0.00391764	0.017213
ENSG00000148584	A1CF	15604.3	0.870174	0.290897	2.99135	0.00277748	0.0131985
ENSG00000224273	RABGEF1P3	51.7258	0.869507	0.430444	2.02002	0.0433809	0.109978
ENSG00000121671	CRY2	2151.93	0.86919	0.181207	4.79667	1.61321e-06	3.59349e-05
ENSG00000168389	MFSD2A	5593.54	0.868552	0.378297	2.29595	0.0216786	0.0646421
ENSG00000160953	PWWP3A	1302.84	0.868528	0.162541	5.34345	9.11948e-08	3.43392e-06
ENSG00000272752	STAG3L5P-PVRIG2P-PILRB	507.06	0.868384	0.281831	3.08122	0.00206155	0.0105047
ENSG00000197594	ENPP1	3618.06	0.867794	0.19383	4.47709	7.56666e-06	0.000123128
ENSG00000108448	TRIM16L	117.73	0.867661	0.34925	2.48436	0.0129786	0.0436769
ENSG00000072506	HSD17B10	2516.28	0.86651	0.23062	3.75731	0.00017175	0.00147148
ENSG00000198416	ZNF658B	84.4364	0.865908	0.328697	2.63436	0.0084296	0.0311449
ENSG00000180425	C11orf71	352.957	0.865836	0.191317	4.52566	6.02062e-06	0.000102819
ENSG00000118898	PPL	1397.97	0.865596	0.218762	3.95679	7.59649e-05	0.000765398
ENSG00000273018	FAM106A	81.2191	0.865582	0.441849	1.959	0.0501129	0.121978
ENSG00000276409	CCL14	1417.19	0.865474	0.349989	2.47286	0.0134037	0.0448124
ENSG00000261487	ENSG00000261487	51.7996	0.865358	0.608643	1.42178	0.155089	0.279214
ENSG00000215908	CROCCP2	1316.59	0.864784	0.182443	4.74002	2.13694e-06	4.50489e-05
ENSG00000235919	ASH1L-AS1	34.078	0.86423	0.205069	4.21435	2.50502e-05	0.000317722
ENSG00000139194	RBP5	969.745	0.863956	0.379099	2.27897	0.0226688	0.0669102
ENSG00000289135	ENSG00000289135	43.5586	0.862911	0.278373	3.09984	0.00193623	0.0100386
ENSG00000152270	PDE3B	2898.83	0.862788	0.243627	3.54143	0.000397967	0.00285587
ENSG00000234614	C2CD4D-AS1	25.909	0.86231	0.250537	3.44185	0.00057776	0.00383066
ENSG00000162620	LRRIQ3	33.8667	0.862206	0.351402	2.45362	0.0141426	0.0467008
ENSG00000103569	AQP9	8213	0.8622	0.269091	3.20413	0.00135473	0.00756922
ENSG00000237406	NDUFA9P1	29.4147	0.861833	0.459357	1.87617	0.0606316	0.140367
ENSG00000172817	CYP7B1	1938.26	0.861603	0.234538	3.67362	0.000239137	0.00190263
ENSG00000283341	ENSG00000283341	31.1451	0.86154	0.338715	2.54355	0.0109731	0.0384182
ENSG00000227258	SMIM2-AS1	82.3335	0.861333	0.355425	2.42339	0.0153766	0.0497861
ENSG00000214188	ST7-OT4	34.1238	0.861323	0.30323	2.84049	0.00450441	0.0190772
ENSG00000123104	ITPR2	7070.92	0.859821	0.235996	3.64337	0.000269095	0.00208315
ENSG00000172794	RAB37	276.286	0.859736	0.283855	3.02878	0.00245541	0.0119843
ENSG00000130222	GADD45G	969.559	0.859672	0.485736	1.76983	0.0767549	0.166928
ENSG00000111879	FAM184A	205.565	0.858495	0.287201	2.98918	0.00279726	0.0132548
ENSG00000116771	AGMAT	2425.9	0.858368	0.310406	2.76531	0.00568694	0.0228437
ENSG00000121270	ABCC11	372.875	0.858132	0.459909	1.86587	0.0620589	0.142714
ENSG00000186350	RXRA	10668.6	0.858091	0.199199	4.30771	1.64954e-05	0.000229146
ENSG00000279320	ENSG00000279320	24.7163	0.857627	0.438483	1.9559	0.0504775	0.122559
ENSG00000114650	SCAP	3315.28	0.85745	0.134827	6.35962	2.02256e-10	2.31049e-08
ENSG00000075239	ACAT1	11877.8	0.856968	0.335608	2.55348	0.0106652	0.0375112
ENSG00000012048	BRCA1	447.156	0.856824	0.468182	1.83011	0.0672337	0.1512
ENSG00000157653	C9orf43	21.2901	0.856673	0.302673	2.83035	0.00464966	0.019599
ENSG00000115541	HSPE1	2829.78	0.856657	0.209133	4.09623	4.19931e-05	0.000476815
ENSG00000278985	ENSG00000278985	23.1763	0.85598	0.397718	2.15223	0.0313794	0.0858327
ENSG00000196700	ZNF512B	1306.5	0.855597	0.205251	4.16853	3.06568e-05	0.000373425
ENSG00000287978	ENSG00000287978	21.7429	0.855579	0.325077	2.63192	0.00849031	0.0313009
ENSG00000184923	NUTM2A	29.1644	0.854923	0.461268	1.85342	0.0638221	0.145541
ENSG00000168675	LDLRAD4	1749.31	0.854787	0.192189	4.44764	8.68201e-06	0.000137441
ENSG00000213516	RBMXL1	1184.31	0.854781	0.208323	4.10314	4.07573e-05	0.000465283
ENSG00000087076	HSD17B14	184.19	0.854462	0.48938	1.74601	0.0808092	0.173579
ENSG00000258728	ENSG00000258728	131.481	0.854181	0.379423	2.25127	0.0243687	0.0707299
ENSG00000138823	MTTP	7092.79	0.854132	0.337663	2.52954	0.0114212	0.0395744
ENSG00000273156	ENSG00000273156	24.8989	0.853888	0.387844	2.20163	0.0276916	0.0783174
ENSG00000281655	ENSG00000281655	46.7206	0.85382	0.776447	1.09965	0.271484	0.418472
ENSG00000138079	SLC3A1	339.696	0.853493	0.858152	0.994572	0.319945	0.468582
ENSG00000236107	SCN1A-AS1	24.8297	0.853177	0.648466	1.31569	0.188279	0.321507
ENSG00000165471	MBL2	5983.36	0.853071	0.452003	1.88731	0.0591186	0.137672
ENSG00000249863	ENSG00000249863	21.3183	0.85275	0.441024	1.93357	0.0531661	0.127234
ENSG00000141434	MEP1B	24.3515	0.852729	0.850944	1.0021	0.316297	0.464954
ENSG00000133027	PEMT	1276.34	0.852341	0.329812	2.58432	0.00975709	0.0349202
ENSG00000108381	ASPA	152.015	0.852088	0.359573	2.36973	0.0178013	0.0555493
ENSG00000197980	LEKR1	22.1236	0.851329	0.32062	2.65526	0.00792471	0.0296292
ENSG00000044459	CNTLN	992.002	0.851252	0.172525	4.93409	8.05262e-07	2.05658e-05
ENSG00000114054	PCCB	2043.83	0.850917	0.28425	2.99355	0.00275754	0.0131269
ENSG00000187017	ESPN	1783.21	0.850714	0.331931	2.56293	0.0103794	0.0366968
ENSG00000254681	PKD1P5	577.643	0.850712	0.441291	1.92778	0.0538826	0.128345
ENSG00000198734	F5	17036.5	0.850339	0.245806	3.45939	0.0005414	0.00364099
ENSG00000214456	PLIN5	2440.76	0.850337	0.264768	3.21163	0.00131985	0.00741847
ENSG00000074527	NTN4	1712.41	0.850286	0.305825	2.78031	0.00543074	0.0221354
ENSG00000279672	ENSG00000279672	42.0695	0.849887	0.417061	2.0378	0.0415701	0.106699
ENSG00000233077	LINC01271	44.9768	0.84962	0.35969	2.36209	0.0181722	0.0564359
ENSG00000196436	NPIPB15	126.622	0.849239	0.591487	1.43577	0.151068	0.274017
ENSG00000136371	MTHFS	1634.74	0.849228	0.319104	2.66129	0.0077842	0.0292461
ENSG00000203724	C1orf53	59.0472	0.849191	0.304785	2.7862	0.00533304	0.0218319
ENSG00000171428	NAT1	207.203	0.848952	0.361097	2.35103	0.0187214	0.0578017
ENSG00000096060	FKBP5	11952.7	0.847614	0.244325	3.46921	0.000521987	0.00354489
ENSG00000150893	FREM2	346.092	0.847586	0.617849	1.37183	0.170115	0.29851
ENSG00000087299	L2HGDH	465.252	0.84722	0.227752	3.71992	0.000199287	0.00164985
ENSG00000079739	PGM1	5338.47	0.847087	0.208477	4.06322	4.84009e-05	0.000532756
ENSG00000091513	TF	153629	0.84695	0.42414	1.99687	0.0458398	0.114534
ENSG00000106927	AMBP	81390.5	0.846741	0.307549	2.75319	0.0059018	0.0235334
ENSG00000055955	ITIH4	84112.6	0.846463	0.340454	2.48628	0.0129086	0.0435186
ENSG00000275688	CCL15-CCL14	509.159	0.845802	0.418571	2.02069	0.0433118	0.109885
ENSG00000166311	SMPD1	2253.47	0.845192	0.22159	3.81422	0.000136613	0.00122336
ENSG00000235033	DAAM2-AS1	31.486	0.845026	0.356729	2.36882	0.0178449	0.0556342
ENSG00000188582	PAQR9	1036.54	0.844702	0.223491	3.77958	0.000157092	0.00136834
ENSG00000180535	BHLHA15	662.028	0.843812	0.570718	1.47851	0.139272	0.258694
ENSG00000161048	NAPEPLD	578.463	0.843751	0.267529	3.15387	0.00161123	0.00864242
ENSG00000215417	MIR17HG	122.45	0.843137	0.290939	2.89799	0.00375565	0.0166664
ENSG00000203799	CCDC162P	34.5884	0.842995	0.445856	1.89073	0.0586599	0.136927
ENSG00000236255	ENSG00000236255	83.8751	0.842365	0.261186	3.22515	0.00125906	0.00714031
ENSG00000271092	TLCD4-RWDD3	80.4852	0.842308	0.322224	2.61404	0.0089478	0.0325825
ENSG00000237232	ZNF295-AS1	69.8955	0.842299	0.518953	1.62307	0.104574	0.209755
ENSG00000285679	ENSG00000285679	33.4722	0.842193	0.368732	2.28403	0.02237	0.0662594
ENSG00000274021	ENSG00000274021	25.7301	0.840877	0.309295	2.71868	0.00655421	0.0255327
ENSG00000268362	ENSG00000268362	614.006	0.840534	0.219425	3.83062	0.00012782	0.00116561
ENSG00000138606	SHF	431.384	0.838357	0.30455	2.75278	0.00590923	0.023552
ENSG00000260317	ENSG00000260317	32.9056	0.837858	0.325093	2.57729	0.00995785	0.0355559
ENSG00000261542	ENSG00000261542	48.3994	0.837781	0.244364	3.42841	0.000607123	0.00398163
ENSG00000198157	HMGN5	50.6359	0.837768	0.360939	2.32108	0.0202824	0.0614517
ENSG00000179965	ZNF771	125.583	0.837651	0.215558	3.88597	0.000101922	0.000977418
ENSG00000167964	RAB26	65.2994	0.837603	0.581316	1.44087	0.149621	0.271978
ENSG00000129646	QRICH2	72.3149	0.837409	0.335964	2.49255	0.0126829	0.0429891
ENSG00000119139	TJP2	4531.62	0.837003	0.202016	4.14324	3.42434e-05	0.00040589
ENSG00000164690	SHH	441.359	0.836904	0.201461	4.15417	3.26467e-05	0.000391737
ENSG00000132141	CCT6B	62.8108	0.836414	0.294189	2.84312	0.00446748	0.0189907
ENSG00000277363	SRCIN1	405.839	0.836223	0.292681	2.85712	0.00427508	0.0183589
ENSG00000106261	ZKSCAN1	5662.52	0.83621	0.130909	6.38773	1.68369e-10	1.99063e-08
ENSG00000171503	ETFDH	4960.7	0.836186	0.30399	2.7507	0.00594675	0.0236736
ENSG00000277837	ENSG00000277837	86.5989	0.836068	0.418579	1.9974	0.0457823	0.114469
ENSG00000245281	ASAH1-AS1	26.2915	0.83582	0.336367	2.48484	0.0129608	0.0436511
ENSG00000174992	ZG16	54.9868	0.835788	0.665633	1.25563	0.209251	0.346538
ENSG00000072210	ALDH3A2	5608.78	0.835697	0.240018	3.4818	0.000498047	0.0034091
ENSG00000129910	CDH15	51.9827	0.835487	0.782974	1.06707	0.285941	0.432958
ENSG00000117834	SLC5A9	269.352	0.835381	0.641518	1.30219	0.19285	0.327262
ENSG00000256139	ENSG00000256139	44.92	0.835034	0.367714	2.27088	0.0231543	0.0679516
ENSG00000131943	C19orf12	1208.85	0.835028	0.175348	4.76211	1.91583e-06	4.13149e-05
ENSG00000145949	MYLK4	30.9319	0.834641	0.287578	2.90232	0.00370412	0.0165195
ENSG00000215218	UBE2QL1	46.0281	0.834335	0.576756	1.4466	0.148009	0.269938
ENSG00000074696	HACD3	3178.39	0.83416	0.17625	4.73282	2.21417e-06	4.6084e-05
ENSG00000165475	CRYL1	3232.04	0.833924	0.337266	2.4726	0.0134133	0.0448357
ENSG00000047346	FAM214A	1446.11	0.83374	0.166372	5.01129	5.40652e-07	1.47397e-05
ENSG00000162032	SPSB3	835.747	0.833502	0.180964	4.60591	4.10669e-06	7.5224e-05
ENSG00000198520	ARMH1	66.0132	0.832793	0.307955	2.70427	0.00684543	0.0265084
ENSG00000165443	PHYHIPL	83.7931	0.832751	0.34102	2.44195	0.0146084	0.0478465
ENSG00000135473	PAN2	1654.55	0.832244	0.143396	5.80381	6.48255e-09	4.00002e-07
ENSG00000198840	MT-ND3	9986.67	0.832028	0.359107	2.31694	0.0205071	0.0619684
ENSG00000164172	MOCS2	1710.01	0.830759	0.215	3.86399	0.000111549	0.00105479
ENSG00000104490	NCALD	681.583	0.830528	0.258035	3.21866	0.00128791	0.00726548
ENSG00000147813	NAPRT	2717.78	0.829913	0.214825	3.8632	0.000111911	0.00105762
ENSG00000204228	HSD17B8	349.707	0.829852	0.334742	2.47908	0.0131723	0.0442208
ENSG00000280384	ENSG00000280384	64.2092	0.829448	0.446638	1.85709	0.063298	0.144717
ENSG00000254231	WWP1-AS1	65.4195	0.829039	0.367936	2.25322	0.0242456	0.070517
ENSG00000176533	GNG7	190.48	0.828723	0.306839	2.70084	0.00691646	0.0266905
ENSG00000196876	SCN8A	314.561	0.828618	0.218129	3.79875	0.000145425	0.00128661
ENSG00000269386	RAB11B-AS1	263.052	0.828483	0.234695	3.53003	0.000415507	0.00295664
ENSG00000240247	DEFA1B	202.107	0.82822	1.01927	0.812563	0.416469	0.56638
ENSG00000156222	SLC28A1	1304.15	0.828203	0.266064	3.1128	0.00185323	0.00967054
ENSG00000159403	C1R	63932.9	0.828096	0.306858	2.69863	0.00696255	0.0268451
ENSG00000166415	WDR72	3887.35	0.827718	0.284954	2.90474	0.00367555	0.0164355
ENSG00000275944	ENSG00000275944	34.2867	0.827281	0.559676	1.47814	0.13937	0.258794
ENSG00000159335	PTMS	10159.5	0.826369	0.232962	3.54723	0.000389303	0.00280176
ENSG00000182108	DEXI	1397.21	0.82627	0.134695	6.13436	8.55007e-10	7.81384e-08
ENSG00000148965	SAA4	7982.77	0.825311	0.355626	2.32073	0.0203014	0.0614789
ENSG00000278540	ACACA	2332.44	0.825154	0.231222	3.56867	0.0003588	0.0026352
ENSG00000182566	CLEC4G	1482.2	0.825049	0.428771	1.92422	0.054327	0.129022
ENSG00000133627	ACTR3B	223.746	0.824094	0.214087	3.84934	0.000118435	0.00110081
ENSG00000106526	ACTR3C	792.265	0.823464	0.215803	3.8158	0.00013574	0.00121684
ENSG00000137171	KLC4	1939.92	0.823261	0.291424	2.82496	0.00472858	0.0198476
ENSG00000272084	ENSG00000272084	33.4601	0.823141	0.269723	3.0518	0.0022747	0.011308
ENSG00000166821	PEX11A	531.271	0.822391	0.235584	3.49087	0.000481455	0.00332133
ENSG00000269189	ENSG00000269189	28.4659	0.822192	0.339623	2.4209	0.0154822	0.0500301
ENSG00000280287	ENSG00000280287	163.325	0.821715	0.332066	2.47455	0.0133404	0.0446626
ENSG00000233912	ENSG00000233912	22.951	0.82171	0.439846	1.86818	0.0617376	0.142207
ENSG00000170775	GPR37	658.771	0.821487	0.357583	2.29734	0.0215996	0.064486
ENSG00000285999	ENSG00000285999	21.76	0.821122	0.363297	2.26019	0.0238093	0.0695361
ENSG00000272502	ENSG00000272502	52.7195	0.820888	0.343816	2.38758	0.0169596	0.0534657
ENSG00000166278	C2	16629.4	0.820721	0.272359	3.01338	0.00258355	0.0124303
ENSG00000279662	ENSG00000279662	22.6306	0.820531	0.460263	1.78274	0.0746281	0.163431
ENSG00000289164	ENSG00000289164	50.7637	0.820426	0.314714	2.60689	0.0091369	0.0331
ENSG00000134962	KLB	2204.82	0.819263	0.311564	2.62952	0.00855048	0.0314541
ENSG00000000971	CFH	65626.4	0.819157	0.271287	3.01952	0.00253176	0.0122329
ENSG00000250387	LINC02197	310.428	0.818426	0.304996	2.6834	0.00728773	0.0278197
ENSG00000157184	CPT2	2712.49	0.817708	0.265108	3.08444	0.00203938	0.0104435
ENSG00000107372	ZFAND5	7078.09	0.817655	0.277642	2.945	0.00322958	0.0148417
ENSG00000214401	KANSL1-AS1	58.0483	0.817601	0.485315	1.68468	0.0920501	0.19119
ENSG00000130193	THEM6	1122.25	0.817509	0.167849	4.87049	1.11322e-06	2.67726e-05
ENSG00000224063	CALCRL-AS1	28.2173	0.817377	0.438459	1.8642	0.0622929	0.143057
ENSG00000107186	MPDZ	3157.99	0.816618	0.253688	3.21898	0.00128646	0.00725977
ENSG00000147003	CLTRN	261.207	0.816561	0.520211	1.56967	0.116491	0.226772
ENSG00000165092	ALDH1A1	10673.4	0.815932	0.494621	1.64961	0.0990225	0.201441
ENSG00000258429	PDF	375.681	0.815836	0.235041	3.47103	0.000518458	0.00353024
ENSG00000205981	DNAJC19	579.493	0.815662	0.178481	4.57001	4.87695e-06	8.68858e-05
ENSG00000137700	SLC37A4	4793.93	0.815523	0.278016	2.93336	0.00335311	0.0152806
ENSG00000160325	CACFD1	1051.61	0.815012	0.221499	3.67952	0.000233669	0.00187146
ENSG00000269313	MAGIX	145.663	0.814448	0.263766	3.08777	0.00201666	0.0103571
ENSG00000228278	ORM2	45450.6	0.814165	0.352223	2.3115	0.0208051	0.0626896
ENSG00000285628	ENSG00000285628	41.8101	0.813636	1.08246	0.751652	0.45226	0.597979
ENSG00000289020	ENSG00000289020	229.852	0.813614	0.437761	1.85858	0.0630867	0.14437
ENSG00000132716	DCAF8	4205.22	0.813477	0.109089	7.45699	8.85216e-14	3.48054e-11
ENSG00000273247	RAB33B-AS1	236.059	0.813243	0.168859	4.8161	1.46389e-06	3.33558e-05
ENSG00000130829	DUSP9	32.8908	0.812883	0.496573	1.63699	0.101633	0.205417
ENSG00000286912	ENSG00000286912	129.61	0.812124	0.250464	3.24248	0.00118492	0.00680949
ENSG00000186951	PPARA	5728.46	0.810618	0.190334	4.25892	2.05417e-05	0.000270062
ENSG00000275830	ENSG00000275830	160.803	0.810595	0.622161	1.30287	0.192619	0.326936
ENSG00000163491	NEK10	67.4337	0.810523	0.494249	1.63991	0.101024	0.204379
ENSG00000066185	ZMYND12	47.7411	0.810474	0.3984	2.03432	0.0419192	0.107334
ENSG00000178977	LINC00324	49.609	0.810275	0.397425	2.03881	0.0414691	0.106537
ENSG00000272645	GTF2IP20	164.028	0.810128	0.229903	3.52378	0.00042543	0.00301709
ENSG00000269374	ENSG00000269374	91.3013	0.809721	0.378108	2.14151	0.032233	0.0877246
ENSG00000289519	ENSG00000289519	33.4502	0.809304	0.273695	2.95696	0.00310693	0.014406
ENSG00000235381	ENSG00000235381	32.4897	0.807962	0.43167	1.87171	0.0612464	0.141364
ENSG00000169252	ADRB2	309.137	0.807864	0.387797	2.08321	0.0372317	0.098279
ENSG00000272086	GOLPH3-DT	41.0792	0.807743	0.234235	3.44843	0.000563851	0.0037576
ENSG00000204311	PJVK	39.6274	0.807369	0.267963	3.01298	0.00258695	0.0124431
ENSG00000289626	ENSG00000289626	25.3813	0.807362	0.352412	2.29096	0.0219657	0.0653137
ENSG00000135617	PRADC1	557.206	0.807135	0.2129	3.79115	0.00014995	0.00131971
ENSG00000226742	HSBP1L1	544.344	0.807064	0.179943	4.4851	7.2879e-06	0.000119977
ENSG00000155368	DBI	1534.84	0.806973	0.230253	3.50473	0.000457072	0.00318406
ENSG00000257017	HP	1.11315e+06	0.806937	0.364052	2.21654	0.0266543	0.075981
ENSG00000172828	CES3	1064.06	0.806543	0.532142	1.51565	0.129607	0.244917
ENSG00000129514	FOXA1	1027.46	0.806464	0.253575	3.18038	0.00147081	0.00806584
ENSG00000163251	FZD5	3626.74	0.806447	0.226807	3.55565	0.000377043	0.00273708
ENSG00000187134	AKR1C1	10322.8	0.806257	0.359722	2.24133	0.0250045	0.0721419
ENSG00000283886	ENSG00000283886	25.6591	0.806204	0.580152	1.38964	0.164637	0.291805
ENSG00000247157	LINC01252	40.9197	0.805738	0.392912	2.05068	0.0402977	0.1044
ENSG00000108375	RNF43	290.526	0.805127	0.399543	2.01512	0.0438921	0.110994
ENSG00000214530	STARD10	5447.69	0.804957	0.232534	3.46168	0.000536813	0.00361958
ENSG00000120885	CLU	60275.6	0.804192	0.326133	2.46584	0.0136692	0.0454841
ENSG00000145703	IQGAP2	9524.77	0.803946	0.238059	3.37709	0.000732563	0.0045923
ENSG00000110060	PUS3	473.664	0.803836	0.265325	3.02963	0.00244855	0.0119612
ENSG00000255240	ENSG00000255240	21.6108	0.802717	0.414878	1.93482	0.0530118	0.126998
ENSG00000141179	PCTP	1775.91	0.802581	0.271584	2.95518	0.00312486	0.0144587
ENSG00000111110	PPM1H	498.854	0.80253	0.207886	3.86044	0.000113181	0.00106439
ENSG00000089692	LAG3	43.177	0.801796	0.385718	2.07871	0.0376441	0.0990581
ENSG00000284428	ENSG00000284428	243.776	0.801252	0.307976	2.60167	0.00927719	0.0335005
ENSG00000164976	MYORG	2692.98	0.800967	0.358533	2.23401	0.0254824	0.0732829
ENSG00000288868	ENSG00000288868	55.9782	0.800498	0.27124	2.95125	0.00316488	0.0146145
ENSG00000139874	SSTR1	276.414	0.800308	0.282094	2.83702	0.00455362	0.0192614
ENSG00000280381	ENSG00000280381	84.6795	0.799807	0.408007	1.96028	0.0499633	0.121729
ENSG00000153443	UBALD1	776.979	0.799267	0.207305	3.85551	0.00011549	0.00108177
ENSG00000101849	TBL1X	1573.31	0.798894	0.137341	5.81686	5.99647e-09	3.78292e-07
ENSG00000168993	CPLX1	155.406	0.798612	0.291702	2.73777	0.00618571	0.0244293
ENSG00000065361	ERBB3	3615.05	0.79828	0.252961	3.15574	0.00160091	0.00860349
ENSG00000168772	CXXC4	58.0727	0.79794	0.357493	2.23204	0.025612	0.0735807
ENSG00000117707	PROX1	10522.4	0.797762	0.193063	4.13213	3.59416e-05	0.00042082
ENSG00000267493	CIRBP-AS1	45.128	0.797605	0.504113	1.5822	0.113605	0.222666
ENSG00000226251	LINC02608	24.7746	0.797582	0.416941	1.91293	0.0557564	0.131493
ENSG00000115648	MLPH	987.974	0.797448	0.230296	3.46271	0.000534757	0.00361068
ENSG00000288829	ENSG00000288829	37.4248	0.797264	0.298156	2.67398	0.00749571	0.0284148
ENSG00000151623	NR3C2	712.338	0.797087	0.260023	3.06545	0.00217342	0.0109163
ENSG00000143507	DUSP10	1057.58	0.795528	0.361662	2.19964	0.0278322	0.0785573
ENSG00000111696	NT5DC3	463.33	0.795487	0.154962	5.13344	2.84499e-07	8.74551e-06
ENSG00000108387	SEPTIN4	573.095	0.795368	0.272701	2.91663	0.00353832	0.0159399
ENSG00000116833	NR5A2	2561.82	0.794743	0.272742	2.9139	0.00356942	0.0160415
ENSG00000153823	PID1	3438.01	0.794731	0.264467	3.00503	0.00265559	0.0127154
ENSG00000116191	RALGPS2	1696.04	0.794289	0.187208	4.24282	2.20725e-05	0.000285524
ENSG00000119737	GPR75	51.493	0.794146	0.280488	2.8313	0.00463589	0.0195459
ENSG00000230091	TMEM254-AS1	27.1344	0.794143	0.492685	1.61187	0.106991	0.213388
ENSG00000121005	CRISPLD1	49.7227	0.794105	0.391181	2.03002	0.0423544	0.108105
ENSG00000140284	SLC27A2	7814.27	0.794093	0.271298	2.92702	0.00342228	0.0155312
ENSG00000078070	MCCC1	1398.21	0.793227	0.24634	3.22005	0.00128169	0.00724008
ENSG00000133794	ARNTL	916.359	0.792571	0.228857	3.46317	0.000533843	0.00360738
ENSG00000160932	LY6E	4533.4	0.792566	0.327146	2.42267	0.0154069	0.0498688
ENSG00000174446	SNAPC5	269.215	0.792373	0.227032	3.49013	0.000482782	0.00332888
ENSG00000286846	ENSG00000286846	20.8366	0.792127	0.345552	2.29235	0.0218853	0.0651205
ENSG00000160113	NR2F6	2861.44	0.791923	0.209826	3.77419	0.000160529	0.00139041
ENSG00000122912	SLC25A16	1588.96	0.791774	0.215975	3.66604	0.000246335	0.00194525
ENSG00000213853	EMP2	2824.58	0.791696	0.199038	3.97762	6.96093e-05	0.000715432
ENSG00000123179	EBPL	950.999	0.791149	0.280028	2.82525	0.00472442	0.01984
ENSG00000273344	PAXIP1-DT	114.912	0.790946	0.191194	4.13687	3.52075e-05	0.000414811
ENSG00000121680	PEX16	545.246	0.790928	0.130614	6.05546	1.40018e-09	1.17192e-07
ENSG00000185332	TMEM105	62.4861	0.790758	0.541948	1.4591	0.144537	0.265473
ENSG00000232855	ENSG00000232855	84.9795	0.790665	0.38945	2.03021	0.0423355	0.108105
ENSG00000097096	SYDE2	439.059	0.79045	0.238032	3.32077	0.000897695	0.00540696
ENSG00000168016	TRANK1	1382	0.789093	0.255829	3.08445	0.00203927	0.0104435
ENSG00000243107	ENSG00000243107	21.4914	0.788861	0.372463	2.11796	0.0341786	0.0919568
ENSG00000167280	ENGASE	733.212	0.78873	0.194585	4.05341	5.04771e-05	0.000548468
ENSG00000143158	MPC2	4306.52	0.788578	0.186104	4.23729	2.26236e-05	0.000291093
ENSG00000259370	ENSG00000259370	627.534	0.788571	0.23206	3.39814	0.000678458	0.00431391
ENSG00000007516	BAIAP3	244.611	0.788281	0.325249	2.42363	0.0153664	0.0497701
ENSG00000157303	SUSD3	380.7	0.788269	0.570203	1.38244	0.166838	0.294624
ENSG00000261098	ENSG00000261098	70.809	0.787887	0.286825	2.74693	0.00601563	0.0239028
ENSG00000239653	PSMD6-AS2	83.5719	0.78764	0.231952	3.3957	0.000684525	0.00434595
ENSG00000148219	ASTN2	78.8199	0.786906	0.359801	2.18706	0.028738	0.0803096
ENSG00000235169	SMIM1	37.1185	0.786889	0.332177	2.36889	0.0178417	0.0556342
ENSG00000166292	TMEM100	198.852	0.786686	0.367192	2.14244	0.0321583	0.0876229
ENSG00000136856	SLC2A8	451.241	0.786574	0.158668	4.95735	7.14629e-07	1.8531e-05
ENSG00000138792	ENPEP	2236.44	0.786502	0.250886	3.1349	0.00171914	0.00909147
ENSG00000279885	ENSG00000279885	86.3386	0.78606	0.318937	2.46463	0.0137156	0.0455821
ENSG00000171772	SYCE1	34.4133	0.786004	0.740468	1.0615	0.288465	0.436037
ENSG00000162378	ZYG11B	3528.33	0.785794	0.209142	3.75723	0.000171805	0.00147148
ENSG00000235501	CNN3-DT	266.12	0.785385	0.253401	3.09937	0.00193933	0.0100454
ENSG00000100344	PNPLA3	1476.65	0.785326	0.350196	2.24253	0.0249269	0.0719549
ENSG00000146477	SLC22A3	1379.93	0.784194	0.181764	4.31434	1.60078e-05	0.000224229
ENSG00000125798	FOXA2	1001.57	0.784152	0.223346	3.51093	0.000446546	0.00312619
ENSG00000147955	SIGMAR1	2749.25	0.783894	0.218859	3.58174	0.000341314	0.00253541
ENSG00000258551	CRAT37	14.0813	0.783353	0.560164	1.39843	0.161983	0.288612
ENSG00000196535	MYO18A	5838.83	0.783229	0.130032	6.02335	1.70841e-09	1.36246e-07
ENSG00000286724	ENSG00000286724	42.9683	0.782534	0.262469	2.98144	0.00286898	0.0135302
ENSG00000134824	FADS2	2766.76	0.7825	0.410252	1.90737	0.0564733	0.132942
ENSG00000224843	LINC00240	39.2889	0.782126	0.294515	2.65564	0.00791579	0.029622
ENSG00000172594	SMPDL3A	958.324	0.782055	0.216115	3.6187	0.000296081	0.00225489
ENSG00000173281	PPP1R3B	5701.34	0.782009	0.286795	2.72672	0.00639667	0.025075
ENSG00000280164	ENSG00000280164	52.8392	0.781904	0.401034	1.94972	0.0512093	0.123827
ENSG00000230487	PSMG3-AS1	168.362	0.781424	0.290854	2.68666	0.0072171	0.0276062
ENSG00000188626	GOLGA8M	173.479	0.781391	0.389371	2.0068	0.0447705	0.112589
ENSG00000134339	SAA2	162329	0.780958	0.541	1.44354	0.148867	0.271071
ENSG00000180210	F2	28978.3	0.779956	0.294242	2.65073	0.00803187	0.0299702
ENSG00000198010	DLGAP2	27.6608	0.779921	0.493907	1.57908	0.114317	0.223674
ENSG00000140795	MYLK3	24.3105	0.779804	0.498053	1.5657	0.117418	0.228156
ENSG00000133321	PLAAT4	862.19	0.77944	0.41268	1.88873	0.0589284	0.137425
ENSG00000227354	RBM26-AS1	79.6183	0.779073	0.246588	3.15942	0.00158086	0.00852825
ENSG00000258603	ENSG00000258603	35.1955	0.779026	0.408549	1.90681	0.0565453	0.133057
ENSG00000137727	ARHGAP20	150.127	0.778928	0.252994	3.07884	0.00207808	0.0105614
ENSG00000181873	IBA57	443.246	0.778692	0.186069	4.18497	2.85206e-05	0.000352226
ENSG00000181513	ACBD4	1376.95	0.778051	0.307939	2.52664	0.0115158	0.0398645
ENSG00000259075	POC1B-GALNT4	21.5223	0.77763	0.565281	1.37565	0.168929	0.297076
ENSG00000162241	SLC25A45	391.968	0.777597	0.252902	3.07469	0.00210721	0.0106698
ENSG00000231806	PCAT7	39.8614	0.777425	0.346079	2.24638	0.0246799	0.0713757
ENSG00000161558	TMEM143	234.993	0.77723	0.284356	2.7333	0.00627026	0.0246825
ENSG00000172164	SNTB1	6649	0.777002	0.237656	3.26944	0.00107759	0.0063041
ENSG00000226310	ENSG00000226310	20.4916	0.776549	0.44912	1.72905	0.083801	0.178531
ENSG00000235244	DANT2	145.365	0.776085	0.331969	2.33783	0.0193962	0.0593435
ENSG00000160801	PTH1R	887.406	0.776079	0.291115	2.66589	0.00767852	0.0289649
ENSG00000198483	ANKRD35	70.1419	0.774793	0.39926	1.94058	0.0523098	0.125772
ENSG00000177788	ENSG00000177788	321.897	0.77475	0.217716	3.55853	0.000372942	0.00271665
ENSG00000274979	ENSG00000274979	31.9722	0.774619	0.741942	1.04404	0.296466	0.444909
ENSG00000104823	ECH1	5482.04	0.774522	0.288603	2.6837	0.00728131	0.0278015
ENSG00000131373	HACL1	876.801	0.774393	0.177885	4.35333	1.34083e-05	0.000196783
ENSG00000163050	COQ8A	3008.57	0.774369	0.242883	3.18824	0.00143142	0.00790881
ENSG00000143164	DCAF6	2827.8	0.774268	0.123415	6.27368	3.52624e-10	3.79733e-08
ENSG00000289003	ENSG00000289003	44.9348	0.773548	0.305898	2.52877	0.0114462	0.0396396
ENSG00000110042	DTX4	2531.93	0.773409	0.375461	2.05989	0.0394087	0.1026
ENSG00000178537	SLC25A20	2055.4	0.772739	0.289296	2.6711	0.00756028	0.0286082
ENSG00000246067	RAB30-DT	249.049	0.77252	0.19109	4.04269	5.28407e-05	0.000569756
ENSG00000226085	UQCRFS1P1	110.386	0.772456	0.342086	2.25808	0.0239408	0.0698472
ENSG00000197496	SLC2A10	2736.86	0.771251	0.239663	3.21807	0.00129058	0.00727812
ENSG00000213742	ZNF337-AS1	75.5442	0.771115	0.227435	3.39049	0.000697686	0.00441459
ENSG00000102743	SLC25A15	5678.14	0.770979	0.385417	2.00038	0.0454596	0.113881
ENSG00000255439	ENSG00000255439	156.795	0.76962	0.653756	1.17723	0.239104	0.381227
ENSG00000073350	LLGL2	1697.43	0.769404	0.1993	3.86053	0.000113143	0.00106439
ENSG00000117448	AKR1A1	3422.57	0.769298	0.202273	3.80327	0.000142797	0.00126933
ENSG00000260404	ENSG00000260404	237.843	0.768907	0.196699	3.90906	9.26576e-05	0.000905005
ENSG00000279207	ENSG00000279207	134.68	0.768412	0.231802	3.31496	0.000916572	0.00550496
ENSG00000084734	GCKR	2375.03	0.768357	0.237002	3.24199	0.00118699	0.00681672
ENSG00000117054	ACADM	3099.32	0.76814	0.284309	2.70178	0.00689696	0.0266408
ENSG00000151366	NDUFC2	2476.26	0.768092	0.157286	4.88341	1.04266e-06	2.54009e-05
ENSG00000164068	RNF123	1742.33	0.768068	0.169251	4.53803	5.6781e-06	9.7859e-05
ENSG00000181656	GPR88	175.729	0.768042	0.718563	1.06886	0.285134	0.432045
ENSG00000183077	AFMID	3269.33	0.767719	0.144021	5.33061	9.78829e-08	3.63716e-06
ENSG00000284196	ENSG00000284196	158.787	0.767286	0.260131	2.94961	0.0031817	0.0146775
ENSG00000088812	ATRN	4598.98	0.766881	0.185123	4.14255	3.43465e-05	0.000406081
ENSG00000267361	SEC24AP1	46.2853	0.765949	0.325113	2.35595	0.0184754	0.0572201
ENSG00000279948	ENSG00000279948	107.18	0.765769	0.265384	2.88551	0.00390783	0.0171788
ENSG00000137642	SORL1	8342.88	0.765759	0.275839	2.77611	0.00550133	0.0223519
ENSG00000150540	HNMT	1581.75	0.765597	0.312436	2.45042	0.0142691	0.0470177
ENSG00000188641	DPYD	2971.89	0.765493	0.202969	3.77148	0.000162284	0.00140201
ENSG00000225032	ENSG00000225032	43.3885	0.765281	0.387322	1.97583	0.0481746	0.118574
ENSG00000282246	ENSG00000282246	38.8575	0.764993	0.346975	2.20475	0.0274718	0.0778522
ENSG00000287562	ENSG00000287562	33.6662	0.764943	0.315754	2.42259	0.0154103	0.0498688
ENSG00000112146	FBXO9	1514.68	0.764894	0.226855	3.37173	0.00074697	0.0046636
ENSG00000065485	PDIA5	1878.13	0.764278	0.20845	3.66648	0.000245915	0.00194284
ENSG00000160007	ARHGAP35	5939.52	0.762392	0.164329	4.63943	3.49364e-06	6.60704e-05
ENSG00000259605	ENSG00000259605	42.1541	0.76231	0.228717	3.33298	0.000859213	0.00521793
ENSG00000165995	CACNB2	45.5756	0.762292	0.52454	1.45326	0.146152	0.267337
ENSG00000211454	AKR7L	351.438	0.761999	0.382397	1.99269	0.0462952	0.115342
ENSG00000082196	C1QTNF3	76.9956	0.761834	0.286666	2.65757	0.00787063	0.0294857
ENSG00000090534	THPO	309.955	0.76171	0.182846	4.16586	3.1018e-05	0.000376468
ENSG00000234456	MAGI2-AS3	1191.38	0.76163	0.18091	4.20999	2.55385e-05	0.000321504
ENSG00000144785	ENSG00000144785	101.374	0.760848	0.495651	1.53505	0.124772	0.238472
ENSG00000174469	CNTNAP2	210.622	0.760558	0.396414	1.9186	0.0550355	0.130352
ENSG00000162139	NEU3	492.553	0.759914	0.203995	3.72517	0.000195186	0.00162322
ENSG00000065665	SEC61A2	182.053	0.759858	0.236308	3.21554	0.00130198	0.00733508
ENSG00000263276	ENSG00000263276	44.5949	0.759813	0.4705	1.61491	0.106331	0.212449
ENSG00000285920	ENSG00000285920	22.148	0.759747	2.37764	0.319538	0.749319	0.837048
ENSG00000224616	RTCA-AS1	87.0749	0.759648	0.292693	2.59538	0.00944876	0.0339822
ENSG00000247572	CKMT2-AS1	197.64	0.759528	0.215186	3.52964	0.000416132	0.00295984
ENSG00000163749	CCDC158	77.6755	0.759373	0.328696	2.31026	0.020874	0.0628189
ENSG00000223969	ENSG00000223969	30.2857	0.758916	0.509794	1.48867	0.136574	0.254863
ENSG00000279041	ENSG00000279041	138.68	0.758494	0.247092	3.06968	0.00214286	0.0107922
ENSG00000280383	ENSG00000280383	189.425	0.758305	0.232945	3.25529	0.00113276	0.00654977
ENSG00000138709	LARP1B	2091.2	0.757382	0.204293	3.70733	0.00020946	0.00170778
ENSG00000005882	PDK2	895.987	0.756261	0.220144	3.4353	0.000591898	0.003903
ENSG00000180044	C3orf80	65.8649	0.756178	0.634739	1.19132	0.233528	0.37474
ENSG00000182512	GLRX5	762.629	0.755211	0.159923	4.72234	2.33143e-06	4.78368e-05
ENSG00000007255	TRAPPC6A	244.922	0.754904	0.222361	3.39495	0.000686416	0.00435632
ENSG00000189337	KAZN	309.098	0.753907	0.271937	2.77236	0.00556521	0.0224964
ENSG00000111254	AKAP3	26.0569	0.753875	0.278557	2.70636	0.00680262	0.0263789
ENSG00000165795	NDRG2	4436.3	0.753825	0.211704	3.56075	0.000369802	0.00270075
ENSG00000146285	SCML4	72.5953	0.753665	0.324543	2.32224	0.0202201	0.0613424
ENSG00000108604	SMARCD2	1485.89	0.753639	0.217522	3.46466	0.000530912	0.00359189
ENSG00000196421	C20orf204	21.9449	0.753504	0.494659	1.52328	0.127689	0.242284
ENSG00000135744	AGT	82733.5	0.753256	0.405174	1.85909	0.063014	0.144262
ENSG00000178385	PLEKHM3	771.803	0.753069	0.117097	6.43116	1.26633e-10	1.55144e-08
ENSG00000258441	LINC00641	258.645	0.752768	0.237443	3.17031	0.00152276	0.00829158
ENSG00000282851	BISPR	161.236	0.752584	0.279388	2.69369	0.0070666	0.0271781
ENSG00000186318	BACE1	1645.85	0.752476	0.16779	4.48463	7.30397e-06	0.000120038
ENSG00000088766	CRLS1	1859.28	0.752167	0.243286	3.09169	0.00199018	0.0102466
ENSG00000177465	ACOT4	325.864	0.751507	0.32719	2.29685	0.0216273	0.0645345
ENSG00000105707	HPN	10402.9	0.750468	0.261831	2.86623	0.00415391	0.0179571
ENSG00000167685	ZNF444	1110.52	0.750352	0.145564	5.15478	2.53932e-07	8.05517e-06
ENSG00000246695	RASSF8-AS1	245.009	0.750339	0.182327	4.11534	3.86602e-05	0.000446162
ENSG00000273448	ENSG00000273448	26.9287	0.750186	0.338563	2.21579	0.0267057	0.0761021
ENSG00000174990	CA5A	374.13	0.749967	0.204289	3.67111	0.000241498	0.0019169
ENSG00000153561	RMND5A	3376.07	0.749553	0.206877	3.62319	0.000290995	0.00222316
ENSG00000169047	IRS1	1800.25	0.749544	0.164857	4.54664	5.45101e-06	9.49126e-05
ENSG00000021826	CPS1	74862.6	0.749438	0.410269	1.8267	0.0677453	0.15211
ENSG00000179914	ITLN1	65.9102	0.74909	0.680368	1.10101	0.270893	0.417882
ENSG00000279236	ENSG00000279236	52.3395	0.748723	0.309393	2.41998	0.0155216	0.0501382
ENSG00000259924	ENSG00000259924	98.534	0.748419	0.322386	2.3215	0.0202597	0.0614186
ENSG00000129993	CBFA2T3	240.18	0.7482	0.362615	2.06334	0.0390799	0.101948
ENSG00000214967	NPIPA7	29.5978	0.748019	0.637611	1.17316	0.240732	0.383209
ENSG00000205885	C1RL-AS1	284.099	0.747994	0.183622	4.07355	4.63014e-05	0.000514335
ENSG00000036828	CASR	17.2904	0.747863	0.529436	1.41257	0.157784	0.282799
ENSG00000105519	CAPS	118.867	0.74786	0.265196	2.82003	0.00480196	0.020061
ENSG00000132361	CLUH	8040.15	0.74782	0.208919	3.57947	0.000344295	0.00254971
ENSG00000137133	HINT2	767.196	0.747654	0.192381	3.88632	0.000101775	0.000976569
ENSG00000140876	NUDT7	384.343	0.747167	0.27349	2.73197	0.00629562	0.0247535
ENSG00000099937	SERPIND1	6458.19	0.747126	0.479281	1.55885	0.119032	0.230472
ENSG00000145439	CBR4	1147.64	0.747089	0.187517	3.98411	6.77346e-05	0.000699566
ENSG00000228486	C2orf92	43.8484	0.746998	0.316225	2.36224	0.0181651	0.0564346
ENSG00000132600	PRMT7	429.135	0.746745	0.17388	4.29459	1.75017e-05	0.00023979
ENSG00000289361	ENSG00000289361	30.2364	0.746643	0.311568	2.3964	0.0165568	0.0524992
ENSG00000246082	NUDT16L2P	319.641	0.745968	0.225213	3.31228	0.000925403	0.00555012
ENSG00000205476	CCDC85C	1757.23	0.745907	0.259111	2.87871	0.00399299	0.0174218
ENSG00000164946	FREM1	60.2243	0.745292	0.483954	1.54	0.123559	0.23664
ENSG00000160216	AGPAT3	3616.34	0.744584	0.132388	5.62425	1.8631e-08	9.26455e-07
ENSG00000232724	TRIM80P	36.5247	0.744208	0.401289	1.85454	0.0636618	0.145254
ENSG00000001630	CYP51A1	7489.14	0.743806	0.390678	1.90389	0.0569248	0.133726
ENSG00000178772	CPN2	8561.27	0.743732	0.267777	2.77743	0.00547907	0.0223001
ENSG00000259379	MTND5P32	72.9168	0.743399	0.36641	2.02887	0.0424717	0.108273
ENSG00000205482	SPDYE18	28.9163	0.743075	0.353879	2.0998	0.0357462	0.0952348
ENSG00000238005	ENSG00000238005	49.3101	0.742999	0.324314	2.29098	0.0219643	0.0653137
ENSG00000166347	CYB5A	9750.47	0.742553	0.261333	2.84141	0.00449152	0.019042
ENSG00000119138	KLF9	7262.22	0.741812	0.208248	3.56216	0.000367816	0.00268741
ENSG00000279838	ENSG00000279838	56.1904	0.741563	0.36766	2.01698	0.0436974	0.110598
ENSG00000108771	DHX58	480.538	0.741365	0.290328	2.55354	0.0106634	0.0375112
ENSG00000172831	CES2	9341.16	0.741354	0.307799	2.40857	0.0160153	0.0512909
ENSG00000213563	C8orf82	1318.51	0.740225	0.227079	3.25977	0.00111501	0.00648042
ENSG00000106049	HIBADH	2302.52	0.740154	0.292675	2.52893	0.0114412	0.0396303
ENSG00000143850	PLEKHA6	1817.56	0.739992	0.231275	3.19962	0.00137608	0.00766362
ENSG00000280828	ENSG00000280828	58.1656	0.739571	0.29429	2.51307	0.0119687	0.041054
ENSG00000153721	CNKSR3	1723.76	0.739563	0.215371	3.43391	0.000594939	0.00391691
ENSG00000196696	PDXDC2P-NPIPB14P	735.9	0.73926	0.278569	2.65377	0.00795974	0.0297404
ENSG00000254704	ENSG00000254704	84.2032	0.739049	0.642632	1.15003	0.25013	0.394417
ENSG00000171444	MCC	2723.13	0.738899	0.201939	3.65902	0.000253178	0.00199
ENSG00000169696	ASPSCR1	1059.86	0.738792	0.195466	3.77965	0.000157047	0.00136834
ENSG00000162227	TAF6L	476.735	0.738649	0.1776	4.15906	3.19561e-05	0.000385365
ENSG00000127831	VIL1	1109.04	0.738621	0.598178	1.23478	0.216911	0.355946
ENSG00000175093	SPSB4	25.1684	0.738543	0.368016	2.00682	0.0447683	0.112589
ENSG00000100413	POLR3H	950.529	0.737696	0.256374	2.87742	0.00400946	0.0174721
ENSG00000133678	TMEM254	610.086	0.737469	0.265686	2.77571	0.00550805	0.0223519
ENSG00000128294	TPST2	2978.24	0.736983	0.242384	3.04056	0.0023614	0.0116465
ENSG00000172264	MACROD2	95.4743	0.736904	0.264589	2.78508	0.00535139	0.0218911
ENSG00000141642	ELAC1	198.672	0.736609	0.213198	3.45504	0.000550207	0.00368371
ENSG00000184500	PROS1	10867.9	0.736504	0.25237	2.91835	0.00351886	0.0158733
ENSG00000087237	CETP	172.261	0.736325	0.582343	1.26442	0.20608	0.342798
ENSG00000257433	RPAP3-DT	33.9478	0.735981	0.300671	2.4478	0.0143732	0.0472869
ENSG00000110455	ACCS	459.371	0.735662	0.265345	2.77248	0.00556315	0.0224964
ENSG00000230847	OCLNP1	56.9064	0.735346	0.636275	1.1557	0.247802	0.391624
ENSG00000235142	LINC02532	1978.04	0.735136	0.255956	2.87212	0.00407731	0.0177029
ENSG00000187650	VMAC	125.284	0.733818	0.235021	3.12236	0.0017941	0.00942306
ENSG00000258818	RNASE4	5183.65	0.733347	0.265787	2.75915	0.00579514	0.0231901
ENSG00000179988	PSTK	95.0098	0.733312	0.213037	3.44218	0.000577045	0.00382797
ENSG00000100242	SUN2	7386.83	0.733057	0.171358	4.27793	1.88635e-05	0.000252758
ENSG00000137960	GIPC2	708.579	0.732664	0.281544	2.60231	0.00925983	0.0334521
ENSG00000198478	SH3BGRL2	2535.6	0.732542	0.275299	2.66089	0.00779334	0.0292719
ENSG00000173531	MST1	10947.8	0.732534	0.257718	2.84238	0.00447775	0.0190071
ENSG00000171793	CTPS1	1614.65	0.73231	0.236535	3.09599	0.00196156	0.010111
ENSG00000214022	REPIN1	3341.18	0.732309	0.15644	4.68109	2.85359e-06	5.62804e-05
ENSG00000215388	ACTG1P3	25.9451	0.73207	0.374696	1.95377	0.0507285	0.122928
ENSG00000276023	DUSP14	312.276	0.731891	0.203599	3.59476	0.000324692	0.00243764
ENSG00000227403	LINC01806	72.4247	0.731857	0.353811	2.06849	0.0385935	0.100944
ENSG00000242193	CRYZL2P	838.935	0.731789	0.277227	2.63968	0.00829842	0.0307611
ENSG00000149150	SLC43A1	3272.47	0.731651	0.266995	2.74032	0.00613789	0.0242858
ENSG00000143375	CGN	1834.23	0.73154	0.289854	2.52382	0.0116086	0.0401052
ENSG00000259305	ZHX1-C8orf76	25.5437	0.73093	0.339068	2.1557	0.0311071	0.0854055
ENSG00000122121	XPNPEP2	723.098	0.730928	0.973777	0.750612	0.452886	0.598573
ENSG00000289699	ENSG00000289699	76.0664	0.73083	0.773237	0.945155	0.34458	0.493754
ENSG00000289085	ENSG00000289085	89.0495	0.730739	0.296439	2.46506	0.0136991	0.0455568
ENSG00000230461	PROX1-AS1	218.431	0.730703	0.208181	3.50994	0.000448208	0.00313393
ENSG00000162104	ADCY9	2310.9	0.730565	0.173442	4.21214	2.52958e-05	0.0003194
ENSG00000144406	UNC80	8.30097	0.730444	0.805887	0.906385	0.364732	0.514391
ENSG00000279107	ENSG00000279107	29.1806	0.730374	0.380291	1.92057	0.0547861	0.129839
ENSG00000140905	GCSH	1936.27	0.730126	0.227636	3.20742	0.00133929	0.00749783
ENSG00000004866	ST7	729.443	0.730113	0.185852	3.92846	8.54908e-05	0.000845753
ENSG00000183508	TENT5C	966.534	0.729876	0.333287	2.18993	0.0285292	0.0799509
ENSG00000204929	ENSG00000204929	21.048	0.729783	0.371183	1.9661	0.0492869	0.120523
ENSG00000213380	COG8	1039.4	0.729776	0.137968	5.28945	1.22684e-07	4.40387e-06
ENSG00000248592	STIMATE-MUSTN1	264.812	0.729719	0.212838	3.42852	0.000606885	0.00398163
ENSG00000258555	SPECC1L-ADORA2A	22.7903	0.729367	1.19703	0.609312	0.542318	0.677977
ENSG00000156968	MPV17L	1074.93	0.729166	0.352066	2.07111	0.0383486	0.100427
ENSG00000140398	NEIL1	344.015	0.728883	0.230581	3.16107	0.00157192	0.00849633
ENSG00000005379	TSPOAP1	126.457	0.728445	0.228991	3.18111	0.00146712	0.00805265
ENSG00000128607	KLHDC10	1789.74	0.728293	0.154949	4.70021	2.59891e-06	5.25595e-05
ENSG00000214013	GANC	701.593	0.728016	0.213642	3.40764	0.000655273	0.00419966
ENSG00000105379	ETFB	3810.24	0.727881	0.237441	3.06552	0.00217291	0.0109163
ENSG00000198342	ZNF442	118.038	0.727538	0.272275	2.67207	0.00753851	0.0285578
ENSG00000170500	LONRF2	239.159	0.727523	0.428499	1.69784	0.089538	0.18744
ENSG00000288849	ENSG00000288849	539.191	0.727149	0.331629	2.19266	0.028332	0.0796226
ENSG00000272604	ENSG00000272604	32.9233	0.72697	0.252293	2.88145	0.00395848	0.0173302
ENSG00000176428	VPS37D	80.2312	0.726716	0.317899	2.286	0.0222545	0.0659985
ENSG00000150907	FOXO1	2774.08	0.72627	0.22759	3.19113	0.00141716	0.00784542
ENSG00000253716	MINCR	35.8374	0.726223	0.302236	2.40283	0.0162686	0.0518576
ENSG00000133835	HSD17B4	11085.6	0.726216	0.237062	3.0634	0.00218838	0.0109724
ENSG00000010318	PHF7	117.587	0.725961	0.146674	4.94949	7.44089e-07	1.9119e-05
ENSG00000107736	CDH23	791.226	0.725856	0.348539	2.08257	0.0372908	0.0983884
ENSG00000137411	VARS2	931.839	0.724985	0.155984	4.64782	3.35455e-06	6.36536e-05
ENSG00000163827	LRRC2	408.264	0.724596	0.273792	2.64651	0.0081326	0.0302592
ENSG00000114126	TFDP2	1038.09	0.724287	0.207655	3.48794	0.000486765	0.00334814
ENSG00000234684	SDCBP2-AS1	48.3659	0.723963	0.310797	2.32938	0.0198392	0.0603817
ENSG00000254929	ENSG00000254929	126.869	0.723297	0.432797	1.67122	0.0946791	0.194898
ENSG00000213930	GALT	1174.37	0.723053	0.284886	2.53804	0.0111474	0.0388856
ENSG00000225470	JPX	957.078	0.722972	0.206203	3.50612	0.000454689	0.00317138
ENSG00000074935	TUBE1	950.37	0.722518	0.266054	2.71568	0.00661394	0.0257358
ENSG00000198270	TMEM116	145.3	0.722291	0.262285	2.75385	0.00588996	0.0235127
ENSG00000187187	ZNF546	177.161	0.722233	0.264628	2.72924	0.00634813	0.0249158
ENSG00000186377	CYP4X1	48.7264	0.721075	0.424875	1.69715	0.0896689	0.187604
ENSG00000108352	RAPGEFL1	157.322	0.721031	0.371061	1.94316	0.051997	0.125355
ENSG00000214435	AS3MT	714.604	0.72067	0.271838	2.6511	0.00802307	0.0299439
ENSG00000049239	H6PD	20036.9	0.719961	0.233753	3.08001	0.00206996	0.0105327
ENSG00000121104	FAM117A	284.603	0.719617	0.244392	2.94452	0.00323461	0.0148567
ENSG00000156110	ADK	2474.15	0.719429	0.247204	2.91027	0.0036112	0.0162034
ENSG00000160781	PAQR6	29.9671	0.719117	0.381847	1.88326	0.0596653	0.138544
ENSG00000021852	C8B	13520.9	0.718937	0.328665	2.18745	0.0287099	0.0802577
ENSG00000255284	ENSG00000255284	78.0936	0.718662	0.324129	2.21721	0.0266089	0.0758774
ENSG00000227398	KIF9-AS1	77.2535	0.718522	0.204164	3.51933	0.000432639	0.0030554
ENSG00000149485	FADS1	3282.96	0.718458	0.343949	2.08885	0.0367212	0.0971892
ENSG00000108439	PNPO	5193.52	0.718379	0.25591	2.80716	0.00499807	0.0207416
ENSG00000107954	NEURL1	23.3675	0.718184	0.521184	1.37799	0.168207	0.296269
ENSG00000131242	RAB11FIP4	359.733	0.71712	0.242813	2.95339	0.00314307	0.014535
ENSG00000146416	AIG1	2329.24	0.716945	0.198943	3.60377	0.000313634	0.00236863
ENSG00000113594	LIFR	5329.02	0.71668	0.272398	2.631	0.00851329	0.0313514
ENSG00000216775	ENSG00000216775	130.105	0.716174	0.389875	1.83693	0.0662201	0.149537
ENSG00000258819	LINC02289	59.2351	0.716161	0.405139	1.76769	0.0771121	0.16754
ENSG00000248487	ABHD14A	178.374	0.715955	0.217714	3.28851	0.00100718	0.00595812
ENSG00000108515	ENO3	777.842	0.7157	0.331713	2.15759	0.0309598	0.0851117
ENSG00000006468	ETV1	336.318	0.71552	0.300391	2.38196	0.0172208	0.0541073
ENSG00000223797	ENTPD3-AS1	95.6204	0.715385	0.271711	2.63289	0.00846628	0.0312259
ENSG00000272269	NUP153-AS1	28.472	0.715287	0.327937	2.18117	0.0291705	0.0811796
ENSG00000273381	ENSG00000273381	23.233	0.715161	0.459124	1.55767	0.119313	0.230803
ENSG00000137364	TPMT	1847.64	0.714299	0.214034	3.33731	0.000845934	0.00515209
ENSG00000280087	ENSG00000280087	59.2692	0.71427	0.298489	2.39295	0.0167133	0.0528567
ENSG00000112144	CILK1	823.73	0.714261	0.18513	3.85816	0.000114242	0.00107246
ENSG00000136463	TACO1	1327.53	0.714235	0.195153	3.65986	0.000252349	0.00198533
ENSG00000165474	GJB2	944.118	0.713794	0.326596	2.18556	0.0288482	0.0804978
ENSG00000234432	ENSG00000234432	22.1637	0.713216	0.325759	2.1894	0.0285677	0.0800436
ENSG00000138771	SHROOM3	2481.02	0.71306	0.266374	2.67692	0.00743034	0.0282239
ENSG00000006757	PNPLA4	395.428	0.71253	0.359578	1.98157	0.0475271	0.117322
ENSG00000179085	DPM3	382.96	0.711629	0.239301	2.97378	0.00294156	0.0137879
ENSG00000289595	ENSG00000289595	47.8364	0.711602	0.396997	1.79246	0.0730589	0.16096
ENSG00000174327	SLC16A13	1224.15	0.711599	0.432407	1.64567	0.099832	0.202673
ENSG00000262766	ENSG00000262766	21.003	0.71071	0.391514	1.81528	0.0694802	0.155117
ENSG00000270820	USP34-DT	57.25	0.70988	0.346748	2.04725	0.0406335	0.10506
ENSG00000059769	DNAJC25	706.725	0.709656	0.229112	3.09741	0.00195218	0.0100811
ENSG00000279078	SND1-IT1	100.044	0.709321	0.289058	2.4539	0.0141315	0.0466824
ENSG00000257303	CNPY2-AS1	22.1698	0.709044	0.328983	2.15526	0.0311414	0.0854721
ENSG00000289017	ENSG00000289017	87.9897	0.708938	0.275694	2.57146	0.0101269	0.0360076
ENSG00000241570	PAQR9-AS1	70.683	0.708516	0.335492	2.11188	0.0346972	0.0930117
ENSG00000110074	FOXRED1	864.251	0.708349	0.202571	3.49679	0.000470899	0.00326157
ENSG00000272143	FGF14-AS2	51.223	0.708275	0.274841	2.57704	0.00996513	0.0355669
ENSG00000065154	OAT	1522.74	0.70815	0.345058	2.05226	0.0401441	0.104082
ENSG00000164038	SLC9B2	1557.8	0.708117	0.228369	3.10076	0.00193024	0.0100198
ENSG00000279801	ENSG00000279801	46.5695	0.707842	0.380938	1.85815	0.063147	0.144469
ENSG00000212907	MT-ND4L	7631.3	0.707508	0.369897	1.91271	0.0557847	0.131541
ENSG00000226752	CUTALP	335.691	0.706771	0.253519	2.78784	0.005306	0.0217507
ENSG00000257135	ODC1-DT	130.621	0.70674	0.291092	2.42789	0.0151869	0.0493209
ENSG00000160785	SLC25A44	1737.67	0.7067	0.162667	4.34447	1.39615e-05	0.000202268
ENSG00000123200	ZC3H13	4308.47	0.70618	0.205687	3.43328	0.000596328	0.003923
ENSG00000198947	DMD	2424.52	0.706137	0.261419	2.70117	0.00690955	0.0266773
ENSG00000162599	NFIA	7827.67	0.705992	0.2306	3.06155	0.00220197	0.0110275
ENSG00000258704	SRP54-AS1	48.4571	0.705845	0.203676	3.46553	0.000529197	0.00358315
ENSG00000008130	NADK	3642.47	0.705678	0.134431	5.24938	1.52609e-07	5.24309e-06
ENSG00000196083	IL1RAP	4587.39	0.705508	0.299252	2.35758	0.0183947	0.0570431
ENSG00000134716	CYP2J2	1854.75	0.705345	0.329252	2.14227	0.0321721	0.0876359
ENSG00000259600	ENSG00000259600	55.6251	0.704539	0.377582	1.86592	0.0620519	0.142714
ENSG00000123838	C4BPA	37650.1	0.703987	0.359198	1.95988	0.0500094	0.121744
ENSG00000167700	MFSD3	377.328	0.70387	0.237581	2.96266	0.00304998	0.0141899
ENSG00000244255	ENSG00000244255	483.578	0.703703	0.291973	2.41017	0.0159453	0.0511414
ENSG00000255026	ENSG00000255026	92.4093	0.703352	0.622421	1.13003	0.258465	0.404019
ENSG00000280173	ENSG00000280173	22.8117	0.703093	0.276902	2.53914	0.0111127	0.0387865
ENSG00000277991	ENSG00000277991	203.005	0.703056	0.843489	0.83351	0.404557	0.554487
ENSG00000176771	NCKAP5	282.44	0.702959	0.325894	2.15702	0.0310045	0.0851805
ENSG00000236138	DUX4L26	27.1415	0.702848	0.601282	1.16891	0.242438	0.38509
ENSG00000185924	RTN4RL1	157.786	0.702552	0.478789	1.46735	0.14228	0.262754
ENSG00000262468	LINC01569	52.6888	0.702248	0.304738	2.30443	0.0211985	0.0635579
ENSG00000138867	GUCD1	6300.77	0.701983	0.241366	2.90838	0.00363303	0.0162928
ENSG00000100403	ZC3H7B	4352.51	0.701799	0.14148	4.96039	7.03511e-07	1.82989e-05
ENSG00000101444	AHCY	3669.75	0.70176	0.1645	4.26602	1.98994e-05	0.000262433
[truncated: 14,908 more rows]

## Sheet: Genes-Rejected-2 vs Rejected-1
Ensembl-ID	Gene Symbol	baseMean	log2FoldChange	lfcSE	stat	pvalue	padj
ENSG00000140505	CYP1A2	2579.68	4.91477	0.798539	6.1547	7.52195e-10	5.76439e-08
ENSG00000280614	ENSG00000280614	16.7326	4.62138	2.94856	1.56734	0.117036	0.224972
ENSG00000167910	CYP7A1	69.7786	4.35307	0.711848	6.11517	9.64544e-10	7.12295e-08
ENSG00000235669	CHN2-AS1	34.8154	4.32315	0.904643	4.77885	1.76301e-06	3.39125e-05
ENSG00000270066	ENSG00000270066	21.4417	4.00101	2.62371	1.52494	0.127273	0.239314
ENSG00000248144	ADH1C	7250.55	3.84867	0.487615	7.89285	2.95367e-15	1.47553e-12
ENSG00000160868	CYP3A4	20484	3.83481	0.923265	4.15353	3.2738e-05	0.000366307
ENSG00000203772	SPRN	114.635	3.73559	1.41976	2.63113	0.00851005	0.0303407
ENSG00000289220	ENSG00000289220	167.395	3.69329	0.431539	8.55841	1.14435e-17	1.29578e-14
ENSG00000124713	GNMT	1612.39	3.56079	0.653116	5.45201	4.98041e-08	1.84699e-06
ENSG00000260802	SERTM2	165.655	3.4933	0.727014	4.805	1.54754e-06	3.0617e-05
ENSG00000106633	GCK	96.2581	3.41813	0.786346	4.34686	1.38102e-05	0.000179882
ENSG00000100867	DHRS2	218.371	3.24735	0.447681	7.25371	4.05512e-13	1.01289e-10
ENSG00000042781	USH2A	189.015	3.24148	0.399875	8.10623	5.22163e-16	3.69539e-13
ENSG00000105695	MAG	21.5305	3.19169	1.00456	3.1772	0.00148704	0.00773342
ENSG00000235292	ENSG00000235292	30.0785	3.14647	1.04691	3.00548	0.00265162	0.0121822
ENSG00000021461	CYP3A43	79.9309	3.13218	0.651287	4.80921	1.51528e-06	3.0137e-05
ENSG00000170509	HSD17B13	1545.96	3.08171	0.659298	4.67422	2.95067e-06	5.14549e-05
ENSG00000283526	PRRT1B	47.2087	3.08131	0.456676	6.74725	1.50674e-11	2.18735e-09
ENSG00000248319	LINC02275	59.677	3.06299	0.590246	5.18934	2.11038e-07	5.87278e-06
ENSG00000248685	LINC02484	69.8672	3.02707	0.390459	7.75259	9.00394e-15	3.92133e-12
ENSG00000144908	ALDH1L1	10911	2.92387	0.37525	7.79178	6.60696e-15	2.95314e-12
ENSG00000196616	ADH1B	61392	2.91864	0.347928	8.38863	4.91856e-17	4.39694e-14
ENSG00000156234	CXCL13	174.838	2.90374	1.1195	2.59377	0.00949299	0.0329394
ENSG00000151365	THRSP	2531.12	2.89333	0.723172	4.00089	6.31058e-05	0.000623532
ENSG00000287401	ENSG00000287401	50.7012	2.87542	0.483251	5.95015	2.67902e-09	1.63094e-07
ENSG00000176635	HORMAD2	47.3595	2.85844	0.547686	5.21912	1.79774e-07	5.17537e-06
ENSG00000196553	CCDC196	32.832	2.81336	0.562263	5.00364	5.6258e-07	1.32164e-05
ENSG00000256612	CYP2B7P	521.358	2.79063	0.824574	3.38433	0.000713515	0.00429449
ENSG00000109956	B3GAT1	226.376	2.78049	0.559214	4.97213	6.62205e-07	1.50771e-05
ENSG00000187758	ADH1A	5940.97	2.77761	0.393244	7.06332	1.62569e-12	3.40893e-10
ENSG00000205865	FAM99B	177.207	2.76399	0.644966	4.28549	1.82339e-05	0.000225567
ENSG00000259108	LINC01595	32.6112	2.75333	0.653112	4.21571	2.48991e-05	0.000290861
ENSG00000139352	ASCL1	22.3226	2.74349	1.3083	2.097	0.0359938	0.0925173
ENSG00000198099	ADH4	11799.8	2.72518	0.500808	5.44157	5.28124e-08	1.93323e-06
ENSG00000215124	AMD1P4	111.262	2.69658	0.420175	6.41775	1.38306e-10	1.38184e-08
ENSG00000149124	GLYAT	2598	2.68692	0.76748	3.50096	0.000463578	0.00303893
ENSG00000289248	ENSG00000289248	163.44	2.68511	0.472974	5.67708	1.37013e-08	6.3067e-07
ENSG00000283342	NBPF13P	246.268	2.65749	0.636102	4.17777	2.94382e-05	0.000336932
ENSG00000249684	ENSG00000249684	27.2333	2.65297	0.531946	4.98729	6.12318e-07	1.41307e-05
ENSG00000285427	SOD2-OT1	24.1022	2.64676	0.570758	4.63728	3.53027e-06	5.9604e-05
ENSG00000271681	ENSG00000271681	57.1217	2.63034	0.465678	5.64841	1.61936e-08	7.225e-07
ENSG00000175003	SLC22A1	10788.7	2.61805	0.500012	5.23597	1.64119e-07	4.80614e-06
ENSG00000149809	TM7SF2	1821.13	2.59236	0.468888	5.52874	3.22534e-08	1.3129e-06
ENSG00000198077	CYP2A7	305.163	2.58179	0.935421	2.76003	0.00577964	0.0223057
ENSG00000258555	SPECC1L-ADORA2A	66.3285	2.57062	1.15247	2.23053	0.0257121	0.071488
ENSG00000164188	RANBP3L	130.412	2.5655	0.443988	5.77832	7.54489e-09	3.8716e-07
ENSG00000286024	ENSG00000286024	149.094	2.5552	0.480184	5.3213	1.03031e-07	3.30809e-06
ENSG00000235333	PVRIG2P	30.2517	2.55388	1.92076	1.32961	0.183645	0.312923
ENSG00000112972	HMGCS1	22657.2	2.54264	0.472676	5.37924	7.4799e-08	2.53585e-06
ENSG00000184999	SLC22A10	518.689	2.53865	0.770864	3.29324	0.000990381	0.0055389
ENSG00000244067	GSTA2	77.1568	2.51087	0.651312	3.85509	0.000115687	0.000996424
ENSG00000123496	IL13RA2	48.8415	2.50887	0.624939	4.01459	5.95494e-05	0.000597076
ENSG00000103154	NECAB2	65.889	2.50472	0.507233	4.938	7.89285e-07	1.73653e-05
ENSG00000091831	ESR1	727.055	2.50358	0.390681	6.40823	1.47222e-10	1.45382e-08
ENSG00000237949	LINC00844	302.451	2.49884	0.589215	4.24097	2.22551e-05	0.000265825
ENSG00000288974	ENSG00000288974	56.6136	2.49461	0.463602	5.38093	7.41034e-08	2.51969e-06
ENSG00000261481	CARHSP1-DT	30.4819	2.47054	0.781625	3.16078	0.00157349	0.00810193
ENSG00000227201	CNN2P1	23.4729	2.46649	0.567084	4.34942	1.36496e-05	0.000178475
ENSG00000105398	SULT2A1	21629.8	2.45313	0.505159	4.85615	1.19687e-06	2.46411e-05
ENSG00000227117	HORMAD2-AS1	331.466	2.44466	0.562928	4.34275	1.40711e-05	0.00018272
ENSG00000267467	APOC4	1537.91	2.43422	0.726552	3.35038	0.000807018	0.00472662
ENSG00000246090	ENSG00000246090	90.2947	2.42936	0.512349	4.74162	2.1202e-06	3.94432e-05
ENSG00000260293	ENSG00000260293	56.7225	2.42571	0.35963	6.74501	1.53013e-11	2.20248e-09
ENSG00000196208	GREB1	374.823	2.42204	0.305946	7.91657	2.44158e-15	1.33775e-12
ENSG00000122787	AKR1D1	1809.63	2.42104	0.665066	3.64029	0.000272327	0.00199067
ENSG00000109084	TMEM97	2939.69	2.39472	0.419564	5.70764	1.14552e-08	5.46537e-07
ENSG00000134760	DSG1	69.928	2.39336	0.473702	5.05245	4.36181e-07	1.07215e-05
ENSG00000273154	ENSG00000273154	368.757	2.39007	0.398618	5.9959	2.02367e-09	1.31405e-07
ENSG00000261701	HPR	4332.98	2.37462	0.455079	5.21805	1.80814e-07	5.18877e-06
ENSG00000250333	ENSG00000250333	29.681	2.37294	0.574673	4.12921	3.64019e-05	0.00039941
ENSG00000135960	EDAR	30.3967	2.36616	0.489217	4.83663	1.32062e-06	2.67669e-05
ENSG00000139547	RDH16	4553.31	2.36392	0.452215	5.22742	1.71887e-07	4.9906e-06
ENSG00000143819	EPHX1	14112.1	2.36294	0.382265	6.18143	6.3525e-10	5.07181e-08
ENSG00000131620	ANO1	4294.3	2.36207	0.474691	4.97601	6.49072e-07	1.48378e-05
ENSG00000225765	LINC01831	72.553	2.35789	0.456798	5.16177	2.44621e-07	6.64782e-06
ENSG00000278965	ENSG00000278965	23.9521	2.35394	0.583916	4.03131	5.54678e-05	0.000560786
ENSG00000287320	ENSG00000287320	21.07	2.35106	0.469236	5.0104	5.43161e-07	1.28752e-05
ENSG00000280306	ENSG00000280306	100.235	2.33615	0.499334	4.67852	2.88947e-06	5.07525e-05
ENSG00000261578	ENSG00000261578	334.186	2.33138	0.463671	5.0281	4.95366e-07	1.19345e-05
ENSG00000289484	ENSG00000289484	24.7729	2.30203	0.406389	5.6646	1.47371e-08	6.65717e-07
ENSG00000287064	ENSG00000287064	26.1563	2.2958	0.782107	2.9354	0.00333115	0.0145486
ENSG00000229425	ENSG00000229425	69.1998	2.29522	0.633215	3.62472	0.000289277	0.00208105
ENSG00000108830	RND2	94.5051	2.29354	0.485514	4.72395	2.31307e-06	4.1929e-05
ENSG00000137204	SLC22A7	5162.29	2.29284	0.469261	4.88606	1.02873e-06	2.16517e-05
ENSG00000215186	GOLGA6B	36.935	2.28491	0.543679	4.20267	2.63781e-05	0.000305616
ENSG00000233381	AK4P3	62.8592	2.28099	0.810525	2.81421	0.00488978	0.0195972
ENSG00000168306	ACOX2	2272.35	2.27927	0.389997	5.84434	5.08596e-09	2.76875e-07
ENSG00000116882	HAO2	3201.12	2.27716	0.61532	3.70078	0.000214942	0.00163712
ENSG00000248709	ENSG00000248709	77.6168	2.26497	0.434414	5.21385	1.84965e-07	5.29787e-06
ENSG00000100652	SLC10A1	1681.05	2.26467	0.620102	3.65209	0.000260119	0.00192009
ENSG00000259479	SORD2P	1878.82	2.26445	0.34771	6.51248	7.39224e-11	8.31505e-09
ENSG00000225756	DBH-AS1	381.029	2.243	0.261482	8.57803	9.65076e-18	1.17084e-14
ENSG00000160285	LSS	5694.74	2.23789	0.471361	4.74772	2.05727e-06	3.83986e-05
ENSG00000279428	ENSG00000279428	130.271	2.22973	0.73463	3.03518	0.00240395	0.0112793
ENSG00000158292	GPR153	709.232	2.22968	0.348659	6.39502	1.60522e-10	1.57599e-08
ENSG00000025423	HSD17B6	10571.4	2.22784	0.486957	4.57502	4.76179e-06	7.68082e-05
ENSG00000165646	SLC18A2	66.5363	2.22479	0.524215	4.24404	2.19526e-05	0.000262952
ENSG00000248740	LINC02428	122.965	2.22399	0.527343	4.21735	2.47194e-05	0.000289159
ENSG00000232667	ENSG00000232667	65.9236	2.22124	0.437639	5.0755	3.86471e-07	9.71037e-06
ENSG00000271239	ENSG00000271239	21.7513	2.20881	0.730961	3.0218	0.0025128	0.0116609
ENSG00000161267	BDH1	3302.26	2.20004	0.366611	6.00103	1.96072e-09	1.28488e-07
ENSG00000288734	ENSG00000288734	114.134	2.19375	0.64008	3.4273	0.000609606	0.00377338
ENSG00000203811	H3C14	9.64294	2.19218	2.92916	0.748398	0.45422	0.59807
ENSG00000109511	ANXA10	439.04	2.1908	0.404034	5.42233	5.88284e-08	2.12144e-06
ENSG00000288100	ENSG00000288100	24.8905	2.19078	0.441302	4.96436	6.89294e-07	1.56102e-05
ENSG00000250266	LINC01612	79.6352	2.19059	0.623747	3.51198	0.00044478	0.00294526
ENSG00000134240	HMGCS2	20033.7	2.18542	0.510396	4.28182	1.85371e-05	0.000228873
ENSG00000261829	ENSG00000261829	48.8883	2.18435	0.384182	5.68571	1.30269e-08	6.06197e-07
ENSG00000273047	ENSG00000273047	311.498	2.18162	0.575002	3.79412	0.000148171	0.00121814
ENSG00000083807	SLC27A5	4561.04	2.16548	0.310804	6.96734	3.22984e-12	6.07453e-10
ENSG00000172425	TTC36	313.263	2.1619	0.495469	4.36334	1.28093e-05	0.000169709
ENSG00000213512	GBP7	586.683	2.14555	0.518094	4.14123	3.45441e-05	0.000383485
ENSG00000250056	LINC01018	1363.87	2.13946	0.464722	4.60375	4.14957e-06	6.84941e-05
ENSG00000184227	ACOT1	1001.89	2.13832	0.388442	5.50488	3.69429e-08	1.45924e-06
ENSG00000105697	HAMP	5822.94	2.12722	0.656318	3.24114	0.00119055	0.0064295
ENSG00000129151	BBOX1	320.055	2.11893	0.556736	3.80598	0.000141243	0.00117369
ENSG00000255974	CYP2A6	5710.57	2.11797	0.854507	2.47859	0.0131902	0.0424631
ENSG00000249364	ENSG00000249364	1176.55	2.11611	0.369617	5.72515	1.03345e-08	5.02954e-07
ENSG00000111700	SLCO1B3	4095.55	2.11557	0.435344	4.85953	1.17667e-06	2.42841e-05
ENSG00000286081	ENSG00000286081	125.262	2.11312	0.569784	3.70863	0.00020838	0.00159717
ENSG00000198670	LPA	3876.68	2.11136	0.508777	4.14988	3.32653e-05	0.000371469
ENSG00000162882	HAAO	1671.64	2.11047	0.308737	6.83582	8.15364e-12	1.31895e-09
ENSG00000172955	ADH6	5645.73	2.10858	0.395994	5.32478	1.01077e-07	3.2515e-06
ENSG00000215483	LINC00598	261.641	2.10786	0.548936	3.83989	0.000123089	0.00105111
ENSG00000286398	ENSG00000286398	56.1198	2.09954	0.689327	3.04578	0.00232077	0.0109937
ENSG00000123453	SARDH	4661.43	2.09695	0.316801	6.61915	3.61272e-11	4.61369e-09
ENSG00000131069	ACSS2	5132.21	2.0964	0.400297	5.23712	1.63106e-07	4.793e-06
ENSG00000143845	ETNK2	3974.7	2.08975	0.424364	4.92442	8.46089e-07	1.8377e-05
ENSG00000131781	FMO5	4733.23	2.08942	0.357991	5.8365	5.33099e-09	2.86541e-07
ENSG00000279159	ENSG00000279159	275.324	2.0886	0.462688	4.51405	6.35999e-06	9.75413e-05
ENSG00000223991	ENSG00000223991	163.611	2.08355	0.621806	3.3508	0.000805784	0.00472102
ENSG00000105251	SHD	50.4507	2.08109	0.263912	7.88556	3.13132e-15	1.51959e-12
ENSG00000260850	ENSG00000260850	163.044	2.07301	0.442105	4.68895	2.7461e-06	4.85354e-05
ENSG00000143627	PKLR	2366.99	2.07185	0.504553	4.1063	4.02045e-05	0.000432472
ENSG00000278518	ENSG00000278518	60.4651	2.07019	0.525595	3.93875	8.19066e-05	0.000758138
ENSG00000120437	ACAT2	4255.06	2.06665	0.397219	5.2028	1.96304e-07	5.55704e-06
ENSG00000066813	ACSM2B	11536.6	2.05906	0.465655	4.42185	9.78612e-06	0.000137483
ENSG00000224114	ENSG00000224114	28.7918	2.0586	1.55193	1.32648	0.184681	0.314151
ENSG00000183230	CTNNA3	190.536	2.05218	0.521437	3.93561	8.29845e-05	0.000766444
ENSG00000256847	CCND2P1	32.4111	2.051	0.563871	3.63735	0.000275453	0.00200711
ENSG00000185038	MROH2A	29.3965	2.04588	0.703868	2.90663	0.00365345	0.0156268
ENSG00000007001	UPP2	115.56	2.04191	0.589203	3.46555	0.000529144	0.00337369
ENSG00000151224	MAT1A	37029.8	2.0327	0.21893	9.28472	1.62137e-20	6.88475e-17
ENSG00000138115	CYP2C8	17383.6	2.0305	0.690039	2.94259	0.0032548	0.0142886
ENSG00000165731	RET	236.635	2.0287	0.623754	3.25239	0.00114437	0.00623985
ENSG00000230645	LINC01818	22.1129	2.0271	0.518298	3.91108	9.18862e-05	0.000830153
ENSG00000198515	CNGA1	194.806	2.02443	0.416186	4.86426	1.14888e-06	2.37393e-05
ENSG00000169710	FASN	33493.5	2.01137	0.364451	5.51889	3.41148e-08	1.37308e-06
ENSG00000126231	PROZ	838.468	2.01038	0.40456	4.96931	6.71928e-07	1.52576e-05
ENSG00000135423	GLS2	1443.16	2.00245	0.393453	5.08942	3.59158e-07	9.14588e-06
ENSG00000132854	KANK4	52.379	2.00183	0.432524	4.62825	3.68762e-06	6.18916e-05
ENSG00000227712	ENSG00000227712	33.6253	2.00134	0.357667	5.59555	2.19928e-08	9.36208e-07
ENSG00000168913	ENHO	34.5087	1.9982	0.391783	5.10028	3.39154e-07	8.79472e-06
ENSG00000199488	RNU1-70P	32.3732	1.99582	0.447581	4.45913	8.22923e-06	0.000118855
ENSG00000170522	ELOVL6	3342.06	1.99412	0.339641	5.87127	4.32469e-09	2.40245e-07
ENSG00000249948	GBA3	1306.07	1.98953	0.549975	3.61748	0.000297482	0.00212389
ENSG00000213398	LCAT	1598.1	1.98695	0.44175	4.4979	6.86288e-06	0.000103706
ENSG00000109576	AADAT	425.348	1.98639	0.375707	5.28706	1.24297e-07	3.85253e-06
ENSG00000167588	GPD1	4189.84	1.97928	0.416696	4.74994	2.03477e-06	3.82183e-05
ENSG00000198610	AKR1C4	3163.49	1.97757	0.459087	4.30761	1.65026e-05	0.000207781
ENSG00000241224	C3orf85	205.504	1.96882	0.445275	4.42159	9.79764e-06	0.000137531
ENSG00000161031	PGLYRP2	1986.34	1.9679	0.498274	3.94943	7.83379e-05	0.000735528
ENSG00000203896	LIME1	499.703	1.96563	0.383773	5.12187	3.02523e-07	7.94182e-06
ENSG00000162881	OXER1	158.353	1.96547	0.336959	5.83297	5.44494e-09	2.91742e-07
ENSG00000147647	DPYS	7330.97	1.96287	0.305256	6.43026	1.27383e-10	1.31127e-08
ENSG00000169738	DCXR	9078.64	1.9625	0.327356	5.99501	2.03471e-09	1.31405e-07
ENSG00000160221	GATD3	903.442	1.96106	0.773923	2.53393	0.0112793	0.0377272
ENSG00000163581	SLC2A2	10677	1.95045	0.425845	4.58019	4.64547e-06	7.55055e-05
ENSG00000186480	INSIG1	23315.3	1.94847	0.372779	5.22688	1.72392e-07	4.99673e-06
ENSG00000257046	SLCO1B3-SLCO1B7	32.0945	1.94509	0.86258	2.25497	0.0241354	0.0681529
ENSG00000286181	ENSG00000286181	31.013	1.9438	0.69308	2.80457	0.00503831	0.0200599
ENSG00000132437	DDC	989.587	1.94338	0.560249	3.46878	0.000522834	0.0033416
ENSG00000188525	ENSG00000188525	59.7429	1.9433	0.782693	2.48283	0.0130342	0.0420964
ENSG00000239389	PCDHA13	59.844	1.94244	0.530857	3.65907	0.000253132	0.00187585
ENSG00000137561	TTPA	3181.57	1.93884	0.314587	6.16312	7.13255e-10	5.57707e-08
ENSG00000005421	PON1	6135.1	1.9368	0.400189	4.83971	1.30028e-06	2.64812e-05
ENSG00000228291	ARL4AP3	46.1622	1.93564	0.518455	3.73347	0.000188862	0.00147826
ENSG00000144820	ADGRG7	456.726	1.93499	0.392973	4.92398	8.48027e-07	1.83956e-05
ENSG00000116183	PAPPA2	304.153	1.93462	0.47277	4.0921	4.27482e-05	0.000454539
ENSG00000185813	PCYT2	3625.58	1.93246	0.274925	7.02903	2.0797e-12	4.20521e-10
ENSG00000157103	SLC6A1	1631.32	1.93148	0.404884	4.77046	1.83804e-06	3.50024e-05
ENSG00000197408	CYP2B6	3330.41	1.92901	0.855404	2.25509	0.0241277	0.0681424
ENSG00000164237	CMBL	2720.32	1.91585	0.410951	4.66198	3.13179e-06	5.40583e-05
ENSG00000198156	NPIPB6	21.6736	1.91176	0.993984	1.92333	0.0544384	0.126801
ENSG00000274225	ENSG00000274225	34.264	1.90911	0.312557	6.10805	1.00855e-09	7.35206e-08
ENSG00000164742	ADCY1	1805.33	1.89832	0.282434	6.72131	1.80104e-11	2.54922e-09
ENSG00000253598	SLC10A5	179.117	1.89265	0.415159	4.55885	5.14347e-06	8.15704e-05
ENSG00000134612	FOLH1B	227.027	1.89105	0.801676	2.35888	0.0183304	0.0551731
ENSG00000100448	CTSG	35.6894	1.88838	0.663316	2.84688	0.00441498	0.0180478
ENSG00000100024	UPB1	3479.16	1.88711	0.33741	5.59293	2.23275e-08	9.45717e-07
ENSG00000163554	SPTA1	49.098	1.8818	0.715623	2.6296	0.00854847	0.0304394
ENSG00000264569	DCXR-DT	33.5149	1.87733	0.414385	4.53039	5.88752e-06	9.14073e-05
ENSG00000273117	INSIG1-DT	103.256	1.87491	0.388449	4.82665	1.38847e-06	2.80084e-05
ENSG00000244474	UGT1A4	5542.24	1.8702	0.400234	4.67277	2.97168e-06	5.17682e-05
ENSG00000164512	ANKRD55	56.7249	1.87001	0.453974	4.11921	3.80176e-05	0.000413929
ENSG00000164344	KLKB1	2636.62	1.86964	0.474261	3.94221	8.07334e-05	0.000752088
ENSG00000228445	UGT1A2P	47.3763	1.86962	0.471172	3.96802	7.24735e-05	0.000694283
ENSG00000152990	ADGRA3	3988.24	1.86786	0.310569	6.01432	1.80643e-09	1.19852e-07
ENSG00000260653	ENSG00000260653	41.793	1.8669	0.570891	3.27015	0.0010749	0.00591423
ENSG00000254607	ENSG00000254607	64.8862	1.86423	0.846057	2.20343	0.0275643	0.0755738
ENSG00000108231	LGI1	21.4685	1.8603	0.687781	2.70478	0.00683492	0.0255293
ENSG00000205754	SLCO1B7	88.825	1.86002	0.525486	3.53962	0.000400709	0.00271807
ENSG00000166840	GLYATL1	4958.24	1.86	0.476458	3.90381	9.46907e-05	0.000848271
ENSG00000049768	FOXP3	62.6409	1.85473	0.686164	2.70304	0.00687094	0.0256075
ENSG00000162068	NTN3	22.13	1.85318	0.412032	4.49767	6.87011e-06	0.000103723
ENSG00000249173	LINC01093	707.256	1.85044	0.48445	3.81966	0.000133633	0.0011242
ENSG00000160282	FTCD	4421.67	1.85024	0.273058	6.776	1.23553e-11	1.8737e-09
ENSG00000215644	GCGR	1144.01	1.84964	0.209183	8.84222	9.38319e-19	2.27676e-15
ENSG00000143416	SELENBP1	5422.75	1.84931	0.385296	4.79971	1.58899e-06	3.13079e-05
ENSG00000041515	MYO16	100.991	1.84853	0.321143	5.75608	8.60875e-09	4.27543e-07
ENSG00000162365	CYP4A22	1482.28	1.84674	0.503559	3.66738	0.000245049	0.00182828
ENSG00000287956	ENSG00000287956	56.2634	1.84455	0.482163	3.82557	0.000130468	0.00110359
ENSG00000167195	GOLGA6C	37.3849	1.84415	0.57473	3.20872	0.00133326	0.00704805
ENSG00000136457	CHAD	98.8142	1.84195	0.365461	5.04007	4.6536e-07	1.12916e-05
ENSG00000254706	ENSG00000254706	105.534	1.84087	0.349465	5.26769	1.3815e-07	4.21272e-06
ENSG00000168509	HJV	2532.19	1.83821	0.456638	4.02554	5.68446e-05	0.000573
ENSG00000165478	HEPACAM	344.52	1.83358	0.645846	2.83904	0.00452496	0.0184176
ENSG00000135447	PPP1R1A	1031.88	1.82937	0.473059	3.86711	0.000110133	0.000958799
ENSG00000113161	HMGCR	5162.21	1.82866	0.413631	4.421	9.8247e-06	0.000137684
ENSG00000168792	ABHD15	729.788	1.82832	0.230671	7.92607	2.26185e-15	1.28059e-12
ENSG00000229704	EIF2S2P2	34.9091	1.82795	0.466013	3.92252	8.76264e-05	0.000796327
ENSG00000114812	VIPR1	593.612	1.81772	0.4544	4.00026	6.32728e-05	0.000624819
ENSG00000289082	ENSG00000289082	72.8904	1.81457	0.210171	8.63381	5.93403e-18	9.16654e-15
ENSG00000151892	GFRA1	2432.74	1.81387	0.265184	6.84003	7.91787e-12	1.29313e-09
ENSG00000184601	C14orf180	95.5741	1.81294	0.488436	3.71173	0.000205848	0.00158205
ENSG00000067064	IDI1	5639.37	1.81157	0.412256	4.39428	1.1114e-05	0.000151974
ENSG00000116990	MYCL	265.726	1.81068	0.239955	7.54593	4.4907e-14	1.46682e-11
ENSG00000229005	HNF4A-AS1	113.501	1.80767	0.562271	3.21495	0.00130467	0.00692779
ENSG00000143199	ADCY10	68.8061	1.8058	0.411116	4.39244	1.12087e-05	0.000152793
ENSG00000073754	CD5L	672.348	1.80238	0.577889	3.11891	0.00181521	0.00902391
ENSG00000253888	ENSG00000253888	28.2871	1.80156	0.602906	2.98812	0.00280697	0.0126799
ENSG00000148795	CYP17A1	134.897	1.80012	0.70326	2.55967	0.010477	0.0355976
ENSG00000228923	ENSG00000228923	40.6978	1.79789	0.291865	6.16002	7.27375e-10	5.64131e-08
ENSG00000225418	AKR1C5P	21.6911	1.79743	0.391391	4.5924	4.38181e-06	7.18873e-05
ENSG00000138109	CYP2C9	17540.5	1.79665	0.456054	3.93955	8.16352e-05	0.00075645
ENSG00000168237	GLYCTK	3524.71	1.79436	0.257233	6.97563	3.04509e-12	5.87736e-10
ENSG00000182902	SLC25A18	1967.08	1.79185	0.247312	7.2453	4.31488e-13	1.04697e-10
ENSG00000143278	F13B	2652.61	1.78599	0.44111	4.04885	5.14697e-05	0.000530147
ENSG00000132837	DMGDH	2917.47	1.78563	0.370541	4.81898	1.44294e-06	2.89355e-05
ENSG00000279026	ENSG00000279026	81.5749	1.7847	0.310831	5.74173	9.3715e-09	4.62718e-07
ENSG00000099769	IGFALS	1358.99	1.78161	0.526872	3.38148	0.000720963	0.00432966
ENSG00000214274	ANG	9564.41	1.7816	0.31414	5.67136	1.41665e-08	6.46821e-07
ENSG00000177138	FAM9B	32.0687	1.78129	0.459	3.88081	0.000104109	0.00091574
ENSG00000236333	TRHDE-AS1	78.6594	1.77844	0.569502	3.12281	0.00179134	0.00893565
ENSG00000169083	AR	5608.94	1.77677	0.268076	6.62787	3.40574e-11	4.41576e-09
ENSG00000196549	MME	1718.27	1.77572	0.378687	4.68916	2.74329e-06	4.85354e-05
ENSG00000213058	ENSG00000213058	36.1419	1.7756	1.17901	1.50601	0.132065	0.246524
ENSG00000167508	MVD	2042.34	1.77331	0.438707	4.04213	5.29672e-05	0.000541957
ENSG00000213648	SULT1A4	25.6829	1.7693	1.30424	1.35657	0.174918	0.302512
ENSG00000230333	ENSG00000230333	75.5737	1.76899	0.392903	4.50235	6.7206e-06	0.000101919
ENSG00000137860	SLC28A2	5.09407	1.76462	1.19474	1.47699	0.139678	0.257174
ENSG00000159398	CES5A	67.3233	1.7644	0.512358	3.44367	0.000573867	0.00358878
ENSG00000284693	LINC02606	182.945	1.76266	0.601341	2.93121	0.00337647	0.0146974
ENSG00000272430	LINC02637	48.3239	1.76222	0.533171	3.30517	0.000949181	0.00535966
ENSG00000178821	TMEM52	58.6371	1.75519	0.294655	5.95674	2.57315e-09	1.57212e-07
ENSG00000257767	ENSG00000257767	1640.9	1.75424	0.346022	5.06972	3.98405e-07	9.96599e-06
ENSG00000188676	IDO2	48.1337	1.74859	0.655215	2.66873	0.00761387	0.027823
ENSG00000264404	LINC02675	44.0805	1.74631	0.443137	3.94078	8.12179e-05	0.000754643
ENSG00000176974	SHMT1	16311.6	1.74537	0.244031	7.15222	8.53825e-13	1.9866e-10
ENSG00000139914	FITM1	239.195	1.74472	0.499871	3.49035	0.000482383	0.00313199
ENSG00000113790	EHHADH	10562.8	1.74461	0.409252	4.26294	2.01758e-05	0.000245829
ENSG00000253813	COX6B1P4	32.5014	1.74251	0.335898	5.18761	2.13009e-07	5.9117e-06
ENSG00000267391	MIR122HG	4611.03	1.73065	0.248297	6.97008	3.16764e-12	6.04522e-10
ENSG00000228697	ENSG00000228697	34.0464	1.72607	0.522636	3.30262	0.000957856	0.0053925
ENSG00000158731	OR10J6P	206.46	1.7253	0.403954	4.27103	1.94571e-05	0.000238441
ENSG00000204653	ASPDH	754.076	1.72485	0.49502	3.48441	0.000493229	0.00318272
ENSG00000187048	CYP4A11	8312.14	1.72337	0.523901	3.28949	0.00100369	0.00560596
ENSG00000140263	SORD	7861.45	1.72103	0.342272	5.02825	4.94988e-07	1.19345e-05
ENSG00000251637	LINC02754	49.4698	1.71958	0.493457	3.48476	0.000492572	0.00317998
ENSG00000105607	GCDH	1192.76	1.71851	0.247122	6.95407	3.54893e-12	6.55202e-10
ENSG00000180113	TDRD6	50.9358	1.71201	0.38346	4.46465	8.02014e-06	0.000116529
ENSG00000138356	AOX1	60198.4	1.70601	0.275855	6.18444	6.23215e-10	5.01674e-08
ENSG00000172497	ACOT12	1407.56	1.70541	0.381566	4.46949	7.84048e-06	0.000114506
ENSG00000243955	GSTA1	1794.65	1.70234	0.84809	2.00726	0.0447215	0.109515
ENSG00000172482	AGXT	25112.4	1.70048	0.289251	5.87888	4.1304e-09	2.33072e-07
ENSG00000223956	LINC01767	44.0064	1.69211	0.462301	3.6602	0.000252021	0.00187007
ENSG00000173898	SPTBN2	3169.46	1.69148	0.283925	5.95749	2.5614e-09	1.57059e-07
ENSG00000103485	QPRT	4287.87	1.69	0.291977	5.78813	7.1173e-09	3.68559e-07
ENSG00000197580	BCO2	1567.1	1.68421	0.398535	4.22601	2.37868e-05	0.000281155
ENSG00000005187	ACSM3	1362.21	1.68354	0.382517	4.40123	1.07641e-05	0.000148038
ENSG00000272851	ENSG00000272851	27.8281	1.68304	0.281346	5.9821	2.20276e-09	1.39604e-07
ENSG00000240086	ENSG00000240086	57.6693	1.68297	0.334277	5.03467	4.78673e-07	1.15816e-05
ENSG00000106069	CHN2	1363.83	1.68272	0.294817	5.70767	1.14533e-08	5.46537e-07
ENSG00000150893	FREM2	567.533	1.68262	0.563501	2.98601	0.00282645	0.0127509
ENSG00000196372	ASB13	1739.8	1.6822	0.227171	7.40502	1.31135e-13	3.7122e-11
ENSG00000120915	EPHX2	3090.12	1.68163	0.349409	4.81279	1.48837e-06	2.97412e-05
ENSG00000232710	ENSG00000232710	60.0839	1.68026	0.703588	2.38812	0.0169347	0.0518262
ENSG00000258867	LINC01146	962.798	1.67881	0.414184	4.0533	5.0501e-05	0.000521434
ENSG00000073734	ABCB11	5314.99	1.67866	0.260263	6.44985	1.1196e-10	1.17385e-08
ENSG00000166743	ACSM1	35.3527	1.67728	0.628405	2.66911	0.0076053	0.0277977
ENSG00000100197	CYP2D6	5844.62	1.67111	0.407333	4.10257	4.08582e-05	0.000437565
ENSG00000101230	ISM1	145.532	1.6685	0.543545	3.06966	0.00214304	0.0102766
ENSG00000289033	ENSG00000289033	38.4168	1.66801	0.924083	1.80504	0.0710679	0.154676
ENSG00000140465	CYP1A1	148.287	1.66675	0.568705	2.93079	0.00338101	0.0147059
ENSG00000171130	ATP6V0E2	1614	1.66524	0.33569	4.96067	7.02522e-07	1.58464e-05
ENSG00000218336	TENM3	114.805	1.66514	0.509438	3.26858	0.00108089	0.00593981
ENSG00000149476	TKFC	2332.63	1.66501	0.379167	4.39123	1.12709e-05	0.000153271
ENSG00000135929	CYP27A1	7540.08	1.66134	0.180897	9.18388	4.15833e-20	1.41258e-16
ENSG00000007216	SLC13A2	10.0677	1.65945	0.615828	2.69467	0.0070459	0.0261335
ENSG00000160233	LRRC3	982.508	1.65878	0.176505	9.3979	5.56649e-21	3.15156e-17
ENSG00000158169	FANCC	1069.66	1.65819	0.215583	7.69164	1.45259e-14	6.0176e-12
ENSG00000079557	AFM	6530.74	1.65755	0.469731	3.52873	0.000417562	0.00280994
ENSG00000101204	CHRNA4	646.678	1.65641	0.528579	3.1337	0.00172618	0.00865382
ENSG00000204583	LRCOL1	88.4326	1.65405	0.441486	3.74654	0.00017929	0.00141771
ENSG00000146233	CYP39A1	809.948	1.65333	0.499692	3.3087	0.000937304	0.00530783
ENSG00000215915	ATAD3C	112.591	1.65294	0.455023	3.63264	0.000280531	0.00203538
ENSG00000197181	PIWIL2	65.2431	1.65072	0.30911	5.34025	9.28205e-08	3.02602e-06
ENSG00000110243	APOA5	10411.5	1.64802	0.332418	4.95767	7.13421e-07	1.60709e-05
ENSG00000267586	LINC00907	106.728	1.64524	0.614944	2.67542	0.00746347	0.0273736
ENSG00000245017	LINC02453	22.7174	1.64377	0.423912	3.87762	0.000105484	0.000924963
ENSG00000090661	CERS4	1249.2	1.64028	0.19289	8.50371	1.83629e-17	1.94934e-14
ENSG00000205866	FAM99A	1041.07	1.63877	0.377251	4.34397	1.39931e-05	0.000181846
ENSG00000151790	TDO2	13804.7	1.63861	0.440277	3.72177	0.00019783	0.00153431
ENSG00000211452	DIO1	1750.43	1.63679	0.465781	3.51408	0.000441273	0.00293003
ENSG00000110723	EXPH5	840.224	1.63566	0.316647	5.16557	2.39709e-07	6.55709e-06
ENSG00000178803	ADORA2A-AS1	305.194	1.63498	0.245146	6.66941	2.56833e-11	3.40805e-09
ENSG00000122971	ACADS	4236.66	1.63301	0.270673	6.03314	1.608e-09	1.09686e-07
ENSG00000092621	PHGDH	1688.21	1.63221	0.243655	6.69887	2.10043e-11	2.90047e-09
ENSG00000257139	LINC02821	50.4245	1.63066	0.436891	3.73242	0.000189646	0.00148303
ENSG00000139209	SLC38A4	10904.6	1.62768	0.311829	5.21977	1.79147e-07	5.1725e-06
ENSG00000095539	SEMA4G	1542.17	1.62333	0.283925	5.71745	1.08135e-08	5.21781e-07
ENSG00000010379	SLC6A13	134.056	1.6187	0.456712	3.54424	0.000393744	0.00269016
ENSG00000147100	SLC16A2	2536.81	1.61795	0.246837	6.5547	5.57537e-11	6.57622e-09
ENSG00000164120	HPGD	6254.68	1.61643	0.276742	5.84094	5.19085e-09	2.81682e-07
ENSG00000285094	LINC01488	122.512	1.6159	0.772533	2.09169	0.0364661	0.0933922
ENSG00000079459	FDFT1	5057.05	1.61312	0.367088	4.39436	1.111e-05	0.000151974
ENSG00000167315	ACAA2	19402.9	1.60988	0.326138	4.9362	7.96593e-07	1.75034e-05
ENSG00000188338	SLC38A3	5794.17	1.60866	0.403543	3.98633	6.71022e-05	0.000655674
ENSG00000205143	ARID3C	78.1985	1.60807	0.462848	3.47429	0.000512213	0.00328423
ENSG00000183044	ABAT	15883.6	1.60806	0.277068	5.80384	6.48139e-09	3.38727e-07
ENSG00000039537	C6	26558.4	1.60578	0.424441	3.78329	0.000154767	0.00126067
ENSG00000137274	BPHL	1210.09	1.60537	0.277527	5.78455	7.27083e-09	3.75365e-07
ENSG00000179761	PIPOX	7305.21	1.60482	0.40735	3.93967	8.15942e-05	0.00075645
ENSG00000255545	B3GAT1-DT	77.9702	1.60458	0.350983	4.57166	4.83871e-06	7.78272e-05
ENSG00000060971	ACAA1	10791.8	1.60413	0.272676	5.88292	4.03084e-09	2.2891e-07
ENSG00000118514	ALDH8A1	4645.55	1.59898	0.250374	6.38634	1.69907e-10	1.64907e-08
ENSG00000145692	BHMT	11630.4	1.59867	0.604128	2.64625	0.00813902	0.029276
ENSG00000197272	IL27	32.0877	1.59643	0.404968	3.94212	8.07659e-05	0.000752088
ENSG00000130649	CYP2E1	104672	1.59631	0.369067	4.32527	1.52346e-05	0.000194996
ENSG00000183549	ACSM5	4583.44	1.596	0.457862	3.48577	0.000490718	0.00317369
ENSG00000175336	APOF	4469.78	1.59522	0.484767	3.29069	0.000999412	0.00558388
ENSG00000114200	BCHE	1229.44	1.5941	0.381478	4.17874	2.93124e-05	0.000335945
ENSG00000139540	SLC39A5	1498.23	1.5939	0.47509	3.35493	0.000793839	0.00466861
ENSG00000258604	ENSG00000258604	29.7681	1.59255	0.398213	3.99924	6.35456e-05	0.000626784
ENSG00000156096	UGT2B4	22528.5	1.59035	0.270798	5.87283	4.28405e-09	2.40245e-07
ENSG00000183747	ACSM2A	9620.47	1.59001	0.58782	2.70493	0.00683191	0.0255257
ENSG00000052802	MSMO1	14724.1	1.5898	0.381294	4.16949	3.05278e-05	0.000346138
ENSG00000167964	RAB26	101.85	1.58851	0.574002	2.76742	0.00565017	0.0219306
ENSG00000279518	ENSG00000279518	46.423	1.58795	0.37637	4.21913	2.45252e-05	0.000287283
ENSG00000009694	TENM1	686.548	1.58692	0.34736	4.56853	4.91147e-06	7.86252e-05
ENSG00000187546	AGMO	1050.37	1.58685	0.342111	4.6384	3.51122e-06	5.94596e-05
ENSG00000110921	MVK	1951	1.58641	0.297251	5.33694	9.45268e-08	3.07574e-06
ENSG00000076555	ACACB	12326.3	1.58605	0.248778	6.37538	1.82505e-10	1.75132e-08
ENSG00000286789	ENSG00000286789	34.9482	1.5847	0.61499	2.57678	0.00997248	0.0341911
ENSG00000158457	TSPAN33	493.448	1.5842	0.215427	7.35377	1.92695e-13	5.19512e-11
ENSG00000128311	TST	5167.28	1.58406	0.235934	6.71397	1.89394e-11	2.63677e-09
ENSG00000279693	ENSG00000279693	32.1539	1.58375	0.736247	2.15111	0.0314672	0.0834821
ENSG00000275549	STPG3-AS1	19.9141	1.57954	0.358408	4.4071	1.04765e-05	0.000145141
ENSG00000183154	ENSG00000183154	49.2597	1.5782	0.228122	6.91824	4.57289e-12	8.17584e-10
ENSG00000134463	ECHDC3	2963.89	1.57754	0.262267	6.01499	1.79894e-09	1.19824e-07
ENSG00000133935	ERG28	1957.98	1.57577	0.334067	4.71694	2.39421e-06	4.31694e-05
ENSG00000146216	TTBK1	133.08	1.57232	0.368367	4.26836	1.96915e-05	0.000240966
ENSG00000233215	LINC01687	135.166	1.56962	0.321601	4.88066	1.05734e-06	2.20355e-05
ENSG00000262294	ENSG00000262294	24.521	1.5687	0.496003	3.16268	0.00156325	0.00805819
ENSG00000143994	ABHD1	23.409	1.56552	0.504282	3.10445	0.00190634	0.00937438
ENSG00000282301	CYP3A7-CYP3A51P	60.9496	1.56298	1.17768	1.32717	0.184453	0.313859
ENSG00000198650	TAT	63097.6	1.56109	0.354985	4.39762	1.09444e-05	0.000150033
ENSG00000197114	ZGPAT	1274.57	1.55958	0.30221	5.1606	2.46166e-07	6.67912e-06
ENSG00000289268	ENSG00000289268	206.505	1.55674	0.41633	3.73919	0.000184611	0.00144966
ENSG00000276076	ENSG00000276076	150.043	1.55409	0.639483	2.43022	0.0150896	0.0472522
ENSG00000176894	PXMP2	1406.49	1.55205	0.243668	6.36952	1.89615e-10	1.79922e-08
ENSG00000176153	GPX2	5623.41	1.54932	0.339085	4.56911	4.89789e-06	7.85559e-05
ENSG00000166819	PLIN1	834.029	1.54846	0.496738	3.11725	0.00182545	0.00906058
ENSG00000187097	ENTPD5	6849.69	1.54671	0.346473	4.46415	8.03858e-06	0.000116697
ENSG00000187045	TMPRSS6	2264.9	1.54661	0.233492	6.62384	3.49978e-11	4.50331e-09
ENSG00000205702	CYP2D7	902.792	1.54639	0.378488	4.0857	4.39449e-05	0.000464589
ENSG00000104883	PEX11G	195.079	1.54452	0.237553	6.5018	7.93652e-11	8.75336e-09
ENSG00000276075	ENSG00000276075	35.7298	1.54436	0.404891	3.81426	0.000136589	0.00114341
ENSG00000182704	TSKU	6723.66	1.54359	0.488398	3.16051	0.00157492	0.0081036
ENSG00000260876	LINC01229	29.11	1.54079	0.50275	3.06472	0.00217876	0.0104213
ENSG00000120907	ADRA1A	4837.17	1.53932	0.179276	8.58635	8.97758e-18	1.17084e-14
ENSG00000197561	ELANE	72.1917	1.53911	0.639654	2.40616	0.0161212	0.0498226
ENSG00000284505	LYNX1-SLURP2	34.459	1.53785	0.513935	2.9923	0.00276882	0.0125509
ENSG00000182919	C11orf54	4831.11	1.53679	0.350282	4.38728	1.14775e-05	0.000155334
ENSG00000243694	LINC02027	425.134	1.53637	0.433882	3.54098	0.000398641	0.00271379
ENSG00000259976	ENSG00000259976	344.155	1.53491	1.25738	1.22072	0.222191	0.359147
ENSG00000112293	GPLD1	3312.95	1.53395	0.350816	4.37251	1.22828e-05	0.0001644
ENSG00000110245	APOC3	41885.9	1.53229	0.304808	5.02707	4.9803e-07	1.19647e-05
ENSG00000116171	SCP2	20566.4	1.53165	0.291374	5.25665	1.46699e-07	4.41007e-06
ENSG00000130988	RGN	2355.33	1.53071	0.331969	4.61099	4.00748e-06	6.66017e-05
ENSG00000174326	SLC16A11	103.135	1.52777	0.520655	2.93432	0.00334282	0.0145846
ENSG00000260280	SLX1B-SULT1A4	78.1001	1.52706	1.28466	1.18869	0.234562	0.373632
ENSG00000253199	LINC02153	21.2617	1.52573	0.607982	2.5095	0.0120902	0.0397251
ENSG00000145217	SLC26A1	1078.14	1.52364	0.28343	5.37572	7.6276e-08	2.56835e-06
ENSG00000275152	CCL16	1156.83	1.52171	0.416446	3.65404	0.000258143	0.00190716
ENSG00000132846	ZBED3	904.546	1.52037	0.277565	5.47753	4.31304e-08	1.66115e-06
ENSG00000109929	SC5D	8319.68	1.51882	0.296065	5.13003	2.897e-07	7.64062e-06
ENSG00000165682	CLEC1B	512.058	1.51785	0.406407	3.73481	0.000187858	0.00147108
ENSG00000134389	CFHR5	3287.61	1.51688	0.405349	3.74217	0.000182438	0.00143525
ENSG00000197444	OGDHL	2616.09	1.5168	0.31948	4.74773	2.05709e-06	3.83986e-05
ENSG00000198948	MFAP3L	2756.51	1.51456	0.294521	5.14245	2.71178e-07	7.23071e-06
ENSG00000171759	PAH	16978.2	1.51416	0.311145	4.86642	1.13638e-06	2.35171e-05
ENSG00000072315	TRPC5	204.418	1.51387	0.301132	5.02728	4.97487e-07	1.19647e-05
ENSG00000139344	AMDHD1	2223.11	1.51386	0.273086	5.54354	2.9642e-08	1.21906e-06
ENSG00000196600	SLC22A25	1176.84	1.51306	0.339125	4.46165	8.133e-06	0.000117864
ENSG00000091622	PITPNM3	312.022	1.51228	0.315762	4.7893	1.67364e-06	3.24508e-05
ENSG00000160752	FDPS	4344.35	1.51093	0.396962	3.80623	0.0001411	0.00117307
ENSG00000138796	HADH	3276.84	1.51082	0.262199	5.76212	8.30627e-09	4.19032e-07
ENSG00000100889	PCK2	7211.49	1.50993	0.265177	5.69402	1.24079e-08	5.86236e-07
ENSG00000239704	CDRT4	46.4838	1.50764	0.72779	2.07153	0.0383092	0.0970442
ENSG00000156886	ITGAD	53.9764	1.50625	0.57733	2.609	0.00908076	0.0319066
ENSG00000262801	ENSG00000262801	86.1768	1.5026	0.492374	3.05174	0.00227518	0.0108216
ENSG00000165140	FBP1	10538.4	1.50028	0.299441	5.01028	5.43509e-07	1.28752e-05
ENSG00000277067	ENSG00000277067	117.285	1.50017	1.63407	0.918058	0.358588	0.507052
ENSG00000273062	RALGPS2-AS1	24.2251	1.49983	0.32292	4.6446	3.40734e-06	5.78737e-05
ENSG00000156885	COX6A2	24.8624	1.49808	0.501861	2.98505	0.00283528	0.0127805
ENSG00000112294	ALDH5A1	3290.04	1.49803	0.225814	6.63389	3.2695e-11	4.27173e-09
ENSG00000187824	TMEM220	1814.03	1.49744	0.276967	5.40656	6.42473e-08	2.28772e-06
ENSG00000139428	MMAB	1727.6	1.49738	0.267131	5.60542	2.07749e-08	8.93319e-07
ENSG00000160870	CYP3A7	2989.11	1.497	0.881305	1.69862	0.0893913	0.183949
ENSG00000069535	MAOB	5255.9	1.49544	0.291835	5.12426	2.98704e-07	7.85369e-06
ENSG00000156006	NAT2	1108.27	1.49468	0.315913	4.7313	2.23083e-06	4.10071e-05
ENSG00000125520	SLC2A4RG	2116.36	1.49365	0.227293	6.57144	4.98299e-11	6.08892e-09
ENSG00000234509	SOD1-DT	36.614	1.49087	0.326317	4.56877	4.90606e-06	7.86127e-05
ENSG00000204128	C2orf72	4000.44	1.48925	0.2547	5.84709	5.00236e-09	2.73199e-07
ENSG00000152782	PANK1	1961.19	1.4878	0.279089	5.33092	9.77145e-08	3.16733e-06
ENSG00000251393	ENSG00000251393	26.4833	1.4873	0.377031	3.94478	7.98746e-05	0.000746243
ENSG00000197253	TPSB2	155.584	1.48652	0.585517	2.53882	0.0111226	0.0372691
ENSG00000173930	SLCO4C1	501.49	1.48603	0.430775	3.44966	0.000561284	0.00352958
ENSG00000250436	LINC02499	346.221	1.48355	0.563132	2.63446	0.00842712	0.0301186
ENSG00000101323	HAO1	4347.9	1.48349	0.329966	4.49589	6.92796e-06	0.000104134
ENSG00000145020	AMT	622.096	1.48326	0.357521	4.14875	3.34299e-05	0.000372821
ENSG00000183048	SLC25A10	1708.48	1.47954	0.244015	6.06329	1.33365e-09	9.43835e-08
ENSG00000196620	UGT2B15	2577.37	1.47942	0.638211	2.31807	0.0204457	0.0600814
ENSG00000112530	PACRG	36.3144	1.47913	0.429256	3.4458	0.000569372	0.00356646
ENSG00000005381	MPO	193.128	1.47874	0.617512	2.39468	0.0166349	0.0511104
ENSG00000276019	ENSG00000276019	115.338	1.4785	0.754177	1.96042	0.049947	0.11895
ENSG00000143257	NR1I3	1081.03	1.47701	0.438207	3.37057	0.000750119	0.00447673
ENSG00000172478	MAB21L4	134.178	1.47652	0.566319	2.60723	0.00912787	0.0320149
ENSG00000119673	ACOT2	3277.81	1.4753	0.310486	4.75157	2.01842e-06	3.80921e-05
ENSG00000196415	PRTN3	60.9667	1.4718	0.641733	2.29348	0.0218203	0.0631269
ENSG00000169752	NRG4	71.797	1.47141	0.335508	4.38562	1.15658e-05	0.000156156
ENSG00000108187	PBLD	3871.74	1.47011	0.368262	3.99201	6.55147e-05	0.000642846
ENSG00000134824	FADS2	4147.86	1.47007	0.465206	3.16005	0.00157745	0.00810924
ENSG00000147155	EBP	4733.79	1.4698	0.30776	4.77582	1.78981e-06	3.43502e-05
ENSG00000170482	SLC23A1	528.124	1.46889	0.36384	4.03719	5.4095e-05	0.000550182
ENSG00000132840	BHMT2	9864.35	1.46861	0.282687	5.19516	2.04544e-07	5.73298e-06
ENSG00000088926	F11	3099.46	1.46642	0.310129	4.72842	2.26273e-06	4.11957e-05
ENSG00000121691	CAT	11794.6	1.46607	0.297446	4.92885	8.27164e-07	1.79917e-05
ENSG00000189233	NUGGC	998.9	1.4646	0.334443	4.37923	1.19102e-05	0.000160313
ENSG00000230870	FBXW11P1	27.981	1.46386	0.358481	4.0835	4.43619e-05	0.000467423
ENSG00000128250	RFPL1	21.3107	1.46036	0.614777	2.37543	0.0175285	0.0532406
ENSG00000204099	NEU4	1167.72	1.45969	0.388031	3.76179	0.000168699	0.00135158
ENSG00000023330	ALAS1	7797.82	1.45839	0.256481	5.68614	1.29942e-08	6.06197e-07
ENSG00000134538	SLCO1B1	7449.29	1.45743	0.334359	4.35887	1.30733e-05	0.000172667
ENSG00000186115	CYP4F2	4466.17	1.45656	0.358617	4.06161	4.87354e-05	0.000505972
ENSG00000170011	MYRIP	1047.72	1.45638	0.250808	5.80675	6.36984e-09	3.33925e-07
ENSG00000273420	ENSG00000273420	152.647	1.45619	0.220134	6.61501	3.71516e-11	4.70911e-09
ENSG00000133742	CA1	63.4548	1.45452	0.701447	2.07359	0.0381171	0.0966729
ENSG00000126838	PZP	3476.39	1.45341	0.966298	1.50411	0.132554	0.247247
ENSG00000186205	MTARC1	1083.4	1.45337	0.265751	5.46893	4.52754e-08	1.70889e-06
ENSG00000005469	CROT	728.669	1.45123	0.243948	5.94894	2.69891e-09	1.63718e-07
ENSG00000130653	PNPLA7	321.284	1.44993	0.30056	4.82409	1.40644e-06	2.83038e-05
ENSG00000145545	SRD5A1	2296.88	1.44621	0.254584	5.68066	1.34176e-08	6.19289e-07
ENSG00000245293	CYP2U1-AS1	48.7298	1.44117	0.436721	3.29998	0.000966915	0.00543175
ENSG00000246174	KCTD21-AS1	46.1937	1.43864	0.28159	5.10899	3.23887e-07	8.41165e-06
ENSG00000129214	SHBG	280.958	1.43857	0.420701	3.41947	0.00062743	0.003857
ENSG00000162461	SLC25A34	117.777	1.43775	0.489094	2.93962	0.00328616	0.0143743
ENSG00000255468	ENSG00000255468	96.4421	1.43435	0.369853	3.87815	0.000105255	0.000923428
ENSG00000235200	LINC01702	127.1	1.43361	0.438613	3.26849	0.00108122	0.00593981
ENSG00000107902	LHPP	980.478	1.43182	0.24111	5.93845	2.87729e-09	1.73301e-07
ENSG00000260630	SNAI3-AS1	146.718	1.43171	0.414782	3.45171	0.000557053	0.00350817
ENSG00000108924	HLF	3587.67	1.43102	0.39245	3.64637	0.000265969	0.00195224
ENSG00000267561	ENSG00000267561	28.3752	1.42995	0.502287	2.84689	0.00441493	0.0180478
ENSG00000127884	ECHS1	12763.2	1.42975	0.305711	4.6768	2.91384e-06	5.10267e-05
ENSG00000230102	LINC02028	33.3157	1.42895	0.276631	5.16555	2.39738e-07	6.55709e-06
ENSG00000119711	ALDH6A1	9632.4	1.42853	0.268621	5.31804	1.04893e-07	3.35521e-06
ENSG00000089220	PEBP1	17990.5	1.42826	0.220963	6.46379	1.02114e-10	1.08401e-08
ENSG00000232721	ENSG00000232721	80.0009	1.42598	0.315561	4.51886	6.21728e-06	9.58262e-05
ENSG00000113889	KNG1	34939.3	1.42332	0.330376	4.30819	1.64593e-05	0.00020739
ENSG00000115255	REEP6	7409.93	1.42228	0.206568	6.8853	5.76646e-12	9.89327e-10
ENSG00000250799	PRODH2	1831.12	1.4221	0.337007	4.2198	2.44523e-05	0.000286824
ENSG00000163738	MTHFD2L	929.768	1.42209	0.272535	5.21801	1.80851e-07	5.18877e-06
ENSG00000182551	ADI1	7804.57	1.41853	0.258993	5.47707	4.32423e-08	1.6617e-06
ENSG00000196177	ACADSB	9547.68	1.41766	0.333258	4.25394	2.1004e-05	0.000254098
ENSG00000214940	NPIPA8	13.3325	1.4162	1.46651	0.965691	0.334199	0.483148
ENSG00000268083	ENSG00000268083	2.82577	1.41547	0.939228	1.50706	0.131797	0.246131
ENSG00000135436	FAM186B	24.5463	1.41304	0.333599	4.23575	2.27791e-05	0.000271171
ENSG00000143028	SYPL2	296.588	1.41239	0.344918	4.09487	4.22414e-05	0.000450389
ENSG00000241935	HOGA1	962.719	1.40802	0.380622	3.69925	0.000216239	0.00164479
ENSG00000172296	SPTLC3	917.917	1.40701	0.293434	4.79499	1.6268e-06	3.17601e-05
ENSG00000182600	SNORC	237.751	1.40676	0.450081	3.12557	0.00177459	0.00885989
ENSG00000155666	KDM8	1268.48	1.40624	0.385694	3.646	0.000266358	0.00195341
ENSG00000137124	ALDH1B1	3622.31	1.40616	0.339778	4.13846	3.4964e-05	0.00038663
ENSG00000143921	ABCG8	2664.04	1.4035	0.335603	4.18203	2.88917e-05	0.00033202
ENSG00000264006	AKR1C8P	197.867	1.40261	0.397735	3.52649	0.000421102	0.00283152
ENSG00000115423	DNAH6	106.896	1.40086	0.435367	3.21766	0.00129241	0.00687708
ENSG00000259974	LINC00261	6609.53	1.40013	0.330089	4.24168	2.21856e-05	0.00026523
ENSG00000285791	ENSG00000285791	96.5654	1.39934	0.30658	4.56435	5.01039e-06	7.99018e-05
ENSG00000240303	ACAD11	4722.47	1.39658	0.232342	6.0109	1.84496e-09	1.21932e-07
ENSG00000170271	FAXDC2	1434.45	1.39403	0.350497	3.97728	6.97069e-05	0.000674627
ENSG00000187630	DHRS4L2	1095.73	1.39359	0.20833	6.68931	2.2423e-11	3.02976e-09
ENSG00000100003	SEC14L2	3808.91	1.39344	0.237359	5.87059	4.34237e-09	2.40245e-07
ENSG00000180432	CYP8B1	21081	1.39318	0.317055	4.39413	1.11218e-05	0.000151974
ENSG00000178301	AQP11	173.268	1.3929	0.354654	3.92747	8.58428e-05	0.000784314
ENSG00000185432	METTL7A	15974.6	1.39278	0.295632	4.71119	2.46274e-06	4.43581e-05
ENSG00000116133	DHCR24	31206.7	1.39228	0.213254	6.52874	6.63246e-11	7.66342e-09
ENSG00000080709	KCNN2	193.569	1.3921	0.418882	3.32336	0.000889413	0.00508643
ENSG00000240935	PLGLA	645.186	1.38994	0.245529	5.66102	1.5048e-08	6.77957e-07
ENSG00000001630	CYP51A1	10940.4	1.38983	0.434269	3.20038	0.00137247	0.0072261
ENSG00000197165	SULT1A2	180.7	1.38811	0.574876	2.41463	0.0157514	0.048883
ENSG00000255277	ABCC6P2	69.1286	1.38745	0.391155	3.54707	0.000389543	0.00266575
ENSG00000072657	TRHDE	91.6785	1.38718	0.489404	2.83443	0.00459081	0.0185993
ENSG00000159650	UROC1	1363.55	1.38714	0.645394	2.14929	0.031611	0.0836705
ENSG00000056998	GYG2	792.038	1.38675	0.221058	6.27323	3.53632e-10	3.08022e-08
ENSG00000167798	C3P1	2639.78	1.38231	0.239955	5.76073	8.37534e-09	4.20246e-07
ENSG00000211892	IGHG4	419.472	1.37951	0.58691	2.35047	0.0187499	0.0561273
ENSG00000151631	AKR1C6P	48.4368	1.37685	0.433401	3.17685	0.00148885	0.00773809
ENSG00000179930	ZNF648	22.2599	1.37657	0.66982	2.05513	0.039866	0.100315
ENSG00000148672	GLUD1	24597.3	1.375	0.229147	6.00052	1.96685e-09	1.28488e-07
ENSG00000186204	CYP4F12	554.574	1.3746	0.326088	4.21543	2.49305e-05	0.000291027
ENSG00000165972	CCDC38	29.4268	1.37154	0.343259	3.99563	6.45213e-05	0.000634565
ENSG00000148218	ALAD	3762.42	1.37126	0.210635	6.51011	7.50943e-11	8.35028e-09
ENSG00000100714	MTHFD1	7648.83	1.37048	0.231175	5.92832	3.06053e-09	1.83039e-07
ENSG00000250802	ZBED3-AS1	169.68	1.3689	0.336871	4.06357	4.83275e-05	0.000502967
ENSG00000063854	HAGH	2566.46	1.36847	0.222524	6.14975	7.76031e-10	5.88432e-08
ENSG00000243818	ENSG00000243818	636.932	1.36821	0.412358	3.318	0.000906638	0.00515715
ENSG00000103056	SMPD3	816.264	1.36789	0.794631	1.72141	0.0851764	0.177403
ENSG00000091536	MYO15A	44.4729	1.36744	0.317236	4.31048	1.62901e-05	0.000205869
ENSG00000145826	LECT2	542.103	1.36689	0.470565	2.90479	0.00367495	0.0156911
ENSG00000167074	TEF	895.926	1.36652	0.265548	5.14605	2.66022e-07	7.13805e-06
ENSG00000238097	LINC02037	273.342	1.36465	0.242207	5.63425	1.75822e-08	7.77694e-07
ENSG00000204219	TCEA3	1608.09	1.36237	0.282032	4.83057	1.36143e-06	2.75284e-05
ENSG00000158571	PFKFB1	485.492	1.36173	0.383346	3.55222	0.000381999	0.00261993
ENSG00000113600	C9	58672.5	1.36157	0.34778	3.91504	9.0388e-05	0.00081873
ENSG00000181035	SLC25A42	2014.11	1.36152	0.277115	4.9132	8.96028e-07	1.91675e-05
ENSG00000226015	CCT8P1	217.283	1.35957	0.383979	3.54075	0.000398987	0.00271398
ENSG00000249096	LINC02362	455.882	1.35876	0.314761	4.31681	1.583e-05	0.000201102
ENSG00000115361	ACADL	789.5	1.35819	0.371391	3.65705	0.000255136	0.00188905
ENSG00000180592	SKIDA1	111.402	1.35697	0.327796	4.13967	3.47802e-05	0.00038535
ENSG00000016391	CHDH	2276.85	1.35676	0.2204	6.15592	7.46438e-10	5.76284e-08
ENSG00000165060	FXN	862.242	1.35549	0.211098	6.42112	1.35271e-10	1.36924e-08
ENSG00000166922	SCG5	67.5261	1.3547	0.371376	3.6478	0.0002645	0.00194314
ENSG00000254827	SLC22A18AS	138.767	1.35267	0.438066	3.08782	0.0020163	0.00979042
ENSG00000100577	GSTZ1	1151.59	1.35142	0.329181	4.10541	4.03607e-05	0.000433603
ENSG00000128602	SMO	564.253	1.34972	0.196358	6.87374	6.25384e-12	1.06221e-09
ENSG00000101981	F9	18921.5	1.34766	0.413809	3.25672	0.00112707	0.00616115
ENSG00000111181	SLC6A12	794.517	1.34762	0.293991	4.58389	4.56398e-06	7.45915e-05
ENSG00000136872	ALDOB	67126.4	1.34716	0.35545	3.79003	0.00015063	0.0012343
ENSG00000272129	ENSG00000272129	40.6633	1.34088	0.263774	5.08344	3.7066e-07	9.3965e-06
ENSG00000164199	ADGRV1	110.743	1.34022	0.310063	4.32242	1.54326e-05	0.000197085
ENSG00000160202	CRYAA	238.731	1.33923	0.69168	1.9362	0.0528434	0.123953
ENSG00000226306	NPY6R	37.945	1.33739	0.737232	1.81407	0.0696668	0.152528
ENSG00000080910	CFHR2	6512.14	1.33671	0.303331	4.40679	1.04914e-05	0.000145229
ENSG00000242600	MBL1P	59.332	1.33464	0.219747	6.07354	1.25118e-09	8.9291e-08
ENSG00000126246	IGFLR1	560.294	1.33383	0.236334	5.64385	1.66284e-08	7.39356e-07
ENSG00000160200	CBS	6178.77	1.33376	0.339918	3.92378	8.71714e-05	0.00079304
ENSG00000171234	UGT2B7	5946.03	1.33246	0.454306	2.93296	0.0033575	0.0146351
ENSG00000288886	ENSG00000288886	194.288	1.33164	0.269813	4.93542	7.99778e-07	1.7528e-05
ENSG00000274276	ENSG00000274276	3043.2	1.33067	0.935524	1.42238	0.154916	0.277412
ENSG00000002726	AOC1	75.174	1.32969	0.875084	1.51951	0.128635	0.241342
ENSG00000113492	AGXT2	1623.37	1.32879	0.385263	3.44903	0.000562595	0.00353515
ENSG00000180155	LYNX1	1252.82	1.32872	0.326678	4.06737	4.75469e-05	0.000496916
ENSG00000140107	SLC25A47	8537.01	1.32719	0.40231	3.29893	0.000970556	0.00544775
ENSG00000152620	NADK2	7703.51	1.32692	0.231391	5.73451	9.77959e-09	4.78693e-07
ENSG00000172232	AZU1	40.4101	1.32524	0.654304	2.02542	0.0428241	0.106077
ENSG00000139531	SUOX	1622.53	1.325	0.24328	5.44642	5.13949e-08	1.89359e-06
ENSG00000240247	DEFA1B	273.748	1.3219	0.932296	1.4179	0.156219	0.278939
ENSG00000057593	F7	2523.96	1.32171	0.384333	3.43898	0.000583914	0.00364223
ENSG00000159921	GNE	5615.08	1.32128	0.240625	5.49105	3.9956e-08	1.56372e-06
ENSG00000163032	VSNL1	126.709	1.32074	0.544992	2.42341	0.0153758	0.0479364
ENSG00000157326	DHRS4	893.8	1.32011	0.218201	6.04998	1.44865e-09	1.00021e-07
ENSG00000130005	GAMT	5179.2	1.31949	0.270196	4.88347	1.04238e-06	2.18577e-05
ENSG00000137880	GCHFR	1307.92	1.31883	0.193211	6.82587	8.73921e-12	1.38725e-09
ENSG00000277893	SRD5A2	529.235	1.31556	0.573833	2.29258	0.0218723	0.0631696
ENSG00000164266	SPINK1	4398.15	1.31526	0.519792	2.53036	0.0113946	0.037989
ENSG00000166183	ASPG	2220.49	1.31453	0.257976	5.09553	3.47766e-07	8.9497e-06
ENSG00000229183	PGA4	31.1052	1.31275	0.910724	1.44143	0.149463	0.27047
ENSG00000100116	GCAT	498.994	1.31237	0.239449	5.48082	4.23361e-08	1.63427e-06
ENSG00000075234	TTC38	4916.6	1.31223	0.194446	6.74854	1.4934e-11	2.18735e-09
ENSG00000149260	CAPN5	2237.02	1.30846	0.200792	6.51648	7.19751e-11	8.20467e-09
ENSG00000256162	SMLR1	842.218	1.3075	0.369142	3.54198	0.00039713	0.0027096
ENSG00000167107	ACSF2	898.557	1.30706	0.293067	4.45993	8.19863e-06	0.000118615
ENSG00000163293	NIPAL1	422.118	1.3055	0.321955	4.05491	5.01538e-05	0.000518749
ENSG00000007933	FMO3	7424.74	1.30538	0.412843	3.16193	0.00156728	0.00807652
ENSG00000259881	ENSG00000259881	62.6331	1.30365	0.444324	2.93402	0.00334606	0.014595
ENSG00000110887	DAO	1200.46	1.3034	0.51396	2.53599	0.011213	0.0375204
ENSG00000167105	TMEM92	211.071	1.30317	0.452926	2.87723	0.00401184	0.0167794
ENSG00000063176	SPHK2	760.623	1.30244	0.185701	7.01364	2.32192e-12	4.58579e-10
ENSG00000072080	SPP2	1105.92	1.30193	0.529303	2.4597	0.0139053	0.0443034
ENSG00000147383	NSDHL	1420.03	1.30141	0.300632	4.32892	1.49843e-05	0.000192373
ENSG00000175287	PHYHD1	826.082	1.30056	0.330493	3.9352	8.31275e-05	0.000767348
ENSG00000117054	ACADM	4268.56	1.30036	0.257974	5.04067	4.63903e-07	1.12724e-05
ENSG00000227082	LINC02798	21.4052	1.29965	0.378934	3.42975	0.000604147	0.00374642
ENSG00000173610	UGT2A1	38.4305	1.29931	0.574841	2.2603	0.0238029	0.0675373
ENSG00000164100	NDST3	55.8148	1.29827	0.417343	3.11079	0.00186585	0.00921531
ENSG00000164039	BDH2	1269.59	1.29679	0.32233	4.02317	5.74189e-05	0.00057776
ENSG00000149633	KIAA1755	77.2515	1.29646	0.492784	2.63088	0.00851645	0.0303572
ENSG00000162482	AKR7A3	1776.38	1.29619	0.391544	3.31044	0.000931485	0.00527904
ENSG00000146147	MLIP	548.351	1.29606	0.530334	2.44386	0.0145311	0.0459697
ENSG00000133019	CHRM3	108.815	1.29585	0.655427	1.97711	0.048029	0.11555
ENSG00000166816	LDHD	2535.83	1.29543	0.23861	5.42907	5.66475e-08	2.0526e-06
ENSG00000062282	DGAT2	2882.75	1.29526	0.273106	4.7427	2.10885e-06	3.9275e-05
ENSG00000261572	ENSG00000261572	110.713	1.29524	0.292736	4.4246	9.66195e-06	0.000136189
ENSG00000123561	SERPINA7	3599.46	1.29356	0.325529	3.97371	7.07606e-05	0.00068288
ENSG00000076258	FMO4	647.955	1.29353	0.34533	3.74577	0.000179842	0.00142065
ENSG00000263232	ATP5F1AP3	26.1122	1.29107	0.435731	2.96299	0.00304666	0.0135678
ENSG00000142494	SLC47A1	1569.28	1.29077	0.175433	7.35765	1.87175e-13	5.1277e-11
ENSG00000160963	COL26A1	63.4629	1.29058	0.503959	2.56089	0.0104405	0.0355089
ENSG00000116005	PCYOX1	4909.34	1.28941	0.213006	6.05342	1.418e-09	9.8305e-08
ENSG00000163702	IL17RC	1012.17	1.28765	0.149141	8.63376	5.93653e-18	9.16654e-15
ENSG00000187105	HEATR4	32.361	1.28688	0.52532	2.4497	0.0142974	0.0453825
ENSG00000279605	ENSG00000279605	57.1947	1.28683	0.389533	3.30353	0.000954762	0.00537973
ENSG00000187664	HAPLN4	48.8156	1.28675	0.777867	1.6542	0.098086	0.197416
ENSG00000099365	STX1B	119.47	1.28611	0.243069	5.29114	1.21553e-07	3.77436e-06
ENSG00000224652	LINC00885	22.6372	1.28426	0.607842	2.11282	0.0346161	0.0897432
ENSG00000241119	UGT1A9	2199.87	1.28343	0.678183	1.89246	0.0584303	0.133518
ENSG00000082438	COBLL1	5080.18	1.28241	0.272541	4.70537	2.534e-06	4.54525e-05
ENSG00000086205	FOLH1	339.287	1.28118	0.302903	4.22967	2.34036e-05	0.000277204
ENSG00000259291	ZNF710-AS1	187.035	1.28071	0.390454	3.28007	0.00103783	0.00576252
ENSG00000198929	NOS1AP	654.766	1.2785	0.255739	4.99924	5.75556e-07	1.34283e-05
ENSG00000137106	GRHPR	7583.01	1.27749	0.274402	4.65553	3.23148e-06	5.53293e-05
ENSG00000009950	MLXIPL	5418.51	1.27743	0.23647	5.40209	6.58679e-08	2.32592e-06
ENSG00000169562	GJB1	5167.63	1.27734	0.234075	5.45695	4.84393e-08	1.80822e-06
ENSG00000267801	ENSG00000267801	26.6119	1.27717	0.292875	4.36079	1.29592e-05	0.000171294
ENSG00000115718	PROC	4204.37	1.27685	0.242704	5.26093	1.43329e-07	4.32406e-06
ENSG00000167165	UGT1A6	3401.88	1.27552	0.381293	3.34525	0.000822099	0.00478969
ENSG00000186212	SOWAHB	730.381	1.27535	0.236294	5.39732	6.76435e-08	2.36226e-06
ENSG00000184117	NIPSNAP1	5115.63	1.27506	0.277226	4.59935	4.23819e-06	6.9686e-05
ENSG00000158296	SLC13A3	458.394	1.2747	0.380941	3.3462	0.00081928	0.00478195
ENSG00000120341	SEC16B	2262.53	1.27339	0.289872	4.39294	1.11827e-05	0.00015256
ENSG00000251432	LINC02615	70.2934	1.27337	0.532383	2.39183	0.0167645	0.051429
ENSG00000144852	NR1I2	1910.24	1.27236	0.395449	3.21751	0.0012931	0.00687857
ENSG00000117601	SERPINC1	38345.3	1.27141	0.369856	3.43759	0.000586914	0.00365825
ENSG00000188582	PAQR9	1356.17	1.26971	0.272453	4.66028	3.15785e-06	5.43425e-05
ENSG00000156398	SFXN2	701.186	1.26777	0.220992	5.73673	9.65235e-09	4.7383e-07
ENSG00000111249	CUX2	2766.87	1.26774	0.387249	3.27371	0.00106144	0.00585345
ENSG00000122194	PLG	56345.6	1.26746	0.35106	3.61036	0.000305768	0.00217028
ENSG00000172345	STARD5	677.31	1.26745	0.231215	5.4817	4.21264e-08	1.62988e-06
ENSG00000148832	PAOX	204.05	1.26732	0.250272	5.06376	4.11057e-07	1.02523e-05
ENSG00000278873	PRO1804	22.4778	1.26285	0.342591	3.68618	0.000227642	0.00171576
ENSG00000269964	MEI4	31.7785	1.26258	0.562708	2.24375	0.0248485	0.0696685
ENSG00000259343	TMC3-AS1	154.549	1.26252	0.30588	4.1275	3.66735e-05	0.000401633
ENSG00000115290	GRB14	1045.95	1.26166	0.258767	4.87565	1.08452e-06	2.25191e-05
ENSG00000237361	TUSC8	107.263	1.26124	0.375801	3.35613	0.000790405	0.00465985
ENSG00000241945	PWP2	98.135	1.26061	0.989857	1.27353	0.202831	0.335778
ENSG00000247317	LY6E-DT	38.8334	1.25912	0.464668	2.70972	0.00673394	0.0252821
ENSG00000138075	ABCG5	961.575	1.25879	0.208554	6.0358	1.58179e-09	1.08334e-07
ENSG00000164398	ACSL6	191.092	1.2583	0.357092	3.52375	0.000425487	0.00285197
ENSG00000086548	CEACAM6	58.6883	1.25642	0.802976	1.5647	0.117652	0.225774
ENSG00000152078	TLCD4	6355.79	1.2559	0.229607	5.46977	4.50618e-08	1.70462e-06
ENSG00000104549	SQLE	3973.63	1.25432	0.465707	2.69338	0.00707323	0.0262083
ENSG00000151552	QDPR	1837.03	1.25358	0.268056	4.67657	2.9171e-06	5.10267e-05
ENSG00000149485	FADS1	4506.75	1.25254	0.406258	3.08311	0.00204853	0.00991289
ENSG00000157184	CPT2	3554.59	1.24999	0.243063	5.14265	2.70894e-07	7.23071e-06
ENSG00000162391	FAM151A	74.5294	1.2492	0.825441	1.51337	0.130185	0.243899
ENSG00000091583	APOH	84568.8	1.24456	0.33467	3.71875	0.000200211	0.00154924
ENSG00000076351	SLC46A1	1735.18	1.24415	0.222807	5.58399	2.35061e-08	9.90699e-07
ENSG00000225630	MTND2P28	7067.05	1.24298	0.696327	1.78505	0.0742525	0.159967
ENSG00000101856	PGRMC1	8090.51	1.24147	0.219437	5.6575	1.53591e-08	6.88321e-07
ENSG00000133027	PEMT	1638.1	1.23973	0.280146	4.42529	9.63133e-06	0.000135871
ENSG00000109794	FAM149A	719.776	1.23916	0.218628	5.66788	1.44574e-08	6.58334e-07
ENSG00000116771	AGMAT	3100.14	1.23797	0.296887	4.16982	3.04846e-05	0.000345879
ENSG00000154928	EPHB1	138.67	1.2379	0.434193	2.85104	0.00435767	0.0178565
ENSG00000284652	ENSG00000284652	36.993	1.2374	0.635678	1.94658	0.0515851	0.12164
ENSG00000248050	SYBU-AS1	44.9433	1.23517	0.555241	2.22456	0.0261109	0.0723481
ENSG00000269976	ENSG00000269976	120.177	1.23475	0.376704	3.27779	0.00104625	0.00579585
ENSG00000164626	KCNK5	901.006	1.23429	0.348891	3.53774	0.000403564	0.00273307
ENSG00000248538	ENSG00000248538	208.079	1.23428	0.417947	2.95318	0.00314515	0.013926
ENSG00000109193	SULT1E1	123.985	1.23219	0.736657	1.67268	0.094391	0.191889
ENSG00000103876	FAH	3742.48	1.23186	0.241058	5.11024	3.21752e-07	8.369e-06
ENSG00000112964	GHR	3896.15	1.22941	0.27002	4.55305	5.28735e-06	8.35401e-05
ENSG00000172840	PDP2	941.82	1.22912	0.25874	4.75043	2.02989e-06	3.82183e-05
ENSG00000138207	RBP4	79497.2	1.22885	0.31458	3.90632	9.37127e-05	0.000842174
ENSG00000166228	PCBD1	2875.18	1.22875	0.211797	5.80153	6.57127e-09	3.42371e-07
ENSG00000196502	SULT1A1	1816.34	1.22835	0.379882	3.2335	0.00122284	0.00657484
ENSG00000130881	LRP3	1390.78	1.22823	0.149986	8.18893	2.63554e-16	2.03476e-13
ENSG00000106536	POU6F2	28.9095	1.22801	0.660567	1.85902	0.0630244	0.141372
ENSG00000250327	RPSAP70	32.7339	1.22605	0.44882	2.73173	0.0063003	0.0239495
ENSG00000158125	XDH	2519.78	1.22524	0.365189	3.35508	0.000793426	0.00466861
ENSG00000257062	ENSG00000257062	30.1574	1.2234	0.366625	3.33691	0.000847145	0.00490414
ENSG00000188488	SERPINA5	3867.16	1.22304	0.404615	3.02273	0.00250502	0.0116314
ENSG00000175600	SUGCT	236.236	1.22299	0.285948	4.27699	1.89442e-05	0.000233164
ENSG00000169814	BTD	2587.12	1.22034	0.178997	6.81766	9.25355e-12	1.45529e-09
ENSG00000100897	DCAF11	4751.75	1.22011	0.140563	8.68017	3.95182e-18	8.3902e-15
ENSG00000124374	PAIP2B	1342.4	1.21996	0.202242	6.03219	1.6175e-09	1.09893e-07
ENSG00000150656	CNDP1	520.008	1.21989	0.356343	3.42335	0.000618551	0.00381347
ENSG00000174327	SLC16A13	1655.45	1.21884	0.318931	3.82163	0.000132571	0.00111754
ENSG00000239975	IGKV1D-33	23.1464	1.21851	1.11343	1.09438	0.273787	0.418681
ENSG00000162688	AGL	5328.77	1.21811	0.263315	4.62604	3.7272e-06	6.24325e-05
ENSG00000143195	ILDR2	152.85	1.21754	0.397681	3.0616	0.0022016	0.0105217
ENSG00000106565	TMEM176B	16121	1.21673	0.199903	6.08659	1.15343e-09	8.26621e-08
ENSG00000279082	LINC01727	40.9553	1.21636	0.751798	1.61793	0.105678	0.208254
ENSG00000171365	CLCN5	1600.31	1.21612	0.241755	5.03038	4.89502e-07	1.18267e-05
ENSG00000112304	ACOT13	1158.14	1.21483	0.245997	4.93841	7.8764e-07	1.73516e-05
ENSG00000230555	LINC02916	33.8239	1.21446	0.282394	4.30058	1.70351e-05	0.000213379
ENSG00000148965	SAA4	10235.5	1.21377	0.334635	3.62716	0.000286559	0.00206763
ENSG00000226453	LINC02542	63.6769	1.21264	0.36944	3.28237	0.00102939	0.00572503
ENSG00000260274	ENSG00000260274	54.4477	1.21254	0.287053	4.22411	2.39891e-05	0.000282758
ENSG00000148935	GAS2	461.467	1.21187	0.333912	3.62932	0.000284165	0.00205648
ENSG00000258561	ENSG00000258561	29.2799	1.21052	0.392726	3.08236	0.00205366	0.00993144
ENSG00000165874	SHLD2P1	278.202	1.20847	0.351712	3.43595	0.000590473	0.00367235
ENSG00000181192	DHTKD1	5488.77	1.20776	0.222876	5.41897	5.99431e-08	2.15706e-06
ENSG00000188001	TPRG1	260.116	1.20568	0.196138	6.14712	7.8904e-10	5.95638e-08
ENSG00000073169	SELENOO	2289.44	1.20556	0.169957	7.09329	1.30957e-12	2.81558e-10
ENSG00000142168	SOD1	10494.8	1.20497	0.254609	4.73263	2.21632e-06	4.08457e-05
ENSG00000166391	MOGAT2	2509.7	1.20459	0.480042	2.50935	0.0120953	0.039729
ENSG00000115107	STEAP3	8985.45	1.20363	0.189795	6.34173	2.272e-10	2.13204e-08
ENSG00000111275	ALDH2	19672.6	1.2036	0.305236	3.94319	8.04045e-05	0.000749544
ENSG00000260325	HSPB9	30.7713	1.20346	0.380757	3.1607	0.00157392	0.00810193
ENSG00000254211	LINC01485	265.398	1.2034	0.43793	2.74792	0.00599753	0.0229795
ENSG00000187867	PALM3	626.344	1.20247	0.300652	3.99955	6.34641e-05	0.000626344
ENSG00000171723	GPHN	1861.23	1.2024	0.182233	6.59817	4.16266e-11	5.23724e-09
ENSG00000176720	BOK	1558.32	1.2008	0.173195	6.93326	4.11246e-12	7.45206e-10
ENSG00000205707	ETFRF1	1193.82	1.20074	0.251494	4.77445	1.80202e-06	3.45454e-05
ENSG00000175591	P2RY2	287.434	1.19844	0.230911	5.19004	2.10247e-07	5.86378e-06
ENSG00000235910	APOA1-AS	20.898	1.19787	0.65314	1.83402	0.0666509	0.147712
ENSG00000160932	LY6E	5846.92	1.19706	0.278239	4.30226	1.69065e-05	0.000212552
ENSG00000157315	TMED6	39.0972	1.19678	0.529933	2.25836	0.0239235	0.0677573
ENSG00000233554	B4GALT1-AS1	31.0244	1.19625	0.273497	4.37391	1.22039e-05	0.000163673
ENSG00000004864	SLC25A13	3790.22	1.19511	0.218436	5.4712	4.47006e-08	1.70076e-06
ENSG00000009765	IYD	638.051	1.19446	0.42592	2.80442	0.00504073	0.0200649
ENSG00000278967	ENSG00000278967	283.998	1.19426	0.261549	4.56611	4.96849e-06	7.93883e-05
ENSG00000267056	ENSG00000267056	493.35	1.19412	0.329361	3.62557	0.000288325	0.00207773
ENSG00000144331	ZNF385B	221.617	1.19335	0.236455	5.04684	4.49185e-07	1.10092e-05
ENSG00000149547	EI24	5175.64	1.19087	0.189166	6.29535	3.06698e-10	2.72736e-08
ENSG00000171766	GATM	21262.7	1.19009	0.349623	3.40394	0.000664221	0.00405006
ENSG00000198848	CES1	27586	1.18841	0.304015	3.90906	9.26558e-05	0.000835772
ENSG00000236816	ANKRD20A7P	144.552	1.18713	1.57539	0.75355	0.45112	0.595451
ENSG00000049246	PER3	909.011	1.1858	0.278467	4.25832	2.05971e-05	0.000250066
ENSG00000107282	APBA1	872.663	1.1846	0.255525	4.63593	3.55328e-06	5.99329e-05
ENSG00000228918	LINC01344	34.6394	1.18346	0.596178	1.98507	0.0471362	0.11387
ENSG00000282651	IGHV5-10-1	60.2382	1.18318	1.14933	1.02945	0.303267	0.450931
ENSG00000124299	PEPD	5146.51	1.18274	0.246758	4.7931	1.64223e-06	3.19876e-05
ENSG00000171503	ETFDH	6221.79	1.1816	0.296195	3.98927	6.62765e-05	0.000648823
ENSG00000173599	PC	12578.3	1.18067	0.246172	4.7961	1.61784e-06	3.16214e-05
ENSG00000169174	PCSK9	2446.94	1.18035	0.319964	3.689	0.000225137	0.00170029
ENSG00000106804	C5	34446.3	1.17868	0.276482	4.26313	2.0158e-05	0.000245829
ENSG00000283828	ENSG00000283828	41.485	1.17808	0.230422	5.11269	3.17603e-07	8.27375e-06
ENSG00000036473	OTC	1280.75	1.17751	0.658093	1.78927	0.0735711	0.1588
ENSG00000104823	ECH1	7053.14	1.17657	0.277905	4.23369	2.29883e-05	0.000273238
ENSG00000105852	PON3	4263.26	1.17638	0.255424	4.6056	4.11269e-06	6.81503e-05
ENSG00000170917	NUDT6	264.197	1.17627	0.235494	4.9949	5.88678e-07	1.36594e-05
ENSG00000132196	HSD17B7	1067.5	1.175	0.353434	3.32451	0.000885732	0.00506879
ENSG00000146085	MMUT	4460.07	1.17489	0.209397	5.61081	2.01386e-08	8.68159e-07
ENSG00000124370	MCEE	388.238	1.17434	0.228952	5.1292	2.90982e-07	7.66253e-06
ENSG00000132330	SCLY	975.562	1.17285	0.217292	5.39759	6.7543e-08	2.36226e-06
ENSG00000144040	SFXN5	1855.54	1.17236	0.152506	7.68729	1.50284e-14	6.07754e-12
ENSG00000105088	OLFM2	600.736	1.1721	0.358662	3.26799	0.00108316	0.00594426
ENSG00000128928	IVD	3809.36	1.17022	0.178263	6.56457	5.21847e-11	6.28622e-09
ENSG00000002933	TMEM176A	10338.6	1.169	0.195316	5.98515	2.1619e-09	1.38044e-07
ENSG00000108602	ALDH3A1	51.7192	1.16827	0.561817	2.07945	0.0375762	0.0956152
ENSG00000263400	TMEM220-AS1	210.429	1.16756	0.299511	3.89823	9.6897e-05	0.000864388
ENSG00000260018	MBTPS1-DT	22.1986	1.16696	0.357043	3.26841	0.00108154	0.00593981
ENSG00000115042	FAHD2A	1920.55	1.16552	0.217627	5.35556	8.52904e-08	2.8184e-06
ENSG00000146411	SLC2A12	53.9751	1.16542	0.495898	2.35012	0.0187673	0.0561596
ENSG00000203724	C1orf53	73.0551	1.16541	0.311954	3.73584	0.000187087	0.00146639
ENSG00000242612	DECR2	2721.66	1.16478	0.234185	4.97375	6.56709e-07	1.49721e-05
ENSG00000145850	TIMD4	155.64	1.1633	0.52353	2.22204	0.0262808	0.0727002
ENSG00000270181	BIVM-ERCC5	36.3644	1.16228	0.871412	1.33379	0.182272	0.311208
ENSG00000178537	SLC25A20	2625.56	1.16158	0.2911	3.99032	6.59832e-05	0.000646323
ENSG00000058404	CAMK2B	145.313	1.16147	0.259489	4.47599	7.60578e-06	0.000111945
ENSG00000125551	PLGLB2	8871.68	1.16086	0.225669	5.14409	2.68818e-07	7.19035e-06
ENSG00000236136	ADORA2BP1	22.9745	1.16079	0.315587	3.6782	0.000234883	0.00175903
ENSG00000156113	KCNMA1	889.989	1.16031	0.279095	4.15741	3.21881e-05	0.000362543
ENSG00000117480	FAAH	613.458	1.1595	0.216348	5.35941	8.34937e-08	2.76441e-06
ENSG00000254154	CRYZL2P-SEC16B	1087.17	1.15774	0.263799	4.38875	1.14006e-05	0.000154664
ENSG00000213071	LPAL2	230.985	1.15402	0.366414	3.14949	0.00163555	0.00835483
ENSG00000271992	ENSG00000271992	30.0508	1.15362	0.323092	3.57056	0.00035622	0.00247866
ENSG00000166347	CYB5A	12578.2	1.15357	0.245961	4.69003	2.73165e-06	4.83807e-05
ENSG00000137491	SLCO2B1	8575.17	1.15116	0.251071	4.58501	4.53973e-06	7.42845e-05
ENSG00000099251	HSD17B7P2	81.4153	1.15061	0.464	2.47975	0.0131474	0.0423654
ENSG00000182472	CAPN12	346.248	1.14957	0.419082	2.74307	0.00608671	0.0232844
ENSG00000224916	APOC4-APOC2	3285.86	1.14932	0.288322	3.98623	6.71308e-05	0.000655674
ENSG00000275944	ENSG00000275944	42.5564	1.14929	0.386191	2.97595	0.00292079	0.0130896
ENSG00000138823	MTTP	8668.59	1.14809	0.29736	3.86096	0.000112941	0.000977725
ENSG00000065057	NTHL1	393.913	1.14626	0.244167	4.69457	2.67171e-06	4.7567e-05
ENSG00000148803	FUOM	1538.89	1.14585	0.319008	3.59192	0.000328254	0.00230674
ENSG00000151726	ACSL1	54582.8	1.14464	0.241005	4.74946	2.03957e-06	3.82364e-05
ENSG00000229740	ENSG00000229740	36.1112	1.14391	0.491384	2.32794	0.0199151	0.0588806
ENSG00000117643	MAN1C1	1275.87	1.14346	0.2383	4.7984	1.59937e-06	3.14046e-05
ENSG00000106258	CYP3A5	19861.7	1.14342	0.429308	2.66341	0.00773536	0.0281701
ENSG00000280587	LINC01348	1932.97	1.14257	0.294063	3.88545	0.000102139	0.000901684
ENSG00000083123	BCKDHB	1085.06	1.14157	0.227303	5.02224	5.10734e-07	1.22181e-05
ENSG00000227403	LINC01806	93.3357	1.14122	0.323795	3.52451	0.000424271	0.00284719
ENSG00000283886	ENSG00000283886	31.9441	1.14106	0.660419	1.72778	0.0840284	0.175522
ENSG00000169962	TAS1R3	30.6349	1.13834	0.509751	2.23314	0.0255397	0.0711134
ENSG00000132855	ANGPTL3	10734.2	1.13824	0.303473	3.7507	0.000176344	0.00139963
ENSG00000008311	AASS	3718.38	1.13732	0.267781	4.24723	2.16434e-05	0.000259614
ENSG00000288874	ENSG00000288874	70.1652	1.13608	0.420328	2.70285	0.00687488	0.0256075
ENSG00000144406	UNC80	10.4557	1.13598	0.865595	1.31237	0.189396	0.319581
ENSG00000237065	NANOGP4	34.3177	1.13505	0.409538	2.77154	0.00557922	0.0216991
ENSG00000081377	CDC14B	1376.02	1.13488	0.199318	5.69378	1.24254e-08	5.86236e-07
ENSG00000168389	MFSD2A	6736.35	1.13225	0.312024	3.62873	0.000284816	0.00205932
ENSG00000197977	ELOVL2	943.343	1.13143	0.440236	2.57006	0.0101681	0.0347842
ENSG00000245750	DRAIC	213.204	1.13103	0.374539	3.01979	0.00252946	0.0117289
ENSG00000114054	PCCB	2478.49	1.12992	0.249613	4.52671	5.99088e-06	9.28422e-05
ENSG00000258311	ENSG00000258311	116.389	1.12967	0.18105	6.23952	4.38925e-10	3.67248e-08
ENSG00000184611	KCNH7	39.0377	1.12845	0.430357	2.62212	0.00873836	0.0309662
ENSG00000132541	RIDA	6461.48	1.12823	0.333763	3.38032	0.00072401	0.00434227
ENSG00000214264	KCTD9P4	35.673	1.12607	0.477746	2.35705	0.018421	0.0553477
ENSG00000242082	SLC5A4-AS1	41.2901	1.12486	0.391879	2.87042	0.00409923	0.0170818
ENSG00000100033	PRODH	526.094	1.12462	0.533045	2.1098	0.0348753	0.0902432
ENSG00000133488	SEC14L4	695.584	1.12339	0.280644	4.00289	6.25736e-05	0.000620077
ENSG00000188277	C15orf62	28.798	1.12139	0.395605	2.83462	0.00458807	0.0185942
ENSG00000242110	AMACR	1518.55	1.12076	0.312602	3.58525	0.00033675	0.00235693
ENSG00000121310	ECHDC2	6272.85	1.12075	0.226493	4.94826	7.48785e-07	1.67564e-05
ENSG00000142677	IL22RA1	240.628	1.1205	0.356702	3.14129	0.00168204	0.00850536
ENSG00000174080	CTSF	1039.53	1.11996	0.24662	4.54124	5.59234e-06	8.75446e-05
ENSG00000236155	ZPLD2P	70.694	1.11653	0.36226	3.08212	0.00205529	0.00993144
ENSG00000272086	GOLPH3-DT	50.4072	1.11642	0.251536	4.4384	9.06283e-06	0.000129573
ENSG00000113905	HRG	12196.9	1.11437	0.427887	2.60435	0.00920476	0.0322024
ENSG00000167799	NUDT8	300.204	1.11436	0.320198	3.48022	0.000501007	0.003227
ENSG00000179636	TPPP2	24.1714	1.11342	0.473837	2.3498	0.0187835	0.0561982
ENSG00000149742	SLC22A9	452.67	1.11167	0.385397	2.88449	0.00392051	0.0164582
ENSG00000286790	ENSG00000286790	41.3197	1.1106	0.302608	3.67011	0.000242443	0.00181006
ENSG00000059915	PSD	42.8492	1.11035	0.371425	2.98944	0.0027949	0.0126388
ENSG00000135437	RDH5	415.588	1.10962	0.330364	3.35877	0.000782893	0.00462766
ENSG00000140961	OSGIN1	1652.95	1.10887	0.218458	5.07591	3.8564e-07	9.70384e-06
ENSG00000117791	MTARC2	2451.1	1.10876	0.24968	4.44074	8.96512e-06	0.000128392
ENSG00000100079	LGALS2	9.66379	1.1087	1.05605	1.04986	0.293783	0.440009
ENSG00000165905	LARGE2	43.8253	1.1084	0.371055	2.98716	0.00281582	0.0127097
ENSG00000166289	PLEKHF1	363.348	1.10817	0.207346	5.34454	9.06467e-08	2.97801e-06
ENSG00000268869	ESPNP	34.4769	1.10775	0.383023	2.89212	0.00382653	0.0161555
ENSG00000134184	GSTM1	1853.26	1.10744	1.29926	0.852362	0.394013	0.5418
ENSG00000187017	ESPN	2138.34	1.10743	0.314904	3.5167	0.000436945	0.00291046
ENSG00000036530	CYP46A1	28.1567	1.10573	0.325555	3.39646	0.000682644	0.00414213
ENSG00000262160	ENSG00000262160	709.121	1.10566	0.253705	4.35806	1.31223e-05	0.000173045
ENSG00000247011	ENSG00000247011	22.7506	1.10468	0.445674	2.47867	0.0131871	0.0424631
ENSG00000013016	EHD3	1155.04	1.10445	0.364349	3.03129	0.00243509	0.0113783
ENSG00000241635	UGT1A1	10966.5	1.1034	0.366403	3.01144	0.00260015	0.0119977
ENSG00000106327	TFR2	19101.9	1.10338	0.355053	3.10766	0.00188577	0.00928941
ENSG00000143412	ANXA9	357.273	1.10189	0.331209	3.32687	0.000878269	0.00503116
ENSG00000143126	CELSR2	311.088	1.10181	0.345139	3.19237	0.0014111	0.00739969
ENSG00000225111	ENSG00000225111	36.5165	1.10085	0.475607	2.31463	0.0206334	0.0604714
ENSG00000187889	FYB2	669.48	1.09998	0.300097	3.6654	0.000246955	0.0018389
ENSG00000106688	SLC1A1	3625.08	1.09793	0.276636	3.96887	7.22145e-05	0.000692987
ENSG00000153086	ACMSD	1995.5	1.09709	0.253478	4.32817	1.50352e-05	0.000192711
ENSG00000065320	NTN1	854.98	1.09658	0.24853	4.41227	1.02294e-05	0.000142649
ENSG00000175189	INHBC	4476.67	1.09626	0.321782	3.40683	0.000657228	0.00401403
ENSG00000167774	ENSG00000167774	61.5008	1.09488	0.405083	2.70284	0.00687489	0.0256075
ENSG00000226147	TUBBP10	43.2085	1.09449	0.522676	2.09401	0.0362591	0.0929881
ENSG00000148057	IDNK	211.003	1.09099	0.31228	3.49363	0.000476502	0.00310329
ENSG00000081041	CXCL2	2957.79	1.08994	0.251347	4.33639	1.44841e-05	0.000187082
ENSG00000198478	SH3BGRL2	3178.32	1.0889	0.245862	4.4289	9.47143e-06	0.000134172
ENSG00000215256	DHRS4-AS1	821.458	1.08812	0.234613	4.63795	3.5188e-06	5.95287e-05
ENSG00000131373	HACL1	1077.38	1.08782	0.174754	6.22487	4.81946e-10	3.9931e-08
ENSG00000225968	ELFN1	431.522	1.08776	0.329242	3.30382	0.000953756	0.00537655
ENSG00000055957	ITIH1	34032.3	1.08742	0.270141	4.02538	5.68829e-05	0.000573046
ENSG00000122121	XPNPEP2	904.33	1.08663	0.814127	1.33472	0.181968	0.310956
ENSG00000181856	SLC2A4	97.2237	1.08583	0.502938	2.15897	0.0308528	0.0822274
ENSG00000211898	IGHD	61.7031	1.08525	0.735854	1.47481	0.140263	0.257959
ENSG00000240291	ENSG00000240291	95.2894	1.08442	0.32226	3.36504	0.000765316	0.00455143
ENSG00000228477	ENSG00000228477	117.042	1.08227	0.374774	2.88779	0.00387954	0.0163185
ENSG00000273295	ENSG00000273295	123.29	1.08204	0.927683	1.16639	0.243458	0.384233
ENSG00000231948	HS1BP3-IT1	148.296	1.07971	0.377711	2.85856	0.00425568	0.0175657
ENSG00000232724	TRIM80P	45.2652	1.0791	0.404503	2.66771	0.00763692	0.0278713
ENSG00000114786	ABHD14A-ACY1	125.033	1.07889	0.317917	3.39363	0.000689733	0.00417354
ENSG00000262304	ENSG00000262304	43.1001	1.07753	0.761707	1.41462	0.157179	0.280075
ENSG00000266680	ENSG00000266680	64.7721	1.07727	0.273538	3.9383	8.20607e-05	0.00075915
ENSG00000277481	PKD1L3	91.9667	1.07638	0.42423	2.53726	0.0111724	0.037399
ENSG00000118137	APOA1	92701	1.07494	0.297278	3.61593	0.000299271	0.00213487
ENSG00000256967	ENSG00000256967	38.0704	1.07424	0.247951	4.33247	1.47445e-05	0.000189724
ENSG00000162851	TFB2M	696.252	1.07313	0.215033	4.99055	6.02085e-07	1.39135e-05
ENSG00000185664	PMEL	57.8458	1.07136	0.217173	4.93321	8.08897e-07	1.7705e-05
ENSG00000166856	GPR182	244.837	1.07045	0.587071	1.82337	0.0682472	0.15027
ENSG00000257702	LBX2-AS1	464.758	1.07029	0.175562	6.09638	1.08496e-09	7.82625e-08
ENSG00000275494	ENSG00000275494	29.3295	1.06972	0.353146	3.02912	0.00245265	0.0114414
ENSG00000133477	FAM83F	279.22	1.06745	0.462237	2.30932	0.0209258	0.0611536
ENSG00000163687	DNASE1L3	2606.74	1.06676	0.303585	3.51387	0.00044163	0.00293013
ENSG00000231806	PCAT7	48.4056	1.06634	0.296204	3.60002	0.000318195	0.00224535
ENSG00000273344	PAXIP1-DT	138.452	1.06627	0.240864	4.42684	9.5623e-06	0.000135009
ENSG00000176422	SPRYD4	1937.99	1.06615	0.192978	5.52474	3.29966e-08	1.3344e-06
ENSG00000132561	MATN2	875.152	1.06564	0.259063	4.11345	3.89784e-05	0.000422764
ENSG00000159335	PTMS	12053.9	1.06552	0.250747	4.24939	2.14351e-05	0.000258341
ENSG00000165475	CRYL1	3819.62	1.06489	0.263927	4.0348	5.46479e-05	0.000554146
ENSG00000147003	CLTRN	311.274	1.06462	0.434914	2.44788	0.0143699	0.0455528
ENSG00000185436	IFNLR1	304.988	1.06402	0.252006	4.22219	2.41942e-05	0.00028419
ENSG00000036672	USP2	309.373	1.06402	0.343437	3.09814	0.0019474	0.00952668
ENSG00000162692	VCAM1	986.672	1.06247	0.37727	2.8162	0.00485955	0.0195083
ENSG00000229927	RHEBP1	70.4835	1.06238	0.532445	1.99528	0.046012	0.111901
ENSG00000147955	SIGMAR1	3319.14	1.06183	0.199827	5.31376	1.07386e-07	3.42204e-06
ENSG00000176428	VPS37D	99.4137	1.06179	0.321569	3.30189	0.000960343	0.00540471
ENSG00000165959	CLMN	3646.94	1.06119	0.21714	4.88711	1.02327e-06	2.15635e-05
ENSG00000164904	ALDH7A1	1655.86	1.06032	0.315545	3.3603	0.00077859	0.00460618
ENSG00000132703	APCS	33703.9	1.06002	0.271431	3.90531	9.41059e-05	0.000845261
ENSG00000236882	LINC01554	2474.48	1.05971	0.400341	2.64702	0.00812042	0.0292277
ENSG00000214944	ARHGEF28	738.67	1.05951	0.314528	3.36857	0.000755599	0.00449995
ENSG00000103067	ESRP2	2659.56	1.05935	0.235926	4.49016	7.11712e-06	0.000106519
ENSG00000270885	RASL10B	152.985	1.05933	0.387433	2.73422	0.00625287	0.023809
ENSG00000161533	ACOX1	11657.6	1.05887	0.225718	4.69112	2.71715e-06	4.8174e-05
ENSG00000229980	TOB1-AS1	83.0243	1.0586	0.296725	3.5676	0.00036026	0.00250266
ENSG00000039139	DNAH5	1068.05	1.05856	0.358361	2.95388	0.00313808	0.0139056
ENSG00000163825	RTP3	612.318	1.05717	0.485117	2.17921	0.0293164	0.0790798
ENSG00000139597	N4BP2L1	989.124	1.05695	0.267166	3.95615	7.61676e-05	0.000719267
ENSG00000145934	TENM2	278.553	1.05544	0.501542	2.10439	0.0353447	0.0912632
ENSG00000101115	SALL4	29.1177	1.05449	0.446195	2.3633	0.0181131	0.0546255
ENSG00000145321	GC	77410	1.05423	0.337171	3.12668	0.00176794	0.00883971
ENSG00000145708	CRHBP	2443.06	1.0542	0.420318	2.50809	0.0121385	0.03984
ENSG00000091262	ABCC6	4171.57	1.05407	0.166416	6.33397	2.38934e-10	2.2056e-08
ENSG00000136546	SCN7A	405.577	1.05407	0.49867	2.11376	0.0345355	0.0895823
ENSG00000103150	MLYCD	1099.61	1.05397	0.169606	6.21423	5.15765e-10	4.25256e-08
ENSG00000277837	ENSG00000277837	101.721	1.05388	0.515631	2.04386	0.0409674	0.102539
ENSG00000204444	APOM	1491.7	1.05372	0.31157	3.38197	0.00071968	0.00432394
ENSG00000214530	STARD10	6488.17	1.05349	0.234042	4.50127	6.75489e-06	0.000102305
ENSG00000167476	JSRP1	22.4057	1.05341	0.501829	2.09913	0.0358052	0.0921301
ENSG00000172469	MANEA	2653.32	1.0532	0.276202	3.81314	0.00013721	0.00114747
ENSG00000264920	SP2-DT	56.1276	1.05286	0.208343	5.0535	4.33783e-07	1.0678e-05
ENSG00000180767	CHST13	533.193	1.05226	0.236026	4.45825	8.26301e-06	0.000119241
ENSG00000132763	MMACHC	1148.41	1.05112	0.223387	4.70536	2.53421e-06	4.54525e-05
ENSG00000125166	GOT2	6813.3	1.05006	0.229299	4.57944	4.66212e-06	7.57037e-05
ENSG00000283930	PLD5P1	130.302	1.04873	0.480322	2.1834	0.0290065	0.0785014
ENSG00000240038	AMY2B	312.164	1.04766	0.286954	3.65096	0.000261265	0.00192767
ENSG00000111319	SCNN1A	229.839	1.04748	0.247601	4.23053	2.33136e-05	0.000276331
ENSG00000205436	EXOC3L4	722.695	1.04719	0.322176	3.25038	0.00115251	0.00627816
ENSG00000023839	ABCC2	9716.51	1.04598	0.348455	3.00177	0.00268418	0.0122986
ENSG00000196660	SLC30A10	2568.01	1.04579	0.265302	3.94187	8.08474e-05	0.000752434
ENSG00000115425	PECR	1273.99	1.04423	0.355669	2.93596	0.00332514	0.0145261
ENSG00000140691	ARMC5	563.237	1.04375	0.231445	4.5097	6.49192e-06	9.93381e-05
ENSG00000082146	STRADB	1911.45	1.04339	0.237042	4.40172	1.07397e-05	0.000147937
ENSG00000116704	SLC35D1	4709.27	1.04033	0.20237	5.14074	2.73658e-07	7.274e-06
ENSG00000007908	SELE	162.101	1.03845	0.509455	2.03835	0.0415152	0.103575
ENSG00000170430	MGMT	1355.84	1.03824	0.283673	3.65997	0.000252243	0.00187052
ENSG00000104938	CLEC4M	724.685	1.03822	0.372987	2.78352	0.0053773	0.0210943
ENSG00000119927	GPAM	7597.98	1.03759	0.335752	3.09036	0.00199914	0.0097377
ENSG00000260317	ENSG00000260317	38.3717	1.03696	0.253759	4.0864	4.3812e-05	0.000464511
ENSG00000109107	ALDOC	3079.94	1.03678	0.430463	2.40853	0.0160169	0.0495892
ENSG00000090512	FETUB	393.092	1.0366	0.539871	1.92009	0.0548466	0.127507
ENSG00000127418	FGFRL1	1851.44	1.03596	0.138949	7.45571	8.93866e-14	2.76042e-11
ENSG00000196972	SMIM10L2B	62.6735	1.03552	0.341906	3.02868	0.00245622	0.0114549
ENSG00000114248	LRRC31	81.5966	1.03544	0.732196	1.41415	0.157317	0.280233
ENSG00000276840	PMS2P13	21.5397	1.03503	0.447275	2.31408	0.0206636	0.060518
ENSG00000145703	IQGAP2	11239	1.03469	0.21506	4.81117	1.50052e-06	2.99487e-05
ENSG00000278177	ENSG00000278177	26.4714	1.03438	0.459042	2.25336	0.0242368	0.068405
ENSG00000288645	ENSG00000288645	31.4856	1.0331	0.867278	1.1912	0.233575	0.372516
ENSG00000064225	ST3GAL6	1508.2	1.03297	0.249359	4.14249	3.43551e-05	0.000381835
ENSG00000224093	BCAR3-AS1	100.248	1.03275	0.286363	3.60645	0.000310418	0.00220052
ENSG00000113924	HGD	7407.99	1.03188	0.358561	2.87785	0.00400394	0.0167505
ENSG00000128641	MYO1B	17051.3	1.03053	0.215546	4.78103	1.74403e-06	3.35854e-05
ENSG00000118271	TTR	18984.5	1.02886	0.426993	2.40955	0.0159722	0.0494689
ENSG00000099330	OCEL1	703.128	1.02777	0.186729	5.50405	3.71159e-08	1.46268e-06
ENSG00000284418	ENSG00000284418	80.4211	1.02729	0.258879	3.96821	7.24132e-05	0.000694096
ENSG00000198157	HMGN5	58.6809	1.02673	0.313266	3.2775	0.00104733	0.00579585
ENSG00000234155	LINC02535	278.172	1.02485	0.765614	1.3386	0.180702	0.309491
ENSG00000139292	LGR5	21.119	1.02481	0.727303	1.40905	0.158819	0.282022
ENSG00000166148	AVPR1A	5317.51	1.02225	0.743498	1.37492	0.169157	0.295073
ENSG00000137563	GGH	2465.27	1.02096	0.245801	4.1536	3.2729e-05	0.000366307
ENSG00000138744	NAAA	648.227	1.02034	0.16244	6.28136	3.35622e-10	2.93881e-08
ENSG00000228812	LAMA5-AS1	75.2371	1.02008	0.486965	2.09478	0.036191	0.0928415
ENSG00000211454	AKR7L	419.724	1.01965	0.302485	3.37092	0.000749181	0.00447585
ENSG00000281162	LINC01127	139.963	1.01935	0.304603	3.3465	0.000818394	0.00478006
ENSG00000159423	ALDH4A1	12300.1	1.01916	0.170488	5.97791	2.26016e-09	1.42181e-07
ENSG00000118520	ARG1	19679.2	1.0188	0.27912	3.65004	0.000262197	0.00193207
ENSG00000107537	PHYH	1914.05	1.01878	0.293987	3.4654	0.000529452	0.00337439
ENSG00000182512	GLRX5	912.03	1.01786	0.16586	6.13685	8.41727e-10	6.32599e-08
ENSG00000101405	OXT	88.7628	1.01707	0.326657	3.11358	0.00184833	0.00914742
ENSG00000266964	FXYD1	671.196	1.01666	0.351177	2.895	0.00379153	0.0160759
ENSG00000162755	KLHDC9	39.1118	1.01417	0.408902	2.48023	0.0131296	0.0423243
ENSG00000189014	SHLD2P3	88.4663	1.01376	0.395601	2.56258	0.0103897	0.0353788
ENSG00000145476	CYP4V2	4406.76	1.01255	0.192324	5.26481	1.40336e-07	4.2717e-06
ENSG00000170743	SYT9	396.724	1.01201	0.30474	3.32089	0.000897304	0.00511433
ENSG00000132744	ACY3	222.997	1.01113	0.342458	2.95256	0.00315153	0.013947
ENSG00000213533	STIMATE	887.608	1.01032	0.133474	7.56946	3.74782e-14	1.24817e-11
ENSG00000009724	MASP2	5366.98	1.01014	0.257827	3.91792	8.93163e-05	0.000809951
ENSG00000235501	CNN3-DT	312.424	1.00867	0.207837	4.85316	1.2151e-06	2.4986e-05
ENSG00000204682	MIR1915HG	156.804	1.00725	0.32706	3.0797	0.00207207	0.00999302
ENSG00000109927	TECTA	92.1032	1.0064	0.315825	3.18657	0.00143968	0.00752633
ENSG00000137171	KLC4	2236.17	1.00565	0.239044	4.20696	2.58829e-05	0.000300905
ENSG00000167700	MFSD3	458.891	1.00522	0.266442	3.77275	0.000161458	0.00130465
ENSG00000258603	ENSG00000258603	41.3602	1.00452	0.350826	2.86329	0.00419263	0.0173762
ENSG00000164089	ETNPPL	1258.09	1.00392	0.349115	2.87562	0.00403229	0.0168483
ENSG00000174992	ZG16	63.0787	1.00326	0.59171	1.69553	0.0899741	0.184879
ENSG00000143365	RORC	1268.7	1.00308	0.252906	3.96622	7.30215e-05	0.000698744
ENSG00000105784	RUNDC3B	314.444	1.00255	0.273927	3.65991	0.000252303	0.00187052
ENSG00000012124	CD22	73.6371	1.00242	0.588335	1.70382	0.0884153	0.182448
ENSG00000242193	CRYZL2P	1006.04	1.00241	0.223479	4.48545	7.27605e-06	0.000108588
ENSG00000168329	CX3CR1	36.3175	1.00234	0.600488	1.66921	0.0950757	0.192958
ENSG00000134864	GGACT	188.217	1.00161	0.264919	3.78081	0.000156321	0.00126978
ENSG00000154262	ABCA6	4997.73	1.00017	0.273218	3.66068	0.000251544	0.00186816
ENSG00000167676	PLIN4	2761.53	1.00001	0.163768	6.10627	1.01988e-09	7.40282e-08
ENSG00000258301	VASH1-AS1	106.16	0.999273	0.19679	5.07787	3.81684e-07	9.63284e-06
ENSG00000111339	ART4	1348.83	0.998033	0.32407	3.07968	0.0020722	0.00999302
ENSG00000237413	MGC27382	42.933	0.997975	0.407198	2.45083	0.0142525	0.0452823
ENSG00000250479	CHCHD10	3510.74	0.997768	0.265228	3.76193	0.000168609	0.0013515
ENSG00000276128	ENSG00000276128	25.437	0.997597	0.852882	1.16968	0.242131	0.382816
ENSG00000138308	PLA2G12B	835.765	0.997031	0.352209	2.83079	0.00464332	0.0187599
ENSG00000101670	LIPG	3551.66	0.99686	0.24848	4.01183	6.02499e-05	0.000601966
ENSG00000230490	ENSG00000230490	120.378	0.996206	0.332494	2.99617	0.00273397	0.0124452
ENSG00000182871	COL18A1	28677.3	0.995157	0.180535	5.51226	3.54258e-08	1.41246e-06
ENSG00000198840	MT-ND3	11406.9	0.995066	0.361151	2.75527	0.00586445	0.0225721
ENSG00000239887	C1orf226	1366.81	0.994284	0.322464	3.0834	0.00204651	0.00991018
ENSG00000152700	SAR1B	6521.69	0.993843	0.183087	5.42824	5.69112e-08	2.05667e-06
ENSG00000264575	LINC00526	275.235	0.992663	0.251301	3.95009	7.8122e-05	0.000734312
ENSG00000288849	ENSG00000288849	644.925	0.992323	0.265935	3.73145	0.000190382	0.0014881
ENSG00000167701	GPT	2287.87	0.991991	0.350956	2.82654	0.00470538	0.0189971
ENSG00000274895	ENSG00000274895	74.3375	0.991374	0.301953	3.28321	0.00102631	0.00570978
ENSG00000181513	ACBD4	1608.13	0.991123	0.284452	3.48432	0.000493382	0.00318272
ENSG00000005882	PDK2	1056.8	0.990948	0.167881	5.90268	3.57648e-09	2.08751e-07
ENSG00000233967	ENSG00000233967	88.6668	0.990311	0.325146	3.04574	0.00232107	0.0109937
ENSG00000072506	HSD17B10	2820.07	0.99022	0.210794	4.69757	2.63271e-06	4.707e-05
ENSG00000007255	TRAPPC6A	289.09	0.989664	0.239807	4.12691	3.67662e-05	0.000402109
ENSG00000178026	LRRC75B	286.365	0.989409	0.209486	4.72303	2.32358e-06	4.20299e-05
ENSG00000275496	ENSG00000275496	284.448	0.988333	1.07752	0.917231	0.359022	0.507203
ENSG00000174469	CNTNAP2	247.407	0.986261	0.35515	2.77703	0.00548586	0.0214102
ENSG00000160712	IL6R	3315.98	0.985564	0.227695	4.32844	1.5017e-05	0.000192646
ENSG00000182326	C1S	65287.7	0.985492	0.265591	3.71056	0.0002068	0.00158721
ENSG00000132141	CCT6B	71.3669	0.985163	0.306574	3.21346	0.00131148	0.00695455
ENSG00000166821	PEX11A	606.313	0.984534	0.259129	3.79939	0.00014505	0.00119829
ENSG00000099194	SCD	34005.7	0.983557	0.598113	1.64443	0.100087	0.200138
ENSG00000272502	ENSG00000272502	60.1782	0.983471	0.325448	3.0219	0.00251196	0.0116605
ENSG00000168904	LRRC28	593.539	0.982989	0.205524	4.78284	1.72835e-06	3.33822e-05
ENSG00000236283	ENSG00000236283	22.6919	0.982826	0.342525	2.86935	0.00411314	0.0171313
ENSG00000139631	CSAD	930.774	0.982566	0.192661	5.09998	3.39689e-07	8.79514e-06
ENSG00000072210	ALDH3A2	6352.51	0.9824	0.182562	5.3812	7.39928e-08	2.51969e-06
ENSG00000162460	TMEM82	339.165	0.982171	0.47055	2.08728	0.0368628	0.094195
ENSG00000165841	CYP2C19	625.561	0.981993	0.32336	3.03684	0.00239069	0.0112357
ENSG00000108479	GALK1	1829.66	0.981652	0.240321	4.08475	4.41241e-05	0.000465785
ENSG00000198585	NUDT16	2284.43	0.980231	0.159062	6.16255	7.15809e-10	5.57707e-08
ENSG00000139160	ETFBKMT	254.335	0.979616	0.178177	5.49799	3.8415e-08	1.50688e-06
ENSG00000106049	HIBADH	2719.53	0.979523	0.247127	3.96365	7.38139e-05	0.000704738
ENSG00000137992	DBT	1823.12	0.978489	0.18172	5.3846	7.26058e-08	2.48835e-06
ENSG00000163683	SMIM14	7534.97	0.978443	0.224135	4.36542	1.26878e-05	0.000168324
ENSG00000288683	ENSG00000288683	37.8263	0.978124	0.962056	1.0167	0.309295	0.456975
ENSG00000269044	ENSG00000269044	64.0015	0.977128	0.245986	3.97229	7.11847e-05	0.000685626
ENSG00000160867	FGFR4	1772.61	0.97677	0.184293	5.30009	1.15744e-07	3.62714e-06
ENSG00000105379	ETFB	4518.86	0.976704	0.239788	4.07319	4.63739e-05	0.000485312
ENSG00000139508	SLC46A3	2084.31	0.976673	0.190709	5.12128	3.03462e-07	7.95417e-06
ENSG00000237767	LINC01370	1165.73	0.976484	0.449136	2.17414	0.0296948	0.0798427
ENSG00000263917	ENSG00000263917	35.5659	0.976483	0.692367	1.41035	0.158435	0.281576
ENSG00000115841	RMDN2	418.884	0.976118	0.224409	4.34974	1.36302e-05	0.000178475
ENSG00000261012	ENSG00000261012	1223.39	0.975669	0.203058	4.80488	1.54842e-06	3.0617e-05
ENSG00000163884	KLF15	2369.75	0.974953	0.194199	5.02038	5.15701e-07	1.23195e-05
ENSG00000261189	ENSG00000261189	40.0296	0.974618	0.292869	3.32783	0.000875265	0.00501903
ENSG00000287937	ENSG00000287937	26.0809	0.973524	0.36518	2.66588	0.00767876	0.027988
ENSG00000188833	ENTPD8	214.23	0.97196	0.377387	2.5755	0.0100095	0.0343042
ENSG00000092529	CAPN3	255.789	0.971932	0.204676	4.74863	2.04799e-06	3.83517e-05
ENSG00000229321	ENSG00000229321	29.2102	0.971622	0.189977	5.11442	3.14703e-07	8.21079e-06
ENSG00000131844	MCCC2	4710.95	0.971417	0.219849	4.41856	9.93603e-06	0.000139014
ENSG00000205808	PLPP6	597.382	0.971137	0.160305	6.05807	1.37764e-09	9.62928e-08
ENSG00000117448	AKR1A1	3972.82	0.971084	0.16481	5.89213	3.81244e-09	2.18028e-07
ENSG00000079739	PGM1	5979.16	0.970256	0.181656	5.34116	9.2355e-08	3.01663e-06
ENSG00000272505	ENSG00000272505	58.6515	0.969696	0.316854	3.06039	0.00221047	0.0105535
ENSG00000146386	ABRACL	604.581	0.969157	0.311539	3.11087	0.00186537	0.00921531
ENSG00000169085	VXN	21.1833	0.969126	0.912906	1.06158	0.288425	0.434184
ENSG00000069431	ABCC9	5406.27	0.968606	0.252443	3.83693	0.000124584	0.00106121
ENSG00000185269	NOTUM	102.136	0.968532	0.397264	2.43801	0.0147685	0.0465076
ENSG00000251615	ENSG00000251615	36.5798	0.968248	0.279749	3.46113	0.000537906	0.00341163
ENSG00000274021	ENSG00000274021	28.9544	0.967511	0.29838	3.24254	0.00118468	0.00641024
ENSG00000157131	C8A	14016.9	0.967363	0.27708	3.49127	0.000480727	0.00312482
ENSG00000163586	FABP1	9582.4	0.965521	0.482426	2.00139	0.0453507	0.11072
ENSG00000123179	EBPL	1090.12	0.965188	0.286791	3.36547	0.00076412	0.00454591
ENSG00000110917	MLEC	9876.44	0.965125	0.185744	5.19601	2.03615e-07	5.71637e-06
ENSG00000141179	PCTP	2024.54	0.964984	0.194231	4.96822	6.75709e-07	1.5323e-05
ENSG00000178075	GRAMD1C	599.575	0.964129	0.31652	3.04603	0.00231883	0.0109892
ENSG00000168763	CNNM3	1115.4	0.964056	0.156226	6.1709	6.79031e-10	5.36434e-08
ENSG00000246225	ENSG00000246225	23.4518	0.963633	0.337338	2.85658	0.00428235	0.017642
ENSG00000093100	ENSG00000093100	72.3313	0.963383	0.510667	1.88652	0.0592251	0.13479
ENSG00000198786	MT-ND5	29533.5	0.961759	0.354259	2.71485	0.00663067	0.0249495
ENSG00000280099	ENSG00000280099	44.5138	0.960318	0.283027	3.39302	0.000691255	0.00418043
ENSG00000146904	EPHA1	644.999	0.959006	0.317741	3.0182	0.00254281	0.0117811
ENSG00000233008	LINC01725	123.446	0.958698	0.311008	3.08255	0.00205238	0.0099287
ENSG00000004939	SLC4A1	133.367	0.958518	0.673635	1.4229	0.154764	0.277169
ENSG00000109181	UGT2B10	5306.25	0.95828	0.729257	1.31405	0.18883	0.318929
ENSG00000171428	NAT1	230.548	0.958203	0.286443	3.34518	0.000822298	0.00478969
ENSG00000073150	PANX2	327.054	0.958095	0.28885	3.31693	0.000910117	0.00517174
ENSG00000237773	ENSG00000237773	47.9696	0.957728	0.224858	4.25925	2.05112e-05	0.000249446
ENSG00000204335	SP5	53.1003	0.956879	0.426925	2.24133	0.0250047	0.0700255
ENSG00000121680	PEX16	622.272	0.9568	0.148506	6.44285	1.17252e-10	1.21435e-08
ENSG00000285542	ENSG00000285542	27.7407	0.956434	1.19096	0.803082	0.421928	0.56863
ENSG00000087258	GNAO1	1073.72	0.954195	0.30947	3.08332	0.00204705	0.00991018
ENSG00000100031	GGT1	947.184	0.952399	0.280813	3.39158	0.000694909	0.00419738
ENSG00000072042	RDH11	4212.75	0.951331	0.255737	3.71997	0.00019925	0.00154391
ENSG00000008382	MPND	368.601	0.951067	0.220615	4.31097	1.6254e-05	0.000205709
ENSG00000213563	C8orf82	1535.09	0.950897	0.168033	5.65897	1.52281e-08	6.8426e-07
ENSG00000137070	IL11RA	247.268	0.950882	0.270528	3.51491	0.000439911	0.00292354
ENSG00000156222	SLC28A1	1459.98	0.950783	0.267611	3.55286	0.000381073	0.00261622
ENSG00000103569	AQP9	9046.21	0.950509	0.277247	3.42838	0.000607189	0.00376116
ENSG00000137133	HINT2	890.077	0.950097	0.189879	5.0037	5.62401e-07	1.32164e-05
ENSG00000269313	MAGIX	163.746	0.948499	0.247592	3.83089	0.000127679	0.00108377
ENSG00000256751	PLBD1-AS1	130.12	0.946605	0.256466	3.69095	0.000223414	0.00169029
ENSG00000172831	CES2	10847.3	0.946129	0.267822	3.53267	0.00041138	0.00277493
ENSG00000167969	ECI1	2095.61	0.946046	0.205677	4.59968	4.23148e-06	6.96431e-05
ENSG00000112992	NNT	6510.66	0.945916	0.210624	4.49102	7.08832e-06	0.000106356
ENSG00000241360	PDXP	1006.95	0.945532	0.169566	5.5762	2.45824e-08	1.03349e-06
ENSG00000155368	DBI	1728.47	0.944953	0.207849	4.54635	5.45846e-06	8.5924e-05
ENSG00000088766	CRLS1	2147.13	0.944894	0.213043	4.43522	9.19779e-06	0.000131171
ENSG00000238105	GOLGA2P5	251.954	0.944591	0.298054	3.16919	0.00152862	0.00790609
ENSG00000143869	GDF7	580.553	0.944304	0.2994	3.15398	0.00161059	0.00825465
ENSG00000231690	LINC00574	131.334	0.944285	0.237722	3.97222	7.12066e-05	0.000685626
ENSG00000229492	ENSG00000229492	21.4606	0.943422	0.444393	2.12294	0.0337585	0.087997
ENSG00000285793	ANAPC1P2	473.448	0.943115	0.182098	5.17918	2.22869e-07	6.15516e-06
ENSG00000015520	NPC1L1	2456.69	0.942896	0.34466	2.73573	0.00622423	0.0237197
ENSG00000114378	HYAL1	4683.23	0.942731	0.199175	4.73318	2.21028e-06	4.08457e-05
ENSG00000134716	CYP2J2	2184.72	0.941938	0.304601	3.09236	0.00198569	0.00968333
ENSG00000006756	ARSD	2069.82	0.941707	0.23795	3.95758	7.57129e-05	0.000716426
ENSG00000135617	PRADC1	626.497	0.941552	0.197539	4.76642	1.87528e-06	3.55487e-05
ENSG00000267645	ENSG00000267645	99.1902	0.940526	1.02371	0.918746	0.358228	0.506706
ENSG00000232310	ENSG00000232310	70.0343	0.940237	0.396092	2.37379	0.0176068	0.053383
ENSG00000164850	GPER1	431.596	0.940168	0.33139	2.83705	0.00455331	0.018493
ENSG00000056736	IL17RB	647.468	0.939238	0.289593	3.2433	0.00118152	0.00639928
ENSG00000170315	UBB	13544.1	0.938888	0.143597	6.53834	6.22051e-11	7.23667e-09
ENSG00000124120	TTPAL	2571.62	0.93839	0.222182	4.22352	2.40517e-05	0.000283299
ENSG00000141434	MEP1B	26.8094	0.938207	0.838477	1.11894	0.263165	0.407164
ENSG00000277739	5_8S_rRNA	854.367	0.937935	0.840699	1.11566	0.264567	0.40859
ENSG00000062096	ARSF	53.794	0.937737	0.508724	1.84331	0.0652834	0.145498
ENSG00000117594	HSD11B1	5519.48	0.937736	0.337875	2.77539	0.00551357	0.0215036
ENSG00000205213	LGR4	3061.58	0.937324	0.203227	4.61221	3.9841e-06	6.62781e-05
ENSG00000224273	RABGEF1P3	56.2909	0.936847	0.333782	2.80677	0.00500415	0.0199614
ENSG00000130193	THEM6	1252.11	0.936446	0.195799	4.7827	1.72955e-06	3.33822e-05
ENSG00000100239	PPP6R2	2855.41	0.936167	0.135732	6.89718	5.30446e-12	9.28827e-10
ENSG00000261618	LINC02605	119.951	0.936013	0.393837	2.37665	0.0174707	0.0531221
ENSG00000204228	HSD17B8	388.151	0.93549	0.28857	3.24181	0.00118774	0.00642369
ENSG00000150540	HNMT	1806.31	0.934997	0.257218	3.63504	0.00027794	0.0020209
ENSG00000147576	ADHFE1	636.145	0.934384	0.31137	3.00088	0.00269201	0.0123211
ENSG00000280087	ENSG00000280087	69.1804	0.934325	0.295611	3.16066	0.00157412	0.00810193
ENSG00000284959	ENSG00000284959	199.115	0.934128	0.284864	3.27921	0.00104097	0.00577617
ENSG00000213996	TM6SF2	359.061	0.93398	0.388331	2.40511	0.0161674	0.0499371
ENSG00000114021	NIT2	1957.44	0.932997	0.177267	5.26325	1.41534e-07	4.29278e-06
ENSG00000179577	ENSG00000179577	105.866	0.932656	0.356465	2.6164	0.00888617	0.0314114
ENSG00000279319	ENSG00000279319	40.2065	0.932647	0.397288	2.34753	0.0188981	0.0564815
ENSG00000117305	HMGCL	3351.99	0.932228	0.216347	4.30894	1.64039e-05	0.000206846
ENSG00000135069	PSAT1	3351.07	0.932213	0.277148	3.36359	0.000769365	0.00456752
ENSG00000151366	NDUFC2	2819.8	0.931097	0.153676	6.05883	1.37111e-09	9.62928e-08
ENSG00000135220	UGT2A3	1701.57	0.930988	0.40962	2.27281	0.0230377	0.0658523
ENSG00000163501	IHH	26.2013	0.930947	0.386599	2.40804	0.0160383	0.0496284
ENSG00000267064	UXT-AS1	27.5695	0.930789	0.252301	3.68919	0.000224965	0.00169975
ENSG00000143502	SUSD4	143.022	0.930391	0.483684	1.92355	0.0544109	0.126755
ENSG00000256262	USP30-AS1	62.0421	0.927973	0.349714	2.65352	0.00796577	0.0288262
ENSG00000247157	LINC01252	45.6714	0.92782	0.380215	2.44025	0.0146771	0.0463537
ENSG00000287262	ENSG00000287262	28.4919	0.927471	0.324014	2.86244	0.00420396	0.0174029
ENSG00000174990	CA5A	428.951	0.927465	0.215801	4.29778	1.72521e-05	0.00021562
ENSG00000176209	SMIM19	616.164	0.927156	0.20711	4.47663	7.58321e-06	0.000111903
ENSG00000134532	SOX5	823.228	0.927106	0.223409	4.14981	3.32758e-05	0.000371469
ENSG00000152977	ZIC1	141.155	0.926888	0.512061	1.81011	0.0702783	0.153429
ENSG00000180425	C11orf71	383.367	0.926564	0.141504	6.54796	5.83289e-11	6.83252e-09
ENSG00000172782	FADS6	73.8837	0.926326	0.390552	2.37184	0.0176999	0.0535887
ENSG00000112667	DNPH1	710.441	0.926115	0.19319	4.7938	1.63654e-06	3.19134e-05
ENSG00000272631	ENSG00000272631	50.6714	0.923991	0.237268	3.89429	9.84877e-05	0.000875819
ENSG00000125637	PSD4	4044.65	0.923596	0.126025	7.32866	2.32463e-13	6.11931e-11
ENSG00000182165	TP53TG1	165.735	0.923535	0.237087	3.89533	9.80639e-05	0.000872964
ENSG00000148730	EIF4EBP2	7312.34	0.92346	0.121917	7.57449	3.60538e-14	1.24817e-11
ENSG00000185000	DGAT1	1240.1	0.923344	0.223636	4.12878	3.64687e-05	0.000399885
ENSG00000124003	MOGAT1	28.5321	0.923193	0.455211	2.02806	0.0425546	0.105594
ENSG00000068078	FGFR3	1264.17	0.922556	0.223346	4.13061	3.6181e-05	0.000397756
ENSG00000188707	ZBED6CL	612.716	0.922551	0.254981	3.61811	0.00029676	0.00211962
ENSG00000165092	ALDH1A1	11835.5	0.922511	0.405193	2.27672	0.022803	0.0653246
ENSG00000230647	ENSG00000230647	30.0547	0.922341	0.439688	2.09771	0.0359303	0.0923962
ENSG00000260219	CD2BP2-DT	46.6195	0.922201	0.285429	3.23093	0.0012339	0.0066238
ENSG00000136052	SLC41A2	3334.28	0.922143	0.226108	4.07834	4.53586e-05	0.000475565
ENSG00000143891	GALM	1006.01	0.920586	0.247573	3.71844	0.000200456	0.00154972
ENSG00000139144	PIK3C2G	1677.08	0.920132	0.31325	2.93737	0.00331005	0.0144676
ENSG00000136463	TACO1	1539.96	0.919612	0.209494	4.38969	1.13514e-05	0.000154243
ENSG00000165269	AQP7	284.246	0.917721	0.347492	2.64099	0.00826649	0.0296341
ENSG00000108375	RNF43	323.011	0.917484	0.400868	2.28874	0.0220944	0.0637027
ENSG00000119471	HSDL2	4841.05	0.91714	0.228124	4.02035	5.81117e-05	0.000584385
ENSG00000158828	PINK1	3634.52	0.917105	0.169937	5.39673	6.78652e-08	2.36226e-06
ENSG00000173166	RAPH1	5472.14	0.91698	0.154441	5.9374	2.8957e-09	1.73793e-07
ENSG00000246145	RRS1-DT	35.6114	0.91564	0.393553	2.3266	0.0199866	0.0589975
ENSG00000122378	PRXL2A	3433.25	0.915472	0.228223	4.0113	6.03845e-05	0.000602604
ENSG00000178814	OPLAH	1479.36	0.915309	0.22155	4.13139	3.60578e-05	0.000396916
ENSG00000196302	GUSBP15	40.9563	0.914071	0.663557	1.37753	0.168348	0.293915
ENSG00000111271	ACAD10	888.039	0.914032	0.162735	5.61669	1.94652e-08	8.54208e-07
ENSG00000156869	FRRS1	1735.03	0.913931	0.176785	5.16973	2.34433e-07	6.44825e-06
ENSG00000100665	SERPINA4	3425.3	0.913813	0.25923	3.52511	0.000423306	0.00284184
ENSG00000181656	GPR88	198.406	0.913181	0.691184	1.32118	0.18644	0.316068
ENSG00000243176	ENSG00000243176	184.967	0.913015	0.179822	5.07733	3.82767e-07	9.64583e-06
ENSG00000196632	WNK3	1309.97	0.91263	0.316189	2.88634	0.00389749	0.0163763
ENSG00000214435	AS3MT	823.817	0.912507	0.26882	3.39449	0.000687558	0.00416334
ENSG00000125730	C3	437109	0.912326	0.278909	3.27105	0.0010715	0.00590014
ENSG00000117834	SLC5A9	295.08	0.912099	0.598062	1.52509	0.127237	0.239314
ENSG00000131943	C19orf12	1322.32	0.912	0.18147	5.02562	5.01809e-07	1.20385e-05
ENSG00000104611	SH2D4A	797.761	0.911007	0.265074	3.4368	0.00058862	0.00366619
ENSG00000143158	MPC2	4810.43	0.910952	0.158561	5.74512	9.18559e-09	4.54861e-07
ENSG00000147813	NAPRT	2978.25	0.91067	0.198159	4.59564	4.31415e-06	7.08663e-05
ENSG00000203727	SAMD5	1207.34	0.910014	0.272462	3.33997	0.000837888	0.00485883
ENSG00000222033	LINC01124	32.0327	0.908716	0.414671	2.19142	0.0284217	0.0773131
ENSG00000234076	TPRG1-AS1	151.419	0.908422	0.36148	2.51306	0.0119688	0.0394195
ENSG00000106628	POLD2	2464.71	0.908214	0.155526	5.83965	5.23116e-09	2.82966e-07
ENSG00000126460	PRRG2	105.946	0.907946	0.328548	2.76352	0.00571825	0.0221201
ENSG00000136881	BAAT	23157.5	0.907715	0.343787	2.64034	0.00828233	0.0296784
ENSG00000186648	CARMIL3	24.8559	0.906742	0.403157	2.24911	0.0245058	0.0689466
ENSG00000188266	HYKK	163.77	0.906638	0.211936	4.27789	1.88676e-05	0.000232391
ENSG00000121104	FAM117A	327.056	0.906077	0.266551	3.39926	0.000675672	0.00410454
ENSG00000113494	PRLR	1033.17	0.905822	0.331971	2.72862	0.00636008	0.0241345
ENSG00000124839	RAB17	2125.59	0.905807	0.256205	3.53547	0.000407043	0.00275114
ENSG00000179082	LINC02913	32.0081	0.905293	0.433325	2.08918	0.036692	0.0938552
ENSG00000129993	CBFA2T3	272.654	0.905101	0.303254	2.98463	0.00283919	0.012788
ENSG00000174306	ZHX3	2348.02	0.904569	0.140907	6.41962	1.36616e-10	1.37303e-08
ENSG00000134962	KLB	2422.17	0.904464	0.287458	3.14642	0.0016528	0.00842015
ENSG00000162105	SHANK2	1627.58	0.904281	0.174924	5.16958	2.3462e-07	6.44825e-06
ENSG00000183250	LINC01547	70.3194	0.904023	0.283268	3.19141	0.00141581	0.00741977
ENSG00000246379	GNAO1-DT	47.2166	0.90347	0.26543	3.4038	0.000664558	0.00405006
ENSG00000185267	CDNF	63.575	0.90337	0.279755	3.22915	0.0012416	0.00666097
ENSG00000074696	HACD3	3463.39	0.903282	0.174774	5.16827	2.36266e-07	6.483e-06
ENSG00000272143	FGF14-AS2	59.1901	0.90288	0.248685	3.63061	0.000282748	0.00204884
ENSG00000073849	ST6GAL1	31102.3	0.902184	0.265147	3.40258	0.000667535	0.00406237
ENSG00000268230	ENSG00000268230	16511.5	0.901028	0.264726	3.40362	0.000664982	0.00405119
ENSG00000237310	GS1-124K5.4	21.5164	0.900853	0.382189	2.35709	0.0184188	0.0553477
ENSG00000076770	MBNL3	9859.33	0.900769	0.338419	2.66169	0.00777484	0.0282896
ENSG00000169891	REPS2	1156.78	0.900425	0.202911	4.43754	9.09936e-06	0.000129876
ENSG00000172828	CES3	1172.78	0.899709	0.444755	2.02293	0.0430801	0.106555
ENSG00000227199	ST7-AS1	21.1258	0.899695	0.393041	2.28906	0.0220757	0.0636705
ENSG00000165912	PACSIN3	587.854	0.899365	0.279292	3.22016	0.00128121	0.00681958
ENSG00000205403	CFI	20948.9	0.899259	0.292311	3.07638	0.00209531	0.0100818
ENSG00000277879	ENSG00000277879	54.9284	0.89918	0.286301	3.14068	0.00168558	0.00851817
ENSG00000256937	KRT17P8	205.069	0.899099	0.471692	1.90611	0.0566353	0.130454
ENSG00000278540	ACACA	2545.75	0.899029	0.236753	3.79732	0.000146267	0.00120541
ENSG00000099954	CECR2	858.663	0.898925	0.280184	3.20833	0.00133508	0.00705548
ENSG00000275688	CCL15-CCL14	550.342	0.898075	0.321419	2.79409	0.00520453	0.0205675
ENSG00000253797	UTP14C	79.0892	0.898038	2.75358	0.326134	0.744323	0.831349
ENSG00000144837	PLA1A	485.685	0.897501	0.464895	1.93054	0.0535395	0.125206
ENSG00000108515	ENO3	891.71	0.897307	0.335826	2.67194	0.00754138	0.0276176
ENSG00000114771	AADAC	6583.35	0.897119	0.355423	2.52409	0.0115998	0.0384959
ENSG00000196236	XPNPEP3	1490.6	0.896855	0.117082	7.66007	1.8583e-14	7.17345e-12
ENSG00000185875	THNSL1	457.053	0.89663	0.215381	4.16299	3.14113e-05	0.000354909
ENSG00000181392	SYNE4	118.992	0.896571	0.289248	3.09966	0.0019374	0.00949142
ENSG00000121410	A1BG	5586.4	0.896212	0.27345	3.27743	0.00104758	0.00579585
ENSG00000137364	TPMT	2118.22	0.896175	0.161467	5.55019	2.85355e-08	1.17926e-06
ENSG00000099937	SERPIND1	7289.34	0.893669	0.424281	2.10631	0.0351772	0.0909138
ENSG00000260816	ENSG00000260816	49.6091	0.893537	0.324897	2.75021	0.00595566	0.0228554
ENSG00000145945	FAM50B	343.698	0.893412	0.247929	3.60349	0.000313968	0.00222198
ENSG00000241388	HNF1A-AS1	155.778	0.893236	0.478753	1.86576	0.0620755	0.139668
ENSG00000095203	EPB41L4B	2318.51	0.893196	0.245518	3.63801	0.000274758	0.00200376
ENSG00000160216	AGPAT3	4082.83	0.893126	0.126874	7.03947	1.9297e-12	3.94892e-10
ENSG00000269155	ENSG00000269155	26.7007	0.892725	0.338769	2.6352	0.00840873	0.0300615
ENSG00000244122	UGT1A7	61.7798	0.892662	0.590213	1.51244	0.130421	0.244288
ENSG00000213930	GALT	1338.45	0.892576	0.268242	3.3275	0.000876297	0.00502326
ENSG00000108381	ASPA	163.439	0.891959	0.322118	2.76904	0.00562218	0.0218419
ENSG00000198829	SUCNR1	197.349	0.890943	0.37908	2.35028	0.0187595	0.0561462
ENSG00000241399	CD302	8647.64	0.889624	0.265188	3.35469	0.000794534	0.0046696
ENSG00000215424	MCM3AP-AS1	48.7995	0.889332	0.519572	1.71166	0.0869589	0.180231
ENSG00000254402	LRRC24	26.5102	0.887077	0.35705	2.48446	0.0129747	0.0419442
ENSG00000183077	AFMID	3643.17	0.886906	0.155233	5.71339	1.10745e-08	5.32861e-07
ENSG00000006757	PNPLA4	451.689	0.886339	0.316217	2.80294	0.00506388	0.0201287
ENSG00000285847	ENSG00000285847	39.733	0.885381	0.416895	2.12375	0.0336908	0.0878745
ENSG00000118922	KLF12	1378.55	0.88375	0.1787	4.94544	7.59706e-07	1.69117e-05
ENSG00000100075	SLC25A1	3810.57	0.883732	0.207924	4.25027	2.13517e-05	0.000257571
ENSG00000132938	MTUS2	148.3	0.883489	0.553805	1.59531	0.110644	0.215341
ENSG00000289699	ENSG00000289699	86.1219	0.883182	0.686154	1.28715	0.198043	0.330233
ENSG00000280365	ENSG00000280365	20.733	0.882202	0.423191	2.08464	0.037102	0.0946923
ENSG00000117528	ABCD3	4954.79	0.881547	0.222888	3.95511	7.65008e-05	0.00072095
ENSG00000249267	LINC00939	55.4957	0.881152	0.350564	2.51353	0.011953	0.0393967
ENSG00000228716	DHFR	1663.44	0.880956	0.366948	2.40076	0.0163609	0.0504246
ENSG00000171612	SLC25A33	1195.11	0.880857	0.290235	3.03498	0.00240548	0.0112803
ENSG00000172893	DHCR7	7060	0.88069	0.40414	2.17917	0.0293191	0.0790798
ENSG00000107864	CPEB3	1035.75	0.880541	0.265914	3.31138	0.000928378	0.00526793
ENSG00000288752	ENSG00000288752	20.6454	0.879291	0.426829	2.06006	0.0393933	0.099287
ENSG00000140284	SLC27A2	8569.8	0.878388	0.266183	3.29994	0.000967065	0.00543175
ENSG00000075239	ACAT1	12657.3	0.878175	0.312628	2.80901	0.00496937	0.0198703
ENSG00000101417	PXMP4	470.166	0.878066	0.242672	3.61832	0.000296521	0.00211903
ENSG00000251664	PCDHA12	30.645	0.87766	0.459456	1.91021	0.0561057	0.129689
ENSG00000063127	SLC6A16	48.1198	0.877215	0.304982	2.87628	0.00402388	0.0168215
ENSG00000164494	PDSS2	986.499	0.876898	0.166599	5.26351	1.41332e-07	4.29278e-06
ENSG00000233077	LINC01271	47.9825	0.876195	0.305728	2.86593	0.00415787	0.0172838
ENSG00000145626	UGT3A1	1240.58	0.875552	0.324934	2.69455	0.00704842	0.0261335
ENSG00000262003	ENSG00000262003	45.8728	0.873093	0.527521	1.65509	0.0979068	0.197133
ENSG00000280165	PCDH20	85.5615	0.8727	0.486922	1.79228	0.0730883	0.157912
ENSG00000093144	ECHDC1	2270.64	0.872613	0.186634	4.67553	2.93198e-06	5.12342e-05
ENSG00000273084	ENSG00000273084	26.4849	0.872288	0.313885	2.77901	0.00545256	0.0213195
ENSG00000129910	CDH15	55.6481	0.871537	0.469764	1.85527	0.0635581	0.142381
ENSG00000170293	CMTM8	381.496	0.871419	0.211896	4.11248	3.91425e-05	0.000424273
ENSG00000283003	ENSG00000283003	63.4888	0.871148	0.473531	1.83969	0.0658144	0.146374
ENSG00000163631	ALB	1.12854e+06	0.871049	0.327223	2.66195	0.00776902	0.0282744
ENSG00000158445	KCNB1	1234.1	0.870951	0.488985	1.78114	0.0748894	0.160971
ENSG00000168517	HEXIM2	105.466	0.869252	0.273529	3.17791	0.0014834	0.00771689
ENSG00000132361	CLUH	8957.74	0.86892	0.201531	4.31158	1.62089e-05	0.0002053
ENSG00000156110	ADK	2792.31	0.868682	0.221402	3.92356	8.72508e-05	0.000793337
ENSG00000267361	SEC24AP1	51.1285	0.868534	0.290031	2.99462	0.00274784	0.0124858
ENSG00000140479	PCSK6	15085.7	0.86801	0.225968	3.8413	0.000122385	0.00104615
ENSG00000165828	PRAP1	3233.35	0.867947	0.346165	2.50732	0.012165	0.0398801
ENSG00000100344	PNPLA3	1616.95	0.86655	0.301883	2.87049	0.00409842	0.0170818
ENSG00000108448	TRIM16L	123.746	0.864494	0.37069	2.33212	0.0196942	0.0583576
ENSG00000214860	EVPLL	21.5268	0.86444	0.403474	2.14249	0.0321539	0.0848234
ENSG00000153291	SLC25A27	194.234	0.863497	0.252739	3.41655	0.000634196	0.00389437
ENSG00000125954	CHURC1-FNTB	34.5349	0.863446	0.83178	1.03807	0.299237	0.446542
ENSG00000283341	ENSG00000283341	32.7473	0.863444	0.288413	2.99378	0.00275547	0.0125138
ENSG00000175806	MSRA	1181.54	0.862946	0.226869	3.80371	0.000142544	0.00118276
ENSG00000114790	ARHGEF26	1780.93	0.862515	0.244665	3.52529	0.000423014	0.002841
ENSG00000165795	NDRG2	4913.3	0.861586	0.213459	4.0363	5.43002e-05	0.000551608
ENSG00000281912	LINC01144	19.9	0.861393	0.283074	3.04299	0.00234241	0.0110762
ENSG00000112425	EPM2A	345.393	0.86133	0.194784	4.42199	9.77982e-06	0.000137483
ENSG00000176125	UFSP1	47.2898	0.858457	0.296264	2.89761	0.00376023	0.0159868
ENSG00000198796	ALPK2	626.283	0.858396	0.581112	1.47716	0.139633	0.257136
ENSG00000172824	CES4A	279.405	0.858077	0.320613	2.67637	0.00744253	0.0273107
ENSG00000160113	NR2F6	3108.87	0.857883	0.203784	4.20977	2.55634e-05	0.000297802
ENSG00000288773	ENSG00000288773	158.76	0.857128	0.343587	2.49464	0.0126084	0.0409864
ENSG00000254231	WWP1-AS1	69.8679	0.85652	0.333715	2.56662	0.0102695	0.0350398
ENSG00000255182	ENSG00000255182	56.1153	0.855846	0.382199	2.23927	0.0251386	0.0702847
ENSG00000226124	FTCDNL1	164.524	0.853807	0.209042	4.08437	4.4196e-05	0.000466254
ENSG00000279419	ENSG00000279419	22.2552	0.853715	0.384143	2.22239	0.0262569	0.0726459
ENSG00000243319	FGF14-IT1	22.8492	0.853281	0.602087	1.41721	0.156423	0.27905
ENSG00000276409	CCL14	1484.33	0.852642	0.371341	2.29611	0.0216694	0.062808
ENSG00000175866	BAIAP2	1536.54	0.852007	0.183845	4.63438	3.58014e-06	6.02663e-05
ENSG00000198732	SMOC1	2628.95	0.851933	0.25808	3.30104	0.000963282	0.00541766
ENSG00000173992	CCS	677.867	0.851649	0.174478	4.88113	1.05478e-06	2.20091e-05
ENSG00000171433	GLOD5	30.8982	0.851383	0.515566	1.65136	0.0986656	0.198211
ENSG00000122490	SLC66A2	3242.48	0.851087	0.126592	6.72309	1.77908e-11	2.5393e-09
ENSG00000212907	MT-ND4L	8586.69	0.85101	0.385199	2.20927	0.0271558	0.0746224
ENSG00000154930	ACSS1	639.154	0.851001	0.441336	1.92824	0.0538257	0.125754
ENSG00000286760	ENSG00000286760	30.8802	0.850942	0.280369	3.03508	0.00240471	0.0112798
ENSG00000164898	FMC1	72.7564	0.850942	0.298397	2.85171	0.00434851	0.0178294
ENSG00000100399	CHADL	27.9491	0.850492	0.395427	2.15082	0.0314907	0.0834821
ENSG00000150722	PPP1R1C	90.5881	0.850146	0.447191	1.90108	0.0572916	0.131589
ENSG00000139988	RDH12	67.2203	0.850037	0.479095	1.77426	0.0760207	0.162765
ENSG00000276023	DUSP14	347.224	0.849751	0.180604	4.70505	2.53807e-06	4.54738e-05
ENSG00000172794	RAB37	289.887	0.849653	0.236778	3.58839	0.000332729	0.00233433
ENSG00000274736	CCL23	54.9953	0.849053	0.428825	1.97995	0.047709	0.114925
ENSG00000259417	CTXND1	400.674	0.84876	0.331886	2.55738	0.0105464	0.0357975
ENSG00000259248	USP3-AS1	25.5182	0.848516	0.281917	3.00981	0.00261415	0.0120525
ENSG00000241570	PAQR9-AS1	79.3646	0.848125	0.298075	2.84534	0.00443636	0.0181177
ENSG00000221916	C19orf73	21.6767	0.847797	0.285237	2.97226	0.00295619	0.0132238
ENSG00000001084	GCLC	3997.08	0.847701	0.235268	3.60313	0.000314414	0.00222328
ENSG00000228172	ENSG00000228172	24.7431	0.847106	0.330525	2.56291	0.0103799	0.0353666
ENSG00000235169	SMIM1	40.1156	0.846511	0.272732	3.10382	0.00191037	0.00938605
ENSG00000169750	RAC3	118.36	0.846495	0.311941	2.71364	0.00665486	0.0250183
ENSG00000198416	ZNF658B	88.3143	0.84632	0.29045	2.91382	0.00357035	0.0153447
ENSG00000272106	ENSG00000272106	99.2511	0.844639	0.220057	3.83827	0.000123906	0.0010565
ENSG00000259673	IQCH-AS1	133.932	0.843734	0.21072	4.00406	6.22639e-05	0.00061782
ENSG00000036448	MYOM2	104.688	0.843603	0.261604	3.22473	0.00126092	0.00674542
ENSG00000214248	ENSG00000214248	19.3017	0.843513	0.46291	1.8222	0.0684252	0.150543
ENSG00000205209	SCGB2B2	34.6149	0.84341	0.296943	2.84031	0.00450695	0.018353
ENSG00000151655	ITIH2	26175.4	0.842847	0.252215	3.34178	0.000832444	0.00483552
ENSG00000123191	ATP7B	1803.5	0.842813	0.17169	4.90894	9.15712e-07	1.95394e-05
ENSG00000284730	TMDD1	24.1935	0.842526	0.421621	1.9983	0.0456839	0.111276
ENSG00000126218	F10	2463.1	0.841899	0.282233	2.98299	0.00285448	0.0128501
ENSG00000085552	IGSF9	1300.15	0.841874	0.654381	1.28652	0.198262	0.330501
ENSG00000257017	HP	1.19235e+06	0.84156	0.349837	2.40558	0.016147	0.049883
ENSG00000197635	DPP4	1025.56	0.841491	0.285311	2.94939	0.00318406	0.0140591
ENSG00000279406	ENSG00000279406	52.3685	0.84146	0.331414	2.539	0.0111171	0.0372579
ENSG00000138867	GUCD1	7071.38	0.841351	0.201308	4.17943	2.9224e-05	0.000335385
ENSG00000215417	MIR17HG	128.898	0.840488	0.267889	3.13745	0.00170423	0.00858432
ENSG00000171903	CYP4F11	2713.75	0.840253	0.250307	3.35689	0.000788251	0.0046517
ENSG00000170088	TMEM192	1511.94	0.840085	0.131502	6.38839	1.6764e-10	1.63642e-08
ENSG00000143164	DCAF6	3070.27	0.839999	0.105977	7.92626	2.25851e-15	1.28059e-12
ENSG00000275202	ENSG00000275202	26.8687	0.839611	0.378488	2.21833	0.0265323	0.0731814
ENSG00000100350	FOXRED2	456.725	0.839389	0.187604	4.47426	7.66747e-06	0.000112648
ENSG00000000971	CFH	69804.5	0.839047	0.260102	3.22584	0.00125604	0.00672778
ENSG00000149970	CNKSR2	114.864	0.839036	0.332003	2.5272	0.0114977	0.0382677
ENSG00000111816	FRK	2273.61	0.838674	0.240669	3.48476	0.000492583	0.00317998
ENSG00000140905	GCSH	2142.58	0.838542	0.204295	4.10456	4.05089e-05	0.000434921
ENSG00000198911	SREBF2	5474.39	0.838503	0.280256	2.99192	0.00277232	0.0125635
ENSG00000238005	ENSG00000238005	54.0941	0.838376	0.363065	2.30916	0.0209348	0.0611692
ENSG00000277149	TYW1B	151.433	0.837933	0.413237	2.02773	0.042588	0.105661
ENSG00000269486	ERVK9-11	89.3896	0.837888	0.400676	2.09119	0.0365112	0.0934937
ENSG00000258818	RNASE4	5729.03	0.83784	0.266716	3.14132	0.00168191	0.00850536
ENSG00000197594	ENPP1	3758.9	0.837698	0.198378	4.22273	2.41363e-05	0.000284075
ENSG00000145949	MYLK4	32.4203	0.837574	0.301657	2.77657	0.00549353	0.0214352
ENSG00000288722	F8A1	813.435	0.836612	0.266665	3.13731	0.00170504	0.00858585
ENSG00000164976	MYORG	2882.19	0.835862	0.292026	2.86229	0.00420597	0.017407
ENSG00000258653	ENSG00000258653	31.5239	0.835637	0.467391	1.78787	0.0737962	0.159166
ENSG00000265254	ENSG00000265254	53.5333	0.835152	0.290895	2.87098	0.00409205	0.0170644
ENSG00000160862	AZGP1	34162.3	0.834327	0.333228	2.50377	0.0122877	0.0402132
ENSG00000268173	ENSG00000268173	31.3024	0.833248	2.08983	0.398715	0.690103	0.791665
ENSG00000156968	MPV17L	1186.79	0.832747	0.364982	2.28161	0.0225121	0.0646666
ENSG00000285219	HULC	1465.32	0.832551	0.406392	2.04864	0.0404975	0.101588
ENSG00000139835	GRTP1	745.245	0.832181	0.220214	3.77896	0.000157483	0.00127617
ENSG00000065361	ERBB3	3868.93	0.832081	0.208187	3.99678	6.42087e-05	0.000632223
ENSG00000279696	ENSG00000279696	29.7396	0.831361	0.300198	2.76938	0.00561632	0.0218241
ENSG00000198890	PRMT6	503.281	0.83135	0.229376	3.6244	0.000289629	0.00208271
ENSG00000133835	HSD17B4	12242.1	0.831017	0.222132	3.7411	0.000183214	0.00144069
ENSG00000162630	B3GALT2	30.407	0.830609	0.545026	1.52398	0.127514	0.239661
ENSG00000142082	SIRT3	498.511	0.829932	0.127426	6.51305	7.364e-11	8.31505e-09
ENSG00000130829	DUSP9	34.7763	0.829234	0.404496	2.05004	0.0403603	0.101318
ENSG00000231969	MMADHC-DT	108.92	0.828807	0.230054	3.60265	0.000314984	0.00222489
ENSG00000198130	HIBCH	1460.87	0.828364	0.218408	3.79274	0.000148993	0.00122297
ENSG00000169926	KLF13	3953.95	0.82832	0.184453	4.49067	7.09983e-06	0.000106435
ENSG00000161558	TMEM143	253.165	0.828198	0.241319	3.43197	0.000599209	0.00372123
ENSG00000259605	ENSG00000259605	45.6318	0.827236	0.261429	3.16428	0.00155467	0.00801639
ENSG00000247796	MOCS2-DT	58.5808	0.826885	0.334848	2.46944	0.0135327	0.043303
ENSG00000110169	HPX	98068.8	0.826736	0.347951	2.37601	0.0175008	0.0531707
ENSG00000242220	TCP10L	49.7002	0.826585	0.630355	1.3113	0.189756	0.319937
ENSG00000167711	SERPINF2	43262.7	0.826439	0.234715	3.52104	0.000429861	0.00287675
ENSG00000114650	SCAP	3440.78	0.826306	0.115813	7.13481	9.69237e-13	2.16612e-10
ENSG00000243696	ENSG00000243696	3168.85	0.826268	0.262691	3.1454	0.0016586	0.00843989
ENSG00000261451	ENSG00000261451	65.1075	0.826157	0.253173	3.26321	0.00110156	0.00603715
ENSG00000165471	MBL2	6223.54	0.825938	0.436646	1.89155	0.058551	0.133722
ENSG00000235194	PPP1R3E	223.156	0.825873	0.147074	5.61537	1.96139e-08	8.54208e-07
ENSG00000278189	RNA5-8SN1	865.518	0.825765	0.833462	0.990765	0.3218	0.469407
ENSG00000170099	SERPINA6	5392.98	0.825588	0.288282	2.86382	0.00418562	0.0173694
ENSG00000146521	LINC01558	99.8054	0.825533	0.265512	3.10921	0.00187589	0.00925144
ENSG00000130707	ASS1	14381.1	0.825477	0.245407	3.36371	0.000769034	0.00456715
ENSG00000248810	LINC02432	169.277	0.824587	0.496179	1.66187	0.096538	0.195131
ENSG00000135597	REPS1	1428.89	0.824182	0.154229	5.34388	9.09788e-08	2.97839e-06
ENSG00000230882	ENSG00000230882	404.911	0.824024	0.254768	3.23441	0.00121896	0.00656019
ENSG00000160602	NEK8	198.992	0.823699	0.307139	2.68184	0.0073218	0.0269587
ENSG00000186472	PCLO	85.308	0.82329	0.458274	1.7965	0.072415	0.156884
ENSG00000173432	SAA1	208876	0.823123	0.446055	1.84534	0.0649881	0.14496
ENSG00000287236	ENSG00000287236	23.2655	0.822983	0.407071	2.02172	0.0432055	0.106819
ENSG00000162825	NBPF20	288.133	0.82177	0.237176	3.46481	0.000530612	0.00337868
ENSG00000021852	C8B	14922.6	0.821054	0.316433	2.59472	0.00946689	0.0328658
ENSG00000280063	ENSG00000280063	54.2465	0.820998	0.273594	3.00079	0.00269277	0.0123213
ENSG00000256043	CTSO	2103.4	0.820496	0.247206	3.31908	0.000903149	0.00514419
ENSG00000139178	C1RL	7209.81	0.820151	0.192768	4.2546	2.09419e-05	0.000253527
ENSG00000101974	ATP11C	2270.37	0.819794	0.111941	7.32344	2.41685e-13	6.21972e-11
ENSG00000205106	LINC02716	47.6978	0.819452	0.37239	2.20052	0.02777	0.0760028
ENSG00000271092	TLCD4-RWDD3	83.9366	0.81897	0.21092	3.88286	0.000103236	0.000910421
ENSG00000156463	SH3RF2	336.5	0.818429	0.458746	1.78406	0.0744143	0.160153
ENSG00000011347	SYT7	6262.3	0.817752	0.43539	1.8782	0.0603532	0.136789
ENSG00000065054	SLC9A3R2	4791.49	0.81752	0.161153	5.07293	3.91736e-07	9.81362e-06
ENSG00000109919	MTCH2	4636.36	0.8171	0.22006	3.71309	0.000204747	0.00157644
ENSG00000127578	WFIKKN1	22.3738	0.81678	0.38561	2.11815	0.0341625	0.0888048
ENSG00000213062	ENSG00000213062	94.8345	0.816656	0.224292	3.64104	0.000271539	0.00198626
ENSG00000211611	IGKV6-21	19.5854	0.81642	0.880533	0.927188	0.353829	0.502683
ENSG00000171885	AQP4	51.9645	0.815722	0.510636	1.59746	0.110162	0.214675
ENSG00000285920	ENSG00000285920	23.9501	0.815326	1.78484	0.456805	0.647811	0.759723
ENSG00000129514	FOXA1	1085.88	0.814433	0.207008	3.93431	8.34377e-05	0.000768958
ENSG00000153406	NMRAL1	848.568	0.813972	0.191288	4.25523	2.08837e-05	0.000253002
ENSG00000138792	ENPEP	2384	0.813852	0.204373	3.98219	6.82843e-05	0.000664647
ENSG00000145439	CBR4	1245.49	0.81384	0.175883	4.62717	3.70702e-06	6.21558e-05
ENSG00000214562	NUTM2D	96.4262	0.813759	0.250859	3.24389	0.00117909	0.00639117
ENSG00000179085	DPM3	421.989	0.81306	0.177513	4.58029	4.64335e-06	7.55055e-05
ENSG00000110060	PUS3	500.537	0.812389	0.208948	3.888	0.000101074	0.000896941
ENSG00000197061	H4C3	1015.92	0.812264	0.144648	5.61546	1.96035e-08	8.54208e-07
ENSG00000197894	ADH5	4587.41	0.812184	0.120367	6.74758	1.50329e-11	2.18735e-09
ENSG00000250012	SLC41A3-AS1	38.6596	0.812167	0.325138	2.49791	0.0124926	0.0407269
ENSG00000154080	CHST9	843.314	0.811462	0.502942	1.61343	0.106651	0.209636
ENSG00000236120	ENSG00000236120	30.8228	0.811196	0.521604	1.55519	0.1199	0.228986
ENSG00000078070	MCCC1	1483.93	0.810834	0.211069	3.84156	0.000122253	0.00104556
ENSG00000122912	SLC25A16	1687.5	0.810782	0.212375	3.8177	0.000134702	0.00113095
ENSG00000146416	AIG1	2557.74	0.810098	0.186655	4.34008	1.42428e-05	0.000184668
ENSG00000198734	F5	17600.3	0.80934	0.207516	3.90013	9.61429e-05	0.000859015
ENSG00000106927	AMBP	84251.2	0.809129	0.285611	2.83297	0.00461172	0.0186633
ENSG00000156709	AIFM1	2611.19	0.808813	0.198284	4.07906	4.52181e-05	0.000474385
ENSG00000171227	TMEM37	2333.56	0.808523	0.323435	2.4998	0.0124262	0.0405806
ENSG00000108439	PNPO	5692.98	0.808361	0.206447	3.91558	9.01882e-05	0.00081742
ENSG00000108604	SMARCD2	1603.07	0.808352	0.173833	4.65016	3.31679e-06	5.65619e-05
ENSG00000139405	RITA1	744.753	0.806912	0.179213	4.50254	6.7146e-06	0.000101919
ENSG00000288012	ENSG00000288012	25.8092	0.805379	0.325925	2.47106	0.0134715	0.043164
ENSG00000126106	TMEM53	855.702	0.805228	0.178767	4.50435	6.65774e-06	0.000101324
ENSG00000276077	ENSG00000276077	153.7	0.804463	1.12468	0.715284	0.474433	0.616702
ENSG00000226964	RHEBP2	111.469	0.803963	0.538783	1.49218	0.135652	0.25167
ENSG00000250722	SELENOP	58083.6	0.803163	0.283406	2.83396	0.00459747	0.0186146
ENSG00000166896	ATP23	83.1724	0.802404	0.229014	3.50373	0.000458793	0.00301291
ENSG00000272622	ENSG00000272622	21.3686	0.802341	0.403629	1.98782	0.046832	0.11338
ENSG00000170775	GPR37	687.187	0.801344	0.312738	2.56234	0.0103968	0.0353958
ENSG00000186318	BACE1	1770.42	0.801089	0.14832	5.40109	6.62376e-08	2.33412e-06
ENSG00000119431	HDHD3	1195.31	0.80104	0.200962	3.98604	6.71862e-05	0.000655837
ENSG00000266208	ENSG00000266208	179.076	0.800249	0.269663	2.96759	0.00300143	0.0133945
ENSG00000087301	TXNDC16	301.048	0.800012	0.179747	4.45077	8.55649e-06	0.000123163
ENSG00000140876	NUDT7	414.129	0.799987	0.227304	3.51945	0.000432442	0.0028906
ENSG00000258429	PDF	392.395	0.799984	0.205838	3.88647	0.000101711	0.000900244
ENSG00000233593	LINC02609	158.87	0.799859	0.225971	3.53965	0.000400655	0.00271807
ENSG00000064655	EYA2	58.862	0.799176	0.590769	1.35277	0.176128	0.303987
ENSG00000168993	CPLX1	163.576	0.799006	0.266127	3.00235	0.00267907	0.0122818
ENSG00000139194	RBP5	989.938	0.798716	0.352214	2.2677	0.0233473	0.0665918
ENSG00000134339	SAA2	172280	0.7986	0.510144	1.56544	0.11748	0.225494
ENSG00000163686	ABHD6	1663.46	0.798416	0.183356	4.35445	1.33402e-05	0.00017551
ENSG00000181625	SLX1B	102.59	0.797884	0.567063	1.40705	0.159413	0.282487
ENSG00000228278	ORM2	47493.4	0.797744	0.382518	2.08551	0.0370234	0.0945345
ENSG00000101353	MROH8	56.4537	0.797389	0.204197	3.905	9.42253e-05	0.000845887
ENSG00000231752	EMBP1	118.233	0.796488	0.28864	2.75945	0.00578989	0.0223287
ENSG00000159200	RCAN1	2664.29	0.796352	0.243059	3.27638	0.00105148	0.00581361
ENSG00000074527	NTN4	1754.98	0.796312	0.306833	2.59526	0.00945191	0.0328438
ENSG00000224914	LINC00863	178.043	0.795425	0.17029	4.67101	2.99723e-06	5.21064e-05
ENSG00000110090	CPT1A	7070.44	0.794571	0.294879	2.69456	0.00704814	0.0261335
ENSG00000107186	MPDZ	3288.74	0.794376	0.197862	4.0148	5.94969e-05	0.000596902
ENSG00000166669	ATF7IP2	626.275	0.794311	0.167615	4.7389	2.1488e-06	3.99315e-05
ENSG00000288669	ENSG00000288669	58.3554	0.794278	0.452913	1.75371	0.0794799	0.168073
ENSG00000133678	TMEM254	658.684	0.794057	0.202947	3.91264	9.12933e-05	0.000825235
ENSG00000166797	CIAO2A	1775.08	0.793737	0.201814	3.933	8.38906e-05	0.00077104
ENSG00000132716	DCAF8	4383.46	0.793281	0.100451	7.89718	2.85274e-15	1.47553e-12
ENSG00000165516	KLHDC2	2137.24	0.79315	0.143413	5.53053	3.19262e-08	1.3072e-06
ENSG00000244731	C4A	91330.5	0.792963	0.34424	2.30352	0.0212496	0.0618762
ENSG00000273729	ENSG00000273729	66.4013	0.792916	0.21223	3.73612	0.000186882	0.00146546
ENSG00000182566	CLEC4G	1535.22	0.792847	0.394678	2.00884	0.0445536	0.109182
ENSG00000230513	THAP7-AS1	67.1247	0.791935	0.277333	2.85554	0.00429634	0.0176734
ENSG00000128185	DGCR6L	1298.6	0.791674	0.184352	4.29437	1.75194e-05	0.000218158
ENSG00000212864	RNF208	137.735	0.791578	0.252443	3.13567	0.0017146	0.00861867
ENSG00000164172	MOCS2	1766.56	0.791368	0.171638	4.61069	4.01332e-06	6.66336e-05
ENSG00000288705	UGT1A5	59.364	0.790653	0.519402	1.52224	0.12795	0.240328
ENSG00000280190	ENSG00000280190	21.7974	0.790582	0.507949	1.55642	0.119608	0.228598
ENSG00000182327	GLTPD2	956.599	0.79058	0.316092	2.50111	0.0123805	0.0404545
ENSG00000138029	HADHB	8431.31	0.78997	0.272344	2.90063	0.0037241	0.015857
ENSG00000215218	UBE2QL1	47.4116	0.789749	0.47717	1.65507	0.0979107	0.197133
ENSG00000148584	A1CF	15819.4	0.788907	0.27317	2.88796	0.00387744	0.0163137
ENSG00000144115	THNSL2	1001.88	0.788772	0.26935	2.92842	0.00340685	0.0147955
ENSG00000253106	ENSG00000253106	84.3849	0.788656	0.186894	4.21981	2.44508e-05	0.000286824
ENSG00000067836	ROGDI	374.799	0.788317	0.140377	5.61572	1.95751e-08	8.54208e-07
ENSG00000198721	ECI2	2871.87	0.788278	0.246972	3.19177	0.00141404	0.00741278
ENSG00000042445	RETSAT	4496.2	0.788218	0.202091	3.9003	9.60725e-05	0.000858838
ENSG00000226251	LINC02608	25.9079	0.787765	0.372964	2.11217	0.0346716	0.0898393
ENSG00000093217	XYLB	1269.33	0.787397	0.267794	2.9403	0.00327892	0.01435
ENSG00000213235	EEF1A1P16	6.61661	0.786758	0.890909	0.883096	0.377185	0.525984
ENSG00000142623	PADI1	4.00969	0.786689	0.861518	0.913143	0.361167	0.509516
ENSG00000280496	SNORA17B	109.351	0.786267	0.317751	2.47448	0.0133432	0.0428177
ENSG00000101346	POFUT1	2563.99	0.785876	0.168663	4.65945	3.1705e-06	5.44498e-05
ENSG00000177614	PGBD5	253.677	0.785659	0.210625	3.73014	0.000191375	0.00149449
ENSG00000228544	CCDC183-AS1	30.9695	0.78474	0.310094	2.53065	0.0113851	0.0379689
ENSG00000196700	ZNF512B	1329.5	0.784629	0.200759	3.90832	9.29395e-05	0.000837441
ENSG00000166278	C2	17210	0.784183	0.232828	3.36809	0.000756917	0.00450621
ENSG00000288868	ENSG00000288868	58.4509	0.783792	0.207151	3.78368	0.000154524	0.00126001
ENSG00000135378	PRRG4	940.325	0.783265	0.231143	3.38866	0.00070235	0.00423479
ENSG00000184925	LCN12	100.883	0.783049	0.294971	2.65467	0.00793867	0.028744
ENSG00000116191	RALGPS2	1775.05	0.783047	0.181151	4.32262	1.5419e-05	0.000197059
ENSG00000273398	ENSG00000273398	19.4813	0.782512	0.476157	1.64339	0.100302	0.200428
ENSG00000091483	FH	3777.57	0.782358	0.176519	4.43214	9.33027e-06	0.000132537
ENSG00000164050	PLXNB1	4366.26	0.782333	0.179883	4.34913	1.36679e-05	0.000178576
ENSG00000277147	LINC00869	423.87	0.781738	0.170229	4.59226	4.38476e-06	7.18873e-05
ENSG00000238102	ENSG00000238102	288.947	0.781094	0.547696	1.42614	0.153827	0.276043
ENSG00000006468	ETV1	364.412	0.781071	0.231349	3.37615	0.000735068	0.00440019
ENSG00000137411	VARS2	1004.77	0.781028	0.193248	4.04158	5.30918e-05	0.000542252
ENSG00000166311	SMPD1	2300.4	0.779996	0.200893	3.88265	0.000103326	0.000910741
ENSG00000175198	PCCA	3265.25	0.779628	0.23989	3.24994	0.00115429	0.00628384
ENSG00000066923	STAG3	76.2822	0.779269	0.320237	2.43342	0.0149571	0.0469239
ENSG00000148671	ADIRF	667.671	0.779218	0.402094	1.9379	0.0526354	0.123602
ENSG00000181873	IBA57	466.028	0.77904	0.164005	4.75011	2.03306e-06	3.82183e-05
ENSG00000281655	ENSG00000281655	47.4639	0.778963	0.78839	0.988042	0.323132	0.471026
ENSG00000142197	DOP1B	1224.94	0.778896	0.242453	3.21256	0.00131558	0.00696978
ENSG00000139865	TTC6	210.532	0.778816	0.257538	3.02408	0.00249388	0.0115933
ENSG00000012048	BRCA1	452.864	0.778684	0.375715	2.07254	0.0382152	0.0968783
ENSG00000289135	ENSG00000289135	44.0062	0.778365	0.247488	3.14507	0.00166048	0.0084441
ENSG00000120832	MTERF2	346.758	0.777573	0.206254	3.76998	0.000163259	0.0013167
ENSG00000147255	IGSF1	35.4494	0.776869	0.478944	1.62205	0.104793	0.207078
ENSG00000198695	MT-ND6	1192.49	0.776753	0.218336	3.5576	0.000374252	0.00257982
ENSG00000166321	NUDT13	81.6624	0.776607	0.247868	3.13315	0.00172944	0.0086625
ENSG00000259522	ENSG00000259522	25.0805	0.77648	0.708953	1.09525	0.273408	0.418326
ENSG00000255198	SNHG9	56.9096	0.776451	0.318392	2.43866	0.0147417	0.0464626
ENSG00000243989	ACY1	5667.03	0.776396	0.252332	3.07688	0.00209182	0.0100679
ENSG00000249746	ENSG00000249746	88.3336	0.776061	0.373599	2.07726	0.0377778	0.0959702
ENSG00000186350	RXRA	10803.7	0.775938	0.168587	4.60259	4.17262e-06	6.88077e-05
ENSG00000172817	CYP7B1	1960.37	0.775803	0.20566	3.77226	0.000161775	0.00130658
ENSG00000097096	SYDE2	458.78	0.775464	0.202945	3.82105	0.000132885	0.00111957
ENSG00000095585	BLNK	1052.51	0.774094	0.295093	2.62322	0.00871027	0.0308731
ENSG00000287126	ENSG00000287126	60.2092	0.773547	0.343745	2.25035	0.0244264	0.0687917
ENSG00000108771	DHX58	512.529	0.773489	0.274078	2.82215	0.00477026	0.0192033
ENSG00000160785	SLC25A44	1882.69	0.773261	0.162567	4.75656	1.96917e-06	3.7204e-05
ENSG00000087299	L2HGDH	472.966	0.773059	0.159815	4.83721	1.31677e-06	2.67208e-05
ENSG00000187823	RTL4	36.5487	0.772899	0.438835	1.76125	0.078196	0.166003
ENSG00000255145	STX17-DT	19.5031	0.772578	0.340211	2.27088	0.0231542	0.0660853
ENSG00000177465	ACOT4	345.892	0.772355	0.276272	2.79563	0.0051798	0.0204888
ENSG00000170634	ACYP2	354.163	0.772161	0.142547	5.41688	6.06473e-08	2.1732e-06
ENSG00000216588	IGSF23	113.731	0.771885	0.54834	1.40767	0.159228	0.282305
ENSG00000111666	CHPT1	2106.4	0.77188	0.185914	4.15182	3.29842e-05	0.000368819
ENSG00000023228	NDUFS1	6706.58	0.771755	0.154166	5.00601	5.55708e-07	1.31093e-05
ENSG00000269176	ENSG00000269176	21.4571	0.770916	0.311028	2.47861	0.0131896	0.0424631
ENSG00000244560	ENSG00000244560	38.025	0.770342	0.229815	3.352	0.000802293	0.00470501
ENSG00000221955	SLC12A8	337.52	0.770043	0.256817	2.99842	0.00271386	0.0123778
ENSG00000135469	COQ10A	228.974	0.769921	0.241743	3.18487	0.00144818	0.00756145
ENSG00000066926	FECH	1207.19	0.769894	0.187598	4.10395	4.06152e-05	0.00043551
ENSG00000157734	SNX22	71.0225	0.769416	0.389449	1.97565	0.0481941	0.115821
ENSG00000256433	ENSG00000256433	42.2435	0.768993	0.331622	2.31888	0.0204013	0.0599819
ENSG00000288829	ENSG00000288829	38.936	0.768784	0.253152	3.03684	0.0023907	0.0112357
ENSG00000274080	ENSG00000274080	93.6493	0.768744	0.266295	2.88682	0.00389162	0.0163571
ENSG00000135744	AGT	87651.8	0.768538	0.388984	1.97576	0.0481822	0.115819
ENSG00000243083	LINC00870	49.0155	0.76819	0.49634	1.54771	0.121692	0.231513
ENSG00000157379	DHRS1	628.251	0.767373	0.293273	2.61658	0.00888151	0.0314014
ENSG00000123739	PLA2G12A	1467.52	0.766938	0.175572	4.36823	1.25255e-05	0.000167121
ENSG00000213380	COG8	1110.7	0.766852	0.122362	6.2671	3.67845e-10	3.17149e-08
ENSG00000257303	CNPY2-AS1	23.9562	0.766517	0.272811	2.8097	0.00495876	0.0198362
ENSG00000257878	ENSG00000257878	76.7314	0.766448	0.56905	1.34689	0.178016	0.306223
ENSG00000259494	MRPL46	939.825	0.7664	0.225102	3.40468	0.000662414	0.00404134
ENSG00000286782	ENSG00000286782	20.595	0.765291	0.392758	1.94851	0.0513545	0.121373
ENSG00000248098	BCKDHA	2134.9	0.764951	0.209306	3.65471	0.000257477	0.00190307
ENSG00000109072	VTN	94941.6	0.764682	0.267411	2.85957	0.00424212	0.0175225
ENSG00000182154	MRPL41	1473.82	0.764176	0.214627	3.56049	0.000370165	0.00255579
ENSG00000081051	AFP	42.5643	0.764043	0.590417	1.29407	0.19564	0.327223
ENSG00000163827	LRRC2	437.16	0.763911	0.234115	3.26298	0.00110249	0.00603864
ENSG00000064489	BORCS8-MEF2B	37.4378	0.763728	0.451979	1.68974	0.0910773	0.186604
ENSG00000213853	EMP2	2931.94	0.763263	0.185848	4.10691	4.00985e-05	0.000431605
ENSG00000256969	ENSG00000256969	10.1148	0.762525	0.661206	1.15323	0.248815	0.390367
ENSG00000065534	MYLK	8726.87	0.762511	0.262016	2.91017	0.0036123	0.015478
ENSG00000099977	DDT	4734.79	0.762378	0.340356	2.23995	0.0250945	0.0701959
ENSG00000145675	PIK3R1	7446.81	0.762115	0.207023	3.68131	0.000232035	0.00174078
ENSG00000213967	ZNF726	73.5883	0.762	0.330518	2.30547	0.0211402	0.0616423
ENSG00000224281	SLC25A5-AS1	31.3721	0.760785	0.242694	3.13475	0.00172001	0.00863309
ENSG00000233695	GAS6-AS1	146.974	0.760632	0.476337	1.59684	0.110302	0.214873
ENSG00000149150	SLC43A1	3483.88	0.760199	0.236988	3.20775	0.00133778	0.00706754
ENSG00000130717	UCK1	817.383	0.759896	0.151676	5.01001	5.44274e-07	1.28754e-05
ENSG00000117592	PRDX6	8707.41	0.759676	0.187465	4.05237	5.07017e-05	0.000523188
ENSG00000198624	CCDC69	1794.89	0.759495	0.270765	2.805	0.00503164	0.0200428
ENSG00000104760	FGL1	95128.5	0.758911	0.360533	2.10497	0.0352939	0.0911875
ENSG00000141293	SKAP1	118.293	0.75883	0.248236	3.05689	0.00223646	0.0106494
ENSG00000184500	PROS1	11539.7	0.758099	0.223108	3.3979	0.000679047	0.00412356
ENSG00000273032	DGCR5	294.187	0.757688	0.427545	1.77219	0.0763638	0.163215
ENSG00000281207	SLFNL1-AS1	110.688	0.756775	0.316216	2.39322	0.016701	0.0512682
ENSG00000103942	HOMER2	1635.55	0.756377	0.213669	3.53995	0.000400206	0.00271791
ENSG00000167202	TBC1D2B	3279.76	0.756329	0.126406	5.98332	2.18641e-09	1.39087e-07
ENSG00000186529	CYP4F3	7746.21	0.755463	0.253999	2.97428	0.00293677	0.0131514
ENSG00000143149	ALDH9A1	3752.37	0.75503	0.197297	3.82688	0.000129778	0.00109885
ENSG00000115109	EPB41L5	2385.22	0.754977	0.154738	4.87905	1.06597e-06	2.21881e-05
ENSG00000178772	CPN2	9045.91	0.754975	0.252711	2.9875	0.00281268	0.012699
ENSG00000185522	LMNTD2	173.962	0.754754	0.193602	3.89847	9.68009e-05	0.000863985
ENSG00000055163	CYFIP2	1773.04	0.754326	0.242081	3.11601	0.00183316	0.00908957
ENSG00000153561	RMND5A	3555.15	0.753668	0.169458	4.44751	8.68702e-06	0.00012483
ENSG00000235263	ENSG00000235263	36.8084	0.753648	0.440045	1.71266	0.0867751	0.180026
ENSG00000282221	ENSG00000282221	52.5655	0.75356	0.366874	2.054	0.0399757	0.100546
ENSG00000123104	ITPR2	7074.73	0.753504	0.195079	3.86255	0.00011221	0.000974183
ENSG00000162194	LBHD1	115.483	0.752988	0.322073	2.33794	0.0193902	0.0576041
ENSG00000256073	URB1-AS1	79.2573	0.752552	0.239225	3.14579	0.00165639	0.00843341
ENSG00000280164	ENSG00000280164	54.8062	0.752006	0.335708	2.24006	0.025087	0.0701866
ENSG00000181754	AMIGO1	212.114	0.751651	0.280296	2.68164	0.00732633	0.0269696
ENSG00000137699	TRIM29	29.419	0.75154	0.409343	1.83597	0.0663622	0.147261
ENSG00000168702	LRP1B	79.5569	0.751364	0.816261	0.920496	0.357314	0.506083
ENSG00000244503	ENSG00000244503	93.5986	0.750859	0.429695	1.74742	0.080564	0.169858
ENSG00000121005	CRISPLD1	51.2196	0.75058	0.374298	2.0053	0.0449307	0.109979
ENSG00000087842	PIR	459.253	0.75054	0.288919	2.59775	0.00938362	0.032691
ENSG00000165609	NUDT5	1812.3	0.749786	0.191827	3.90866	9.28107e-05	0.000836725
ENSG00000166938	DIS3L	854.912	0.749766	0.19581	3.82905	0.00012864	0.00109138
ENSG00000168772	CXXC4	59.8139	0.749267	0.378355	1.98033	0.0476666	0.114839
ENSG00000278535	DHRS11	185.048	0.749146	0.222268	3.37047	0.000750411	0.0044769
ENSG00000179406	LINC00174	259.708	0.748983	0.247867	3.02172	0.00251344	0.0116609
ENSG00000197763	TXNRD3	352.397	0.748939	0.193068	3.87916	0.00010482	0.00092011
ENSG00000183628	DGCR6	313.772	0.748687	0.290372	2.57837	0.00992667	0.034096
ENSG00000289500	ENSG00000289500	67.1761	0.748442	0.275352	2.71813	0.00656524	0.0247479
ENSG00000007541	PIGQ	725.124	0.747856	0.127389	5.87063	4.34143e-09	2.40245e-07
ENSG00000185942	NKAIN3	27.0797	0.747559	0.477524	1.56549	0.117468	0.225494
ENSG00000231528	FAM225A	30.9062	0.747459	0.480114	1.55683	0.11951	0.228461
ENSG00000160606	TLCD1	125.105	0.747078	0.359236	2.07963	0.0375595	0.0955871
ENSG00000146477	SLC22A3	1425.45	0.747063	0.215371	3.46873	0.00052293	0.0033416
ENSG00000136371	MTHFS	1639.79	0.746643	0.256141	2.91497	0.00355721	0.0153154
ENSG00000286813	ENSG00000286813	139.365	0.746417	0.232463	3.2109	0.00132318	0.00700349
ENSG00000163251	FZD5	3708.55	0.74627	0.224854	3.31892	0.000903677	0.00514547
ENSG00000168291	PDHB	1949.29	0.745738	0.170606	4.3711	1.2362e-05	0.00016533
ENSG00000128573	FOXP2	231.791	0.745652	0.202558	3.68117	0.000232166	0.00174099
ENSG00000161013	MGAT4B	4974.59	0.74542	0.18434	4.04373	5.26065e-05	0.000539892
ENSG00000104490	NCALD	689.071	0.745165	0.19546	3.81237	0.000137639	0.00114993
ENSG00000164068	RNF123	1811	0.744868	0.147746	5.04155	4.61767e-07	1.12688e-05
ENSG00000179918	SEPHS2	9745.58	0.744411	0.175304	4.2464	2.17231e-05	0.000260386
ENSG00000159228	CBR1	3359.51	0.744255	0.291668	2.55172	0.0107193	0.0361852
ENSG00000147853	AK3	6617.12	0.744136	0.244899	3.03854	0.00237729	0.0111944
ENSG00000159450	TCHH	26.8971	0.744092	0.417052	1.78417	0.0743961	0.160152
ENSG00000130208	APOC1	30462.8	0.743956	0.273281	2.72231	0.00648276	0.0245015
ENSG00000234432	ENSG00000234432	23.5486	0.743056	0.296524	2.50589	0.0122145	0.0400123
ENSG00000178585	CTNNBIP1	473.153	0.742978	0.1301	5.71083	1.12429e-08	5.39436e-07
ENSG00000164849	GPR146	474.077	0.741384	0.236541	3.13427	0.00172285	0.00864222
ENSG00000268043	NBPF12	1315.14	0.741176	0.244841	3.02717	0.00246853	0.0115012
ENSG00000198712	MT-CO2	66813.5	0.740965	0.341119	2.17216	0.0298437	0.0801922
ENSG00000128607	KLHDC10	1890.63	0.74087	0.122104	6.06751	1.29909e-09	9.23221e-08
ENSG00000179869	ABCA13	164.347	0.740326	0.447457	1.65452	0.0980222	0.197334
ENSG00000255526	NEDD8-MDP1	19.6192	0.740206	0.657257	1.12621	0.260079	0.403825
ENSG00000189221	MAOA	5582.86	0.739969	0.239499	3.08965	0.00200392	0.0097498
ENSG00000008394	MGST1	19027.8	0.73996	0.261607	2.82852	0.00467634	0.0188844
ENSG00000213057	C1orf220	21.1146	0.739857	0.375427	1.97071	0.0487573	0.116837
ENSG00000259877	ENSG00000259877	43.6571	0.739756	0.234473	3.15498	0.0016051	0.00822897
ENSG00000186377	CYP4X1	51.6185	0.739704	0.35295	2.09578	0.036102	0.0926972
ENSG00000111110	PPM1H	509.513	0.739417	0.184474	4.00825	6.11693e-05	0.000608647
ENSG00000059769	DNAJC25	752.346	0.739192	0.193903	3.81218	0.000137749	0.00115028
ENSG00000106538	RARRES2	8546.19	0.738854	0.318454	2.32013	0.0203339	0.0598149
ENSG00000162972	MAIP1	538.353	0.73857	0.208041	3.55011	0.000385067	0.0026383
ENSG00000112337	SLC17A2	1212.97	0.737523	0.391164	1.88546	0.0593682	0.135043
ENSG00000166211	SPIC	54.764	0.737362	0.509897	1.4461	0.148149	0.268636
ENSG00000139998	RAB15	660.465	0.73721	0.264357	2.7887	0.00529208	0.0208552
ENSG00000205981	DNAJC19	587.278	0.736528	0.122135	6.03045	1.63501e-09	1.09906e-07
ENSG00000120137	PANK3	6790.16	0.736283	0.211655	3.47869	0.000503878	0.00323935
ENSG00000115486	GGCX	6741.49	0.735994	0.139007	5.29464	1.1925e-07	3.71645e-06
ENSG00000286231	ENSG00000286231	237.506	0.735865	0.342039	2.15141	0.0314441	0.0834821
ENSG00000229484	LINC02766	67.5336	0.735288	0.257661	2.8537	0.0043213	0.017746
ENSG00000122729	ACO1	6295.01	0.735087	0.171108	4.29603	1.73884e-05	0.000217004
ENSG00000253671	ENSG00000253671	67.3206	0.735014	0.30026	2.44793	0.014368	0.0455528
ENSG00000117707	PROX1	10744.6	0.734882	0.196041	3.74862	0.00017781	0.00140863
ENSG00000230267	HERC2P4	21.7953	0.734795	0.464499	1.58191	0.11367	0.21999
ENSG00000136305	CIDEB	5599.22	0.73478	0.303923	2.41765	0.0156211	0.0485588
ENSG00000139874	SSTR1	281.941	0.734645	0.298707	2.45942	0.0139162	0.044319
ENSG00000169764	UGP2	12419.1	0.734632	0.241964	3.03612	0.00239645	0.0112565
ENSG00000111684	LPCAT3	2722.95	0.734057	0.217783	3.37059	0.000750066	0.00447673
ENSG00000198763	MT-ND2	28599.9	0.733952	0.279285	2.62797	0.00858973	0.0305223
ENSG00000094631	HDAC6	3031.71	0.733935	0.186285	3.93985	8.15335e-05	0.00075645
ENSG00000237522	NONOP2	24.8313	0.733252	0.345492	2.12234	0.0338091	0.0880749
ENSG00000095321	CRAT	4875.01	0.733168	0.193069	3.79745	0.000146192	0.00120538
ENSG00000205269	TMEM170B	1210.44	0.733048	0.228889	3.20263	0.00136177	0.00717867
ENSG00000165474	GJB2	1000.02	0.732254	0.263996	2.77373	0.00554172	0.0215803
ENSG00000152382	TADA1	477.94	0.731949	0.174593	4.19232	2.76112e-05	0.00031795
ENSG00000179965	ZNF771	125.543	0.731769	0.179176	4.08407	4.42531e-05	0.000466566
ENSG00000136856	SLC2A8	462.307	0.731141	0.146188	5.00136	5.69265e-07	1.32998e-05
ENSG00000111058	ACSS3	4161.25	0.731052	0.20897	3.49836	0.00046813	0.00306052
ENSG00000160007	ARHGAP35	6146.98	0.730439	0.142115	5.13977	2.75081e-07	7.30039e-06
ENSG00000173638	SLC19A1	644.569	0.729561	0.342174	2.13213	0.0329959	0.0864736
ENSG00000289519	ENSG00000289519	33.9029	0.72949	0.249544	2.9233	0.00346346	0.0149982
ENSG00000226742	HSBP1L1	551.88	0.729285	0.205176	3.55445	0.000378777	0.0026026
ENSG00000164211	STARD4	1789.39	0.728993	0.30789	2.3677	0.0178989	0.0540658
ENSG00000123213	NLN	2112.93	0.728967	0.242101	3.01101	0.00260381	0.0120113
ENSG00000125648	SLC25A23	911.598	0.728708	0.162672	4.4796	7.47821e-06	0.000111126
ENSG00000171444	MCC	2846.52	0.728459	0.188002	3.87474	0.000106739	0.000934995
ENSG00000225937	PCA3	27.3548	0.728441	0.517662	1.40718	0.159375	0.28246
ENSG00000273471	ENSG00000273471	43.4835	0.72732	0.655919	1.10886	0.267492	0.411666
ENSG00000274173	ENSG00000274173	134.996	0.727271	0.390548	1.86218	0.0625775	0.140574
ENSG00000117010	ZNF684	312.458	0.727244	0.233381	3.11613	0.00183244	0.00908957
ENSG00000106261	ZKSCAN1	5657.67	0.726736	0.116171	6.25573	3.95658e-10	3.37701e-08
ENSG00000132600	PRMT7	446.892	0.726703	0.138864	5.23318	1.66614e-07	4.86244e-06
ENSG00000148290	SURF1	843.245	0.726469	0.161414	4.50065	6.77446e-06	0.000102461
ENSG00000117118	SDHB	3686.64	0.726292	0.206715	3.51349	0.000442257	0.00293312
ENSG00000038210	PI4K2B	2086.56	0.726249	0.187621	3.87082	0.00010847	0.00094724
ENSG00000287978	ENSG00000287978	21.328	0.726114	0.326673	2.22276	0.0262322	0.0726131
ENSG00000133315	MACROD1	448.547	0.72587	0.257952	2.81398	0.00489328	0.0196066
ENSG00000162065	TBC1D24	1123.29	0.725768	0.143851	5.04528	4.52855e-07	1.10832e-05
ENSG00000288612	ENSG00000288612	20.3672	0.725703	0.412912	1.75753	0.0788282	0.16707
ENSG00000088812	ATRN	4740.53	0.72569	0.150605	4.8185	1.44645e-06	2.89716e-05
ENSG00000006210	CX3CL1	265.063	0.725644	0.322123	2.25269	0.0242787	0.0684887
ENSG00000178826	TMEM139	207.251	0.724825	0.445049	1.62864	0.103389	0.2051
ENSG00000162989	KCNJ3	49.9127	0.724781	0.413243	1.75388	0.0794506	0.168053
ENSG00000205544	TMEM256	541.811	0.724489	0.19274	3.75889	0.000170671	0.00136545
ENSG00000289469	ENSG00000289469	29.3008	0.724285	0.251315	2.88198	0.00395186	0.0165693
ENSG00000116761	CTH	1822.31	0.723781	0.268056	2.70011	0.00693158	0.0257646
ENSG00000182108	DEXI	1399.21	0.722091	0.133403	5.41284	6.20313e-08	2.21811e-06
ENSG00000063241	ISOC2	2337.03	0.721813	0.160756	4.49013	7.11796e-06	0.000106519
ENSG00000176485	PLAAT3	1192	0.721452	0.234274	3.07952	0.00207332	0.00999302
ENSG00000111254	AKAP3	26.9135	0.720915	0.373674	1.92926	0.0536986	0.125527
ENSG00000211959	IGHV4-39	177.093	0.720782	0.594363	1.2127	0.225246	0.363187
ENSG00000159261	CLDN14	275.395	0.720753	0.314254	2.29353	0.0218173	0.0631269
ENSG00000269386	RAB11B-AS1	262.915	0.720463	0.195583	3.68367	0.000229898	0.00172933
ENSG00000110074	FOXRED1	911.951	0.720327	0.208582	3.45345	0.000553466	0.00348946
ENSG00000138018	SELENOI	3200.22	0.719843	0.215876	3.33453	0.000854451	0.00492964
ENSG00000060762	MPC1	3302.13	0.719744	0.214502	3.35542	0.000792446	0.00466717
ENSG00000285585	ENSG00000285585	22.485	0.718631	0.546201	1.31569	0.188278	0.318325
ENSG00000128309	MPST	5622.6	0.718538	0.162863	4.41193	1.02455e-05	0.000142757
ENSG00000187566	NHLRC1	105.073	0.71852	0.244547	2.93816	0.00330166	0.0144384
ENSG00000184434	LRRC19	107.373	0.718467	0.774211	0.927998	0.353409	0.502297
ENSG00000181031	RPH3AL	979.894	0.718334	0.236302	3.0399	0.00236655	0.0111562
ENSG00000136933	RABEPK	812.304	0.718139	0.286716	2.50471	0.0122553	0.0401149
ENSG00000279192	PWAR5	36.173	0.717952	1.1806	0.608125	0.543105	0.677961
ENSG00000258728	ENSG00000258728	129.76	0.717925	0.331725	2.16422	0.0304476	0.0813518
ENSG00000275234	ENSG00000275234	138.149	0.717909	0.231057	3.10706	0.00188959	0.00930279
ENSG00000249258	ENSG00000249258	24.0561	0.717838	0.377522	1.90145	0.0572434	0.131496
ENSG00000196814	MVB12B	499.799	0.717701	0.19403	3.69892	0.000216516	0.0016449
ENSG00000073464	CLCN4	428.515	0.717176	0.163438	4.38807	1.14363e-05	0.000154901
ENSG00000152270	PDE3B	2847.2	0.717113	0.177621	4.03731	5.40673e-05	0.000550182
ENSG00000111713	GYS2	2850.07	0.716987	0.33776	2.12277	0.0337732	0.0880217
ENSG00000138028	CGREF1	424.586	0.716886	0.463602	1.54634	0.122022	0.231959
ENSG00000262877	ENSG00000262877	27.6072	0.716498	0.431995	1.65858	0.0972006	0.195982
ENSG00000148090	AUH	549.651	0.716318	0.181474	3.94723	7.90616e-05	0.000740336
ENSG00000250328	MGC32805	89.7893	0.716242	0.290341	2.4669	0.0136289	0.0435372
ENSG00000176058	TPRN	884.293	0.716131	0.198953	3.59951	0.000318822	0.0022479
ENSG00000160325	CACFD1	1055.74	0.71584	0.188301	3.80157	0.000143782	0.00119012
ENSG00000273156	ENSG00000273156	24.5711	0.715601	0.376835	1.89898	0.0575672	0.131999
ENSG00000084754	HADHA	10339.5	0.715069	0.227461	3.1437	0.00166828	0.00846096
ENSG00000172456	FGGY	1370.86	0.714854	0.255753	2.7951	0.00518842	0.0205181
ENSG00000214960	CRPPA	167.132	0.714483	0.146255	4.88518	1.03337e-06	2.17224e-05
ENSG00000186462	NAP1L2	55.1997	0.714218	0.466587	1.53073	0.125836	0.237402
ENSG00000166035	LIPC	2302.26	0.714169	0.317831	2.24701	0.0246394	0.0692308
ENSG00000215018	COL28A1	19.099	0.713885	0.625929	1.14052	0.254069	0.396378
ENSG00000104325	DECR1	3796.94	0.713084	0.244255	2.91943	0.00350674	0.0151288
ENSG00000245848	CEBPA	3538.9	0.712732	0.349087	2.0417	0.041181	0.102907
ENSG00000266903	CEACAM16-AS1	113.903	0.712096	0.247136	2.88139	0.00395921	0.016592
ENSG00000171793	CTPS1	1678.29	0.710962	0.25542	2.7835	0.00537759	0.0210943
ENSG00000196821	ILRUN	4784.77	0.710794	0.120551	5.8962	3.71969e-09	2.14166e-07
ENSG00000066185	ZMYND12	47.9762	0.710561	0.307395	2.31156	0.0208021	0.0608717
ENSG00000065833	ME1	1259.92	0.710112	0.311724	2.27802	0.0227256	0.0651358
ENSG00000269693	ENSG00000269693	60.4684	0.709726	1.23406	0.575116	0.565213	0.695417
ENSG00000114126	TFDP2	1082.72	0.709463	0.1465	4.84277	1.28042e-06	2.61394e-05
ENSG00000127220	ABHD8	606.641	0.709195	0.197219	3.59598	0.000323176	0.00227482
ENSG00000080618	CPB2	20144.5	0.708883	0.279337	2.53774	0.0111572	0.0373629
ENSG00000172943	PHF8	1779.14	0.708224	0.178342	3.97116	7.1524e-05	0.000687902
ENSG00000136868	SLC31A1	6171.91	0.707837	0.14443	4.90091	9.5393e-07	2.02785e-05
ENSG00000265158	LRRC37A7P	310.136	0.707539	0.31424	2.25159	0.0243484	0.0686288
ENSG00000151502	VPS26B	1602.51	0.707178	0.124255	5.69137	1.26027e-08	5.91851e-07
ENSG00000272455	MRPL20-DT	31.7264	0.707142	0.276709	2.55554	0.0106022	0.0359151
ENSG00000198496	NBR2	149.276	0.707041	0.216381	3.26758	0.00108471	0.00595082
ENSG00000186715	MST1L	853.421	0.706738	0.276977	2.55162	0.0107224	0.0361852
ENSG00000176399	DMRTA1	691.996	0.706552	0.195511	3.61386	0.000301667	0.00214745
ENSG00000188761	BCL2L15	20.8848	0.706395	0.316415	2.23249	0.0255824	0.0712089
ENSG00000185924	RTN4RL1	165.941	0.705835	0.407304	1.73294	0.0831056	0.173986
ENSG00000163626	COX18	814.223	0.705554	0.134915	5.2296	1.69875e-07	4.94064e-06
ENSG00000184470	TXNRD2	1288.35	0.705333	0.194297	3.63018	0.00028322	0.00205138
ENSG00000153823	PID1	3467.1	0.705217	0.262241	2.68919	0.00716253	0.026493
ENSG00000132793	LPIN3	692.388	0.70519	0.209987	3.35826	0.000784342	0.00463376
ENSG00000198010	DLGAP2	28.0855	0.705183	0.445531	1.58279	0.113469	0.219657
ENSG00000172594	SMPDL3A	971.501	0.705033	0.208347	3.38393	0.000714555	0.00429688
ENSG00000260704	LINC00543	77.1259	0.70496	0.316613	2.22656	0.0259764	0.0721048
ENSG00000178425	NT5DC1	1374.18	0.704934	0.193825	3.63696	0.000275873	0.00200844
ENSG00000162735	PEX19	3387.2	0.704611	0.168808	4.17404	2.99239e-05	0.00034157
ENSG00000008513	ST3GAL1	5699.69	0.704429	0.164048	4.29405	1.75445e-05	0.00021831
ENSG00000134324	LPIN1	2015.24	0.704193	0.272394	2.5852	0.00973224	0.033598
ENSG00000021826	CPS1	76947.6	0.704034	0.344004	2.04659	0.0406984	0.101987
ENSG00000162227	TAF6L	492.605	0.703978	0.162442	4.33371	1.46618e-05	0.000188996
ENSG00000180233	ZNRF2	1399.67	0.703502	0.174128	4.04015	5.34164e-05	0.000545239
ENSG00000162378	ZYG11B	3567.12	0.703253	0.159765	4.4018	1.07354e-05	0.000147937
ENSG00000121671	CRY2	2094.18	0.702701	0.175608	4.00153	6.29347e-05	0.000622566
ENSG00000200463	SNORD118	72.8099	0.702192	0.471001	1.49085	0.136001	0.252126
ENSG00000141401	IMPA2	1126.89	0.702099	0.3069	2.28771	0.0221544	0.0638326
ENSG00000269113	TRABD2B	391.59	0.702095	0.257068	2.73117	0.00631108	0.0239753
ENSG00000119139	TJP2	4472.43	0.701425	0.172502	4.06618	4.77909e-05	0.000498605
ENSG00000164038	SLC9B2	1629.89	0.700622	0.216388	3.23781	0.00120453	0.00649076
ENSG00000280088	ENSG00000280088	230.106	0.700443	0.208827	3.35418	0.000796007	0.00467394
ENSG00000258790	ENSG00000258790	741.813	0.70024	0.196115	3.57056	0.000356221	0.00247866
ENSG00000121653	MAPK8IP1	180.644	0.699267	0.199271	3.50912	0.000449586	0.00297038
ENSG00000234684	SDCBP2-AS1	50.3022	0.699155	0.281622	2.4826	0.0130427	0.0421079
ENSG00000159792	PSKH1	930.748	0.698489	0.196543	3.55388	0.000379586	0.00260706
ENSG00000008130	NADK	3808.44	0.698474	0.14523	4.80942	1.51373e-06	3.0137e-05
ENSG00000270276	H4C15	336.858	0.69847	0.612332	1.14067	0.254007	0.396347
ENSG00000084674	APOB	590719	0.698188	0.222219	3.14188	0.00167865	0.00849646
ENSG00000177943	MAMDC4	861.786	0.698115	0.384781	1.81432	0.0696292	0.152482
ENSG00000182134	TDRKH	181.647	0.697751	0.262464	2.65846	0.0078498	0.0284889
ENSG00000280120	ENSG00000280120	27.7365	0.697519	0.327002	2.13307	0.032919	0.086352
ENSG00000101444	AHCY	3841.15	0.697431	0.138314	5.04238	4.59771e-07	1.12363e-05
ENSG00000101400	SNTA1	389.486	0.697254	0.196164	3.55444	0.000378783	0.0026026
ENSG00000128655	PDE11A	614.208	0.697207	0.198222	3.51731	0.000435941	0.00290934
ENSG00000174446	SNAPC5	270.615	0.696469	0.205523	3.38876	0.000702089	0.00423477
ENSG00000106400	ZNHIT1	2593.61	0.696441	0.171288	4.0659	4.78474e-05	0.000498888
ENSG00000198727	MT-CYB	53359.6	0.696389	0.377914	1.84272	0.0653703	0.145634
ENSG00000261366	MANEA-DT	53.5864	0.696184	0.206508	3.37122	0.000748352	0.00447247
ENSG00000168016	TRANK1	1390.36	0.696134	0.215302	3.23329	0.00122372	0.0065775
ENSG00000104267	CA2	1766.73	0.695672	0.219465	3.16985	0.00152516	0.00789539
ENSG00000186951	PPARA	5704.23	0.695141	0.180382	3.85372	0.000116337	0.00100101
ENSG00000004866	ST7	753.24	0.694457	0.169091	4.107	4.00827e-05	0.000431605
ENSG00000265458	NARF-AS2	23.673	0.694447	0.295674	2.3487	0.0188392	0.0563353
ENSG00000176533	GNG7	188.052	0.694122	0.237757	2.91946	0.00350642	0.0151288
ENSG00000224870	MRPL20-AS1	353.524	0.693545	0.188366	3.68191	0.000231494	0.00173902
ENSG00000065665	SEC61A2	185.403	0.69322	0.164048	4.2257	2.38195e-05	0.000281345
ENSG00000185090	MANEAL	158.978	0.69315	0.26143	2.65138	0.00801634	0.0289574
ENSG00000197888	UGT2B17	158.458	0.692973	1.09127	0.635017	0.525418	0.663637
ENSG00000267317	ENSG00000267317	78.0256	0.692912	0.256313	2.70338	0.00686382	0.0255999
ENSG00000273142	LINC02604	54.0366	0.692359	0.289298	2.39324	0.0167005	0.0512682
ENSG00000124164	VAPB	2260.79	0.692067	0.141538	4.88962	1.0103e-06	2.13431e-05
ENSG00000173867	ENSG00000173867	54.4985	0.690613	0.350388	1.97099	0.0487245	0.116775
ENSG00000229314	ORM1	274675	0.689965	0.394269	1.74998	0.0801211	0.169135
ENSG00000112874	NUDT12	1242.8	0.68979	0.241936	2.85112	0.00435652	0.0178561
ENSG00000157823	AP3S2	1381.98	0.689739	0.136364	5.05806	4.23532e-07	1.04843e-05
ENSG00000169432	SCN9A	644.375	0.689625	0.268318	2.57018	0.0101647	0.0347798
ENSG00000132386	SERPINF1	16250.7	0.689591	0.276123	2.4974	0.0125107	0.0407625
ENSG00000180210	F2	29202.4	0.689525	0.274839	2.50883	0.012113	0.0397747
ENSG00000143554	SLC27A3	1087.54	0.68938	0.215477	3.19931	0.00137755	0.00724385
ENSG00000130164	LDLR	7213.4	0.688793	0.361361	1.90611	0.0566364	0.130454
ENSG00000289208	ENSG00000289208	46.5629	0.688773	0.369684	1.86314	0.0624421	0.140307
ENSG00000198252	STYX	1765.08	0.688474	0.130411	5.27927	1.29697e-07	3.99802e-06
ENSG00000277363	SRCIN1	398.318	0.688352	0.240537	2.86173	0.00421336	0.0174291
ENSG00000197312	DDI2	3637.39	0.687978	0.128009	5.37445	7.68165e-08	2.5782e-06
ENSG00000005243	COPZ2	277.171	0.68724	0.218697	3.14243	0.00167554	0.00848765
ENSG00000165879	FRAT1	275.827	0.68705	0.157298	4.36782	1.25495e-05	0.000167276
ENSG00000184675	AMER1	324.626	0.687044	0.237798	2.88919	0.00386237	0.0162664
ENSG00000203999	LINC01270	151.089	0.686944	0.185306	3.70708	0.000209665	0.0016063
ENSG00000177830	CHID1	1312.41	0.686828	0.159677	4.30135	1.6976e-05	0.000212951
ENSG00000123131	PRDX4	5434.7	0.686773	0.233793	2.93753	0.00330841	0.0144642
ENSG00000161649	CD300LG	20.1851	0.686077	0.546424	1.25557	0.20927	0.34316
ENSG00000228570	NUTM2E	41.8688	0.6859	0.345286	1.98647	0.0469811	0.113639
ENSG00000155034	FBXL18	570.398	0.685798	0.267577	2.563	0.0103773	0.0353666
ENSG00000259600	ENSG00000259600	57.9078	0.685293	0.39009	1.75675	0.0789597	0.167307
ENSG00000106078	COBL	1758.32	0.685069	0.211893	3.2331	0.00122456	0.00657992
ENSG00000222011	FAM185A	237.806	0.684998	0.145984	4.69228	2.70183e-06	4.80026e-05
ENSG00000226085	UQCRFS1P1	111.139	0.684526	0.326666	2.09549	0.0361274	0.0927486
ENSG00000149527	PLCH2	311.122	0.684429	0.525681	1.30199	0.192921	0.324067
ENSG00000198888	MT-ND1	23178.4	0.684108	0.306744	2.23022	0.0257328	0.071522
ENSG00000247572	CKMT2-AS1	200.29	0.684083	0.203406	3.36314	0.000770601	0.00457326
ENSG00000115468	EFHD1	882.506	0.683879	0.46597	1.46765	0.1422	0.260379
ENSG00000123838	C4BPA	39160.2	0.683683	0.328611	2.08052	0.0374777	0.0954217
ENSG00000157399	ARSL	1629.8	0.683661	0.54122	1.26319	0.206522	0.340005
ENSG00000127838	PNKD	6357.89	0.683588	0.177098	3.85995	0.000113412	0.000980309
ENSG00000140526	ABHD2	26328.9	0.683583	0.219769	3.11046	0.00186797	0.0092226
ENSG00000169762	TAPT1	1172.66	0.683281	0.180803	3.77915	0.000157366	0.00127594
ENSG00000125798	FOXA2	1003.61	0.682448	0.17555	3.88748	0.000101289	0.000897444
ENSG00000103202	NME4	1515.31	0.682364	0.181629	3.75691	0.000172027	0.00137371
ENSG00000166349	RAG1	80.5603	0.682306	0.322664	2.1146	0.0344638	0.089451
ENSG00000279207	ENSG00000279207	135.705	0.681947	0.191334	3.56417	0.000365003	0.00252426
ENSG00000225489	ENSG00000225489	351.616	0.681584	0.231217	2.94781	0.00320031	0.0141151
ENSG00000173581	CCDC106	417.051	0.680974	0.174435	3.90389	9.46574e-05	0.000848271
ENSG00000073350	LLGL2	1711.66	0.680949	0.178044	3.8246	0.000130983	0.00110739
ENSG00000230359	TPI1P2	21.9077	0.680895	0.367868	1.85092	0.0641808	0.143587
ENSG00000287542	ENSG00000287542	86.1124	0.680701	0.600696	1.13319	0.257136	0.400169
ENSG00000248015	ENSG00000248015	60.2326	0.680464	0.437969	1.55368	0.12026	0.229508
ENSG00000006047	YBX2	31.215	0.68016	0.359187	1.89361	0.0582764	0.133256
ENSG00000198189	HSD17B11	4155.12	0.679964	0.238647	2.84924	0.00438237	0.017943
ENSG00000162032	SPSB3	817.731	0.679878	0.151452	4.48907	7.15338e-06	0.000106954
ENSG00000261351	ENSG00000261351	23.6619	0.67919	0.40039	1.69632	0.0898252	0.184663
ENSG00000214313	AZGP1P1	429.822	0.679044	0.303333	2.23861	0.0251815	0.0703582
ENSG00000202198	7SK	137.951	0.678807	0.765261	0.887028	0.375064	0.523844
ENSG00000214022	REPIN1	3420.46	0.678718	0.128654	5.27552	1.32377e-07	4.06588e-06
ENSG00000124469	CEACAM8	25.9711	0.678444	0.861764	0.787273	0.431122	0.57681
ENSG00000204434	POTEKP	3.63597	0.678141	0.893907	0.758626	0.448076	0.592834
ENSG00000146039	SLC17A4	933.199	0.677854	0.481823	1.40685	0.159471	0.28253
ENSG00000216895	ENSG00000216895	151.319	0.677692	0.234005	2.89605	0.0037789	0.0160421
ENSG00000289515	ENSG00000289515	40.7768	0.676466	0.263483	2.56739	0.0102466	0.0349844
ENSG00000141431	ASXL3	95.7812	0.676104	0.279959	2.41501	0.0157347	0.0488404
ENSG00000225698	IGHV3-72	28.2073	0.675947	0.674811	1.00168	0.316496	0.464643
ENSG00000211670	IGLV3-9	20.5295	0.675871	0.871753	0.775301	0.438162	0.58338
ENSG00000272021	ENSG00000272021	20.7968	0.675827	0.674667	1.00172	0.316479	0.464643
ENSG00000266378	ENSG00000266378	28.4943	0.675786	0.388883	1.73776	0.0822529	0.172691
ENSG00000261512	ENSG00000261512	618.576	0.675715	0.285676	2.36532	0.0180146	0.0543574
ENSG00000109618	SEPSECS	1918.29	0.675646	0.181235	3.72802	0.000192993	0.00150366
ENSG00000081913	PHLPP1	1310.72	0.675444	0.151465	4.4594	8.21885e-06	0.000118806
ENSG00000117595	IRF6	1828.85	0.675432	0.361482	1.86851	0.0616912	0.138932
ENSG00000107897	ACBD5	2105.26	0.674792	0.15641	4.31427	1.60134e-05	0.000203043
ENSG00000120049	KCNIP2	20.452	0.67446	0.533424	1.2644	0.206087	0.339483
ENSG00000229739	PDC-AS1	40.1768	0.674405	0.265196	2.54304	0.0109892	0.0369461
ENSG00000108387	SEPTIN4	568.968	0.674372	0.253443	2.66084	0.0077945	0.0283247
ENSG00000143850	PLEKHA6	1850.93	0.673879	0.224589	3.0005	0.00269537	0.0123265
ENSG00000289164	ENSG00000289164	49.8598	0.673595	0.290255	2.3207	0.0203029	0.0597341
ENSG00000115657	ABCB6	951.979	0.673289	0.234538	2.8707	0.00409559	0.017075
ENSG00000198682	PAPSS2	4774.76	0.672729	0.165421	4.06678	4.76676e-05	0.000497624
ENSG00000141295	SCRN2	498.138	0.67261	0.229865	2.92611	0.00343231	0.0148833
ENSG00000179023	KLHDC7A	360.802	0.67259	0.39157	1.71767	0.0858562	0.178556
ENSG00000144749	LRIG1	1760.32	0.672305	0.286935	2.34306	0.0191263	0.0570231
ENSG00000167740	CYB5D2	472.497	0.672005	0.144043	4.66531	3.08158e-06	5.34088e-05
ENSG00000186088	GSAP	903.346	0.671981	0.173602	3.87082	0.000108471	0.00094724
ENSG00000269190	FBXO17	1016.94	0.671958	0.270843	2.48098	0.0131021	0.0422677
ENSG00000101695	RNF125	823.818	0.67178	0.281298	2.38814	0.0169337	0.0518262
ENSG00000089847	ANKRD24	113.125	0.671758	0.213093	3.15241	0.00161928	0.00829587
ENSG00000170906	NDUFA3	747.185	0.671533	0.151516	4.43209	9.33259e-06	0.000132537
ENSG00000243069	ARHGEF26-AS1	31.1823	0.670564	0.307939	2.17759	0.0294368	0.0792492
ENSG00000273247	RAB33B-AS1	231.983	0.669598	0.163307	4.10024	4.12716e-05	0.000441435
ENSG00000129250	KIF1C	6456.22	0.669383	0.167622	3.99341	6.51308e-05	0.000639449
ENSG00000259916	ENSG00000259916	23.1644	0.669282	0.510244	1.31169	0.189624	0.319813
ENSG00000128294	TPST2	3029.22	0.668872	0.205652	3.25245	0.00114416	0.00623985
ENSG00000137642	SORL1	8377.12	0.668825	0.185235	3.61069	0.000305383	0.00216936
ENSG00000104870	FCGRT	5768.99	0.66862	0.177999	3.75632	0.000172431	0.00137629
ENSG00000289210	ENSG00000289210	53.1942	0.668109	0.23081	2.89462	0.00379612	0.016083
ENSG00000113594	LIFR	5458.25	0.667289	0.283277	2.35561	0.0184925	0.055543
ENSG00000261542	ENSG00000261542	46.9533	0.667192	0.220645	3.02383	0.00249595	0.0115967
ENSG00000155542	SETD9	146.399	0.666463	0.258363	2.57956	0.00989262	0.0339927
ENSG00000215386	MIR99AHG	698.847	0.666437	0.273548	2.43627	0.0148397	0.0466591
ENSG00000198947	DMD	2496.52	0.666279	0.201918	3.29975	0.000967704	0.00543354
ENSG00000134365	CFHR4	1830.97	0.666014	0.610949	1.09013	0.275656	0.420477
ENSG00000120885	CLU	59413.9	0.666003	0.277891	2.39664	0.0165463	0.0509071
ENSG00000135093	USP30	521.49	0.665255	0.140027	4.75091	2.02502e-06	3.81742e-05
ENSG00000091428	RAPGEF4	597.112	0.664888	0.251209	2.64675	0.00812688	0.0292385
ENSG00000127419	TMEM175	552.661	0.664405	0.127544	5.20921	1.89649e-07	5.40467e-06
ENSG00000049883	PTCD2	408.16	0.664233	0.169076	3.92861	8.54366e-05	0.000781444
ENSG00000172164	SNTB1	6624.49	0.66373	0.21685	3.06078	0.00220764	0.0105476
ENSG00000178297	TMPRSS9	138.901	0.663715	0.497529	1.33402	0.182197	0.311157
ENSG00000137700	SLC37A4	4693.74	0.663394	0.234922	2.82389	0.00474439	0.0191228
ENSG00000172366	MCRIP2	1010.48	0.663357	0.168781	3.93029	8.48438e-05	0.000777697
ENSG00000122390	NAA60	1494.1	0.663335	0.125244	5.29635	1.18141e-07	3.68865e-06
ENSG00000044459	CNTLN	955.015	0.663249	0.164477	4.03248	5.51913e-05	0.000558989
ENSG00000277972	CISD3	1821.99	0.663236	0.165383	4.01031	6.06391e-05	0.000604789
ENSG00000134056	MRPS36	349.398	0.662925	0.185931	3.56543	0.000363259	0.00251835
ENSG00000158874	APOA2	58374.8	0.661516	0.251675	2.62845	0.0085774	0.0304976
ENSG00000196090	PTPRT	80.2878	0.661474	0.411651	1.60688	0.10808	0.211833
ENSG00000112146	FBXO9	1515.03	0.660666	0.147893	4.46718	7.92574e-06	0.000115553
ENSG00000176919	C8G	4913.93	0.66061	0.257933	2.56117	0.0104319	0.0354997
ENSG00000185361	TNFAIP8L1	1605.41	0.660371	0.152798	4.32187	1.54712e-05	0.000197133
ENSG00000244005	NFS1	815.183	0.660093	0.129553	5.09514	3.48481e-07	8.95453e-06
ENSG00000102048	ASB9	101.458	0.659941	0.279583	2.36045	0.0182528	0.0549884
ENSG00000184923	NUTM2A	27.9428	0.65979	0.506442	1.3028	0.192644	0.32371
ENSG00000201321	RNA5S9	48.9051	0.659203	0.861688	0.765014	0.444263	0.58901
ENSG00000164347	GFM2	1264.07	0.658508	0.160937	4.0917	4.28217e-05	0.000454863
ENSG00000229140	CCDC26	37.0291	0.658184	0.32605	2.01866	0.0435223	0.107368
ENSG00000247516	MIR4458HG	89.6905	0.658139	0.257111	2.55975	0.0104748	0.035597
ENSG00000119782	FKBP1B	102.444	0.65791	0.372095	1.76812	0.0770401	0.164266
ENSG00000101425	BPI	27.4731	0.6579	0.749798	0.877437	0.38025	0.528695
ENSG00000170899	GSTA4	256.56	0.657151	0.272384	2.41259	0.0158397	0.0491214
ENSG00000105707	HPN	10462.5	0.657116	0.224954	2.92111	0.00348788	0.0150819
ENSG00000135917	SLC19A3	661.968	0.657012	0.231511	2.83793	0.00454075	0.0184553
ENSG00000002549	LAP3	3305	0.656891	0.213606	3.07524	0.00210331	0.0101146
ENSG00000177692	DNAJC28	61.7091	0.656847	0.226946	2.89429	0.00380021	0.016083
ENSG00000197124	ZNF682	76.0543	0.656771	0.285638	2.29932	0.0214869	0.0623543
ENSG00000178104	PDE4DIP	4115.21	0.656575	0.151306	4.3394	1.42874e-05	0.000185104
ENSG00000233493	TMEM238	162.352	0.655533	0.492305	1.33156	0.183006	0.312083
ENSG00000136636	KCTD3	2831.86	0.655312	0.180962	3.62126	0.00029317	0.00210017
ENSG00000106993	CDC37L1	1209.88	0.655093	0.257928	2.53983	0.0110907	0.0371769
ENSG00000167112	TRUB2	1769.96	0.654818	0.165524	3.95603	7.62041e-05	0.000719267
ENSG00000172264	MACROD2	96.6311	0.654707	0.302188	2.16655	0.030269	0.0809892
ENSG00000217648	ENSG00000217648	64.6123	0.654066	0.287308	2.27653	0.0228143	0.0653458
ENSG00000263956	NBPF11	595.439	0.652056	0.161591	4.03523	5.45499e-05	0.000553763
ENSG00000198886	MT-ND4	88590.1	0.65197	0.355553	1.83368	0.0667014	0.147766
ENSG00000253641	ENSG00000253641	32.4994	0.651901	0.260018	2.50714	0.0121714	0.0398801
ENSG00000102796	DHRS12	197.546	0.651795	0.164782	3.95551	7.63717e-05	0.000720251
ENSG00000248487	ABHD14A	181.65	0.651529	0.181943	3.58094	0.000342356	0.00239198
ENSG00000228146	CASP16P	55.1823	0.651362	0.694372	0.938059	0.348214	0.497286
ENSG00000127980	PEX1	886.719	0.651355	0.142393	4.57436	4.7767e-06	7.69755e-05
ENSG00000161243	FBXO27	179.011	0.651312	0.260228	2.50285	0.0123198	0.0403026
ENSG00000231574	LINC02015	121.061	0.651191	0.664671	0.97972	0.327224	0.475645
ENSG00000067715	SYT1	51.9144	0.650044	0.287869	2.25812	0.0239381	0.067776
ENSG00000272604	ENSG00000272604	33.2316	0.649847	0.260331	2.49623	0.012552	0.0408577
ENSG00000255986	MT1JP	25.406	0.649236	0.94339	0.688195	0.49133	0.632024
ENSG00000139517	LNX2	2474.31	0.648524	0.219699	2.95187	0.00315854	0.0139708
ENSG00000212464	SNORA12	22.3895	0.648138	0.467106	1.38756	0.165271	0.289962
ENSG00000286912	ENSG00000286912	126.133	0.647862	0.255061	2.54003	0.0110844	0.0371633
ENSG00000132570	PCBD2	489.761	0.647829	0.149357	4.33744	1.44152e-05	0.000186333
ENSG00000163590	PPM1L	1413.59	0.647714	0.260706	2.48446	0.0129747	0.0419442
ENSG00000133195	SLC39A11	974.14	0.646832	0.213061	3.0359	0.00239819	0.0112616
ENSG00000090013	BLVRB	2426.84	0.646627	0.244895	2.64043	0.00828008	0.0296766
ENSG00000272173	ENSG00000272173	25.1057	0.645446	0.306917	2.10299	0.0354663	0.0915077
ENSG00000175938	ORAI3	1182.96	0.645022	0.210904	3.05837	0.00222544	0.0106099
ENSG00000121716	PILRB	716.89	0.644838	0.240898	2.67681	0.00743261	0.0272899
ENSG00000157087	ATP2B2	2191.76	0.644378	0.192469	3.34795	0.000814115	0.00475998
ENSG00000183054	RGPD6	624.56	0.644109	0.393717	1.63597	0.101846	0.202725
ENSG00000289106	ENSG00000289106	119.29	0.643421	0.211517	3.04193	0.00235069	0.011103
ENSG00000161395	PGAP3	568.777	0.643157	0.189412	3.39555	0.000684913	0.00415177
ENSG00000264364	DYNLL2	2144.55	0.643116	0.123763	5.19633	2.03263e-07	5.71594e-06
ENSG00000197142	ACSL5	4483.18	0.642998	0.221198	2.90689	0.00365037	0.0156215
ENSG00000128536	CDHR3	69.1698	0.642883	0.323019	1.99024	0.0465649	0.112922
ENSG00000173928	SWSAP1	93.928	0.642876	0.183479	3.50381	0.000458648	0.00301291
ENSG00000116096	SPR	1360.53	0.642467	0.193293	3.32379	0.000888019	0.00508016
ENSG00000259802	ENSG00000259802	47.7478	0.640981	0.246847	2.59667	0.0094131	0.0327358
ENSG00000247271	ZBED5-AS1	175.233	0.640902	0.237609	2.69729	0.00699063	0.0259589
ENSG00000123472	ATPAF1	1429.88	0.640879	0.160986	3.98096	6.86364e-05	0.000666927
ENSG00000121858	TNFSF10	867.183	0.640845	0.293969	2.17998	0.0292593	0.0789842
ENSG00000211967	IGHV3-53	36.4065	0.640829	0.713262	0.898448	0.368947	0.517522
ENSG00000025434	NR1H3	1048.87	0.640793	0.160444	3.99388	6.50008e-05	0.000638911
ENSG00000277991	ENSG00000277991	206.848	0.640456	0.701716	0.9127	0.3614	0.509706
ENSG00000254990	ENSG00000254990	303.175	0.640451	0.441727	1.44988	0.147091	0.267117
ENSG00000169718	DUS1L	1986.1	0.640105	0.153319	4.17499	2.98002e-05	0.000340387
ENSG00000101849	TBL1X	1534.28	0.640077	0.098717	6.48396	8.93441e-11	9.60449e-09
ENSG00000189419	SPATA41	94.2078	0.640026	0.396672	1.61349	0.106639	0.209636
ENSG00000234614	C2CD4D-AS1	24.7022	0.639797	0.346564	1.84612	0.0648751	0.144778
ENSG00000060642	PIGV	492.284	0.639347	0.156892	4.07509	4.59975e-05	0.00048167
ENSG00000093010	COMT	3941.83	0.639281	0.215474	2.96686	0.0030086	0.0134229
ENSG00000240801	ENSG00000240801	791.042	0.638937	0.391059	1.63386	0.102288	0.20339
ENSG00000105366	SIGLEC8	84.8379	0.638899	0.426617	1.49759	0.134239	0.249622
ENSG00000100403	ZC3H7B	4431.85	0.638351	0.148643	4.29452	1.75073e-05	0.000218158
ENSG00000183281	PLGLB1	3587.71	0.638256	0.290686	2.19569	0.0281145	0.07665
ENSG00000137720	C11orf1	137.466	0.638207	0.268406	2.37777	0.0174178	0.0529897
ENSG00000013583	HEBP1	1812.92	0.637804	0.15342	4.15725	3.22099e-05	0.000362548
ENSG00000124098	FAM210B	2142.51	0.63746	0.169774	3.75476	0.000173509	0.00138294
ENSG00000273320	ENSG00000273320	30.9891	0.637173	0.357102	1.78429	0.0743767	0.160152
ENSG00000262454	MIR193BHG	89.1283	0.637169	0.231275	2.75502	0.00586877	0.0225829
ENSG00000223797	ENTPD3-AS1	96.776	0.637093	0.262221	2.4296	0.0151154	0.0472956
ENSG00000174586	ZNF497	55.1276	0.637054	0.277618	2.29471	0.0217498	0.0629657
ENSG00000168936	TMEM129	1098.49	0.637046	0.151237	4.21223	2.5286e-05	0.000294975
ENSG00000128849	CGNL1	3416.31	0.636927	0.163832	3.88768	0.000101209	0.000897213
[truncated: 14,986 more rows]

## Sheet: Genes-Accepted vs Rejected-2
Ensembl-ID	Gene Symbol	baseMean	log2FoldChange	lfcSE	stat	pvalue	padj
ENSG00000288709	F8A2	35.9872	23.9199	2.95708	8.08905	6.01319e-16	1.00372e-11
ENSG00000221890	NPTXR	387.534	4.41653	0.765768	5.76745	8.0481e-09	6.71694e-05
ENSG00000214856	KRT16P1	32.0066	4.10909	0.928192	4.42698	9.55602e-06	0.0265848
ENSG00000198535	C2CD4A	198.641	3.26035	0.812531	4.01259	6.00574e-05	0.0569535
ENSG00000235669	CHN2-AS1	220.047	2.95364	1.13095	2.61164	0.00901085	0.48363
ENSG00000173262	SLC2A14	44.5828	2.75695	0.9507	2.89991	0.00373264	0.365336
ENSG00000277422	REXO1L6P	25.2803	2.40395	0.607708	3.95576	7.62916e-05	0.0578845
ENSG00000164379	FOXQ1	127.971	2.39039	0.658475	3.63019	0.000283213	0.112557
ENSG00000136002	ARHGEF4	79.8	2.3487	0.637193	3.68601	0.000227794	0.105621
ENSG00000134323	MYCN	29.4004	2.34824	0.732339	3.20649	0.00134364	0.243783
ENSG00000271271	UGT2A2	70.4917	2.30794	1.6173	1.42703	0.15357	0.823513
ENSG00000162552	WNT4	33.7553	2.21723	0.763788	2.90293	0.00369685	0.365135
ENSG00000128965	CHAC1	85.635	2.06667	0.543869	3.79995	0.000144727	0.0835172
ENSG00000236700	LINC01010	30.8435	1.94008	0.776555	2.49832	0.0124783	0.544115
ENSG00000286523	ENSG00000286523	24.0814	1.86677	0.80981	2.3052	0.0211554	0.604378
ENSG00000259108	LINC01595	264.959	1.84904	0.930745	1.98663	0.0469638	0.678788
ENSG00000289327	ENSG00000289327	20.9722	1.76824	0.527066	3.35487	0.000794015	0.176562
ENSG00000287927	ENSG00000287927	14.573	1.7617	1.12473	1.56633	0.117271	0.789944
ENSG00000198744	MTCO3P12	8.27133	1.75153	0.672642	2.60396	0.00921533	0.489403
ENSG00000166473	PKD1L2	32.4319	1.62687	0.428433	3.79726	0.000146302	0.0835172
ENSG00000136244	IL6	30.0724	1.61868	0.750277	2.15745	0.0309708	0.632938
ENSG00000202198	7SK	292.357	1.59687	0.827875	1.92888	0.0537457	0.696524
ENSG00000214851	LINC00612	24.5762	1.58794	0.542535	2.9269	0.00342359	0.356336
ENSG00000204706	MAMDC2-AS1	22.1013	1.57487	0.46109	3.41553	0.000636587	0.149661
ENSG00000165841	CYP2C19	1390.83	1.57371	0.445704	3.53085	0.000414233	0.135576
ENSG00000170345	FOS	7964.44	1.57189	0.497423	3.16007	0.0015773	0.251383
ENSG00000132002	DNAJB1	3982.41	1.52639	0.425749	3.58519	0.000336839	0.127784
ENSG00000285628	ENSG00000285628	31.8495	1.52494	0.849667	1.79475	0.0726934	0.730942
ENSG00000175175	PPM1E	137.685	1.49525	0.507082	2.94873	0.00319079	0.356151
ENSG00000123358	NR4A1	1725.26	1.48061	0.528196	2.80314	0.00506081	0.394743
ENSG00000285238	ENSG00000285238	25.9637	1.47562	0.877543	1.68154	0.0926583	0.756121
ENSG00000275285	ENSG00000275285	21.6566	1.46696	0.599409	2.44735	0.0143911	0.567245
ENSG00000010030	ETV7	28.3362	1.45096	0.661591	2.19314	0.0282974	0.625757
ENSG00000279082	LINC01727	88.7691	1.43595	0.687692	2.08807	0.0367912	0.653762
ENSG00000280191	ENSG00000280191	19.8025	1.39967	0.877592	1.5949	0.110736	0.776954
ENSG00000172602	RND1	937.808	1.39106	0.330869	4.20426	2.61942e-05	0.0463604
ENSG00000153234	NR4A2	303.712	1.38966	0.473051	2.93764	0.00330718	0.356151
ENSG00000274419	TBC1D3D	21.3124	1.38961	1.84038	0.755065	0.45021	0.934747
ENSG00000275894	ENSG00000275894	154.109	1.38563	0.331093	4.18502	2.85145e-05	0.0463604
ENSG00000151006	PRSS53	256.841	1.38504	0.405156	3.41853	0.000629608	0.149661
ENSG00000184313	MROH7	19.6821	1.37921	0.489189	2.81939	0.00481157	0.389877
ENSG00000177508	IRX3	53.5411	1.33767	0.496792	2.69262	0.00708935	0.451662
ENSG00000281344	HELLPAR	382.653	1.32753	0.322304	4.11886	3.80747e-05	0.0488879
ENSG00000205622	ENSG00000205622	580.955	1.3265	0.603271	2.19885	0.0278888	0.625757
ENSG00000205176	REXO1L1P	80.5538	1.30652	0.566421	2.30663	0.0210753	0.603734
ENSG00000121871	SLITRK3	444.005	1.29788	0.566348	2.29167	0.0219249	0.61313
ENSG00000237596	ENSG00000237596	22.3168	1.27034	0.593338	2.14101	0.0322733	0.635574
ENSG00000272787	ENSG00000272787	20.3393	1.25973	0.836324	1.50627	0.131999	0.801628
ENSG00000140403	DNAJA4	107.623	1.24902	0.35967	3.47268	0.000515292	0.14768
ENSG00000144655	CSRNP1	3501.55	1.24871	0.330106	3.78275	0.000155106	0.0835172
ENSG00000113070	HBEGF	122.543	1.24555	0.311156	4.00298	6.2549e-05	0.0569535
ENSG00000249050	ENSG00000249050	26.0011	1.24485	0.620894	2.00494	0.0449697	0.675582
ENSG00000165478	HEPACAM	742.011	1.23631	0.692417	1.7855	0.074181	0.731356
ENSG00000105613	MAST1	20.1156	1.22729	0.389552	3.15052	0.00162979	0.251383
ENSG00000278996	ENSG00000278996	122.801	1.22398	2.05399	0.595904	0.55124	0.952668
ENSG00000152766	ANKRD22	31.7994	1.22097	0.558281	2.18701	0.0287416	0.625757
ENSG00000288748	ENSG00000288748	27.2504	1.22039	0.334124	3.6525	0.000259702	0.109122
ENSG00000140511	HAPLN3	20.3749	1.21805	0.557238	2.18587	0.0288253	0.625757
ENSG00000172724	CCL19	30.4738	1.21427	0.767067	1.583	0.113421	0.781354
ENSG00000243319	FGF14-IT1	41.6476	1.20591	0.587825	2.05148	0.0402207	0.663808
ENSG00000258498	DIO3OS	60.4135	1.20573	0.468925	2.57127	0.0101325	0.515646
ENSG00000285907	ENSG00000285907	20.1384	1.20106	0.552722	2.17299	0.029781	0.631467
ENSG00000099974	DDTL	97.8528	1.19556	0.922253	1.29635	0.194855	0.84117
ENSG00000285565	ENSG00000285565	6.18678	1.19286	1.11399	1.07081	0.284256	0.891377
ENSG00000236138	DUX4L26	21.996	1.18941	0.645197	1.84349	0.0652579	0.722791
ENSG00000241743	XACT	101.987	1.18269	0.506353	2.3357	0.019507	0.593785
ENSG00000170961	HAS2	38.9853	1.17529	0.541457	2.17061	0.029961	0.631467
ENSG00000255986	MT1JP	43.5019	1.17497	0.75466	1.55695	0.119482	0.794595
ENSG00000270882	H4C14	230.645	1.17009	0.704813	1.66014	0.0968868	0.760111
ENSG00000108551	RASD1	3323.29	1.16894	0.605053	1.93196	0.0533649	0.695114
ENSG00000084453	SLCO1A2	35.7193	1.16454	0.579918	2.00811	0.0446314	0.675582
ENSG00000137265	IRF4	137.6	1.16248	0.471648	2.46473	0.0137116	0.561093
ENSG00000289627	ENSG00000289627	39.84	1.15945	0.403505	2.87344	0.00406032	0.378631
ENSG00000162543	UBXN10	173.084	1.15709	0.333446	3.47011	0.000520244	0.14768
ENSG00000116991	SIPA1L2	1207.42	1.1555	0.372196	3.10454	0.00190576	0.269079
ENSG00000147488	ST18	25.4842	1.15483	0.504894	2.28727	0.0221799	0.61313
ENSG00000160221	GATD3	1905.26	1.15373	0.749308	1.53973	0.123627	0.794595
ENSG00000175161	CADM2	42.1279	1.15187	0.370518	3.10881	0.00187842	0.269079
ENSG00000174564	IL20RB	70.0992	1.15173	0.70559	1.63229	0.102618	0.765203
ENSG00000177606	JUN	5338.51	1.14914	0.338906	3.39072	0.0006971	0.159397
ENSG00000236107	SCN1A-AS1	20.9406	1.14677	0.647943	1.76986	0.0767508	0.736935
ENSG00000186704	DTX2P1	24.5351	1.14574	0.575197	1.99191	0.0463805	0.677918
ENSG00000110680	CALCA	68.6062	1.14214	0.602884	1.89445	0.0581648	0.712662
ENSG00000136929	HEMGN	20.1403	1.13838	0.730388	1.5586	0.119092	0.794595
ENSG00000250069	ENSG00000250069	46.2623	1.13521	0.310954	3.65073	0.000261495	0.109122
ENSG00000183166	CALN1	47.1812	1.13458	0.427592	2.65341	0.00796827	0.463594
ENSG00000156103	MMP16	27.4157	1.13391	0.504362	2.2482	0.0245635	0.619831
ENSG00000125740	FOSB	2788.73	1.12488	0.627498	1.79264	0.0730308	0.730942
ENSG00000196993	NPIPB9	39.3933	1.1235	1.12384	0.999701	0.317455	0.908289
ENSG00000278662	GOLGA6L10	20.5172	1.12239	0.497002	2.25833	0.0239252	0.613134
ENSG00000144785	ENSG00000144785	84.2456	1.11112	0.47707	2.32904	0.0198568	0.594174
ENSG00000266378	ENSG00000266378	47.7037	1.10932	0.45392	2.44387	0.0145308	0.567245
ENSG00000260735	ENSG00000260735	18.5683	1.10732	0.311212	3.5581	0.000373549	0.132666
ENSG00000275850	ENSG00000275850	29.8065	1.10446	0.42366	2.60696	0.00913509	0.487166
ENSG00000107957	SH3PXD2A	2527.7	1.10441	0.30754	3.59112	0.000329262	0.127784
ENSG00000137331	IER3	1135.6	1.10073	0.38126	2.88709	0.00388828	0.368945
ENSG00000120738	EGR1	8247.37	1.09665	0.513551	2.13542	0.0327269	0.636218
ENSG00000241945	PWP2	182.898	1.09057	0.830124	1.31374	0.188932	0.835342
ENSG00000275708	MIR3648-1	142.135	1.08909	1.71155	0.636319	0.524568	0.949147
ENSG00000196517	SLC6A9	136.566	1.08216	0.64033	1.69001	0.0910265	0.753062
ENSG00000250237	ENSG00000250237	18.9968	1.08108	0.662276	1.63237	0.102601	0.765203
ENSG00000280453	ENSG00000280453	48.3141	1.08014	0.432436	2.49782	0.0124961	0.544115
ENSG00000185559	DLK1	10.1937	1.07531	0.750355	1.43307	0.151838	0.82315
ENSG00000184557	SOCS3	4025.82	1.07472	0.394787	2.72227	0.00648357	0.436705
ENSG00000235033	DAAM2-AS1	26.8673	1.07244	0.375165	2.85857	0.00425559	0.380633
ENSG00000289445	ENSG00000289445	87.6473	1.06982	0.422645	2.53125	0.0113655	0.539068
ENSG00000203804	ADAMTSL4-AS1	105.832	1.06972	0.365313	2.92822	0.00340904	0.356336
ENSG00000236790	LINC00299	110.775	1.06387	0.252123	4.21966	2.44673e-05	0.0463604
ENSG00000173334	TRIB1	5030.24	1.05972	0.380226	2.78708	0.00531855	0.396327
ENSG00000287900	ENSG00000287900	29.432	1.05157	0.481046	2.18601	0.0288145	0.625757
ENSG00000231013	SCTR-AS1	46.8244	1.04925	0.681795	1.53895	0.123816	0.794595
ENSG00000186648	CARMIL3	42.61	1.04839	0.497982	2.10527	0.0352678	0.643964
ENSG00000163491	NEK10	57.4635	1.04761	0.409197	2.56016	0.0104623	0.524433
ENSG00000236397	DDX11L2	19.1549	1.04531	0.576109	1.81443	0.0696113	0.730942
ENSG00000122877	EGR2	164.718	1.04458	0.578993	1.80414	0.0712092	0.730942
ENSG00000167536	DHRS13	431.51	1.04434	0.448001	2.3311	0.019748	0.594174
ENSG00000185186	LINC00313	113.622	1.04355	0.510376	2.04467	0.0408875	0.665848
ENSG00000081181	ARG2	40.3772	1.03975	0.436191	2.38369	0.0171399	0.583629
ENSG00000136383	ALPK3	822.531	1.03924	0.350033	2.96897	0.00298797	0.343941
ENSG00000145794	MEGF10	22.4188	1.03727	0.486515	2.13203	0.033004	0.637758
ENSG00000248445	SEMA6A-AS1	22.2462	1.03539	0.260623	3.97274	7.10517e-05	0.0569535
ENSG00000230701	FBXW4P1	30.473	1.03423	0.36442	2.83801	0.00453957	0.383352
ENSG00000146006	LRRTM2	20.2479	1.03074	0.338431	3.04564	0.00232185	0.298761
ENSG00000120694	HSPH1	2593.2	1.02463	0.403059	2.54214	0.0110175	0.530534
ENSG00000283228	ENSG00000283228	69.5091	1.02438	1.1874	0.862704	0.3883	0.926564
ENSG00000280138	ENSG00000280138	448.199	1.0227	0.2625	3.89598	9.7801e-05	0.0680206
ENSG00000225217	HSPA7	35.3341	1.02153	0.613645	1.6647	0.0959732	0.758329
ENSG00000188385	JAKMIP3	26.8825	1.01804	0.485584	2.09654	0.0360346	0.648857
ENSG00000279281	ENSG00000279281	20.2204	1.01682	0.418814	2.42785	0.0151885	0.572614
ENSG00000275993	ENSG00000275993	4225.44	1.01442	0.483559	2.09782	0.0359211	0.648544
ENSG00000268903	ENSG00000268903	32.0719	1.01415	0.625421	1.62154	0.104901	0.769158
ENSG00000164318	EGFLAM	186.387	1.01386	0.244337	4.14944	3.33288e-05	0.0463604
ENSG00000205312	KRT17P4	34.086	1.01365	0.576984	1.75681	0.0789508	0.738076
ENSG00000148339	SLC25A25	4343.18	1.01251	0.243529	4.15767	3.21514e-05	0.0463604
ENSG00000073756	PTGS2	112.678	1.00659	0.451563	2.22912	0.0258059	0.62035
ENSG00000243986	ENO1P3	26.9338	1.00413	0.41417	2.42445	0.0153317	0.572614
ENSG00000286076	ENSG00000286076	75.1607	0.998416	0.380587	2.62336	0.00870675	0.47344
ENSG00000288473	ENSG00000288473	36.6148	0.998258	0.464988	2.14685	0.0318054	0.632938
ENSG00000101204	CHRNA4	1225.68	0.994456	0.4294	2.31592	0.0205626	0.598282
ENSG00000133433	GSTT2B	237.166	0.993433	0.543417	1.82812	0.0675312	0.726227
ENSG00000087237	CETP	146.134	0.992181	0.422039	2.35092	0.018727	0.588683
ENSG00000249201	CTD-3080P12.3	78.9851	0.990916	0.529933	1.86989	0.061499	0.720786
ENSG00000278896	ENSG00000278896	46.1458	0.989833	0.254734	3.88575	0.000102014	0.0681129
ENSG00000205502	C2CD4B	42.8229	0.988482	0.360931	2.7387	0.00616829	0.429005
ENSG00000288919	ENSG00000288919	25.056	0.983482	0.391885	2.50962	0.0120862	0.544115
ENSG00000177138	FAM9B	61.622	0.983372	0.472757	2.08008	0.0375184	0.657843
ENSG00000257139	LINC02821	94.6041	0.979881	0.503585	1.94581	0.0516775	0.690333
ENSG00000279434	ENSG00000279434	32.1896	0.979605	0.286381	3.42064	0.000624746	0.149661
ENSG00000272021	ENSG00000272021	32.9108	0.978726	0.602145	1.6254	0.104078	0.768182
ENSG00000112773	TENT5A	2586.22	0.977124	0.305779	3.19552	0.00139577	0.247853
ENSG00000204338	CYP21A1P	210.356	0.977087	0.4653	2.09991	0.035737	0.648062
ENSG00000162772	ATF3	965.53	0.973983	0.368029	2.64649	0.00813329	0.463594
ENSG00000149489	ROM1	79.8829	0.966759	0.458061	2.11054	0.0348115	0.64387
ENSG00000259753	ENSG00000259753	29.1101	0.964739	1.81137	0.532601	0.59431	0.955906
ENSG00000188517	COL25A1	130.914	0.95919	0.241565	3.97073	7.16525e-05	0.0569535
ENSG00000128016	ZFP36	4498.99	0.956983	0.31428	3.045	0.0023268	0.298761
ENSG00000280351	ENSG00000280351	22.8536	0.953676	0.37315	2.55575	0.010596	0.527964
ENSG00000166743	ACSM1	66.2732	0.953586	0.572654	1.66521	0.0958719	0.758329
ENSG00000234219	CDCA4P4	23.2879	0.95309	0.343568	2.77409	0.00553559	0.404969
ENSG00000267519	MIR23AHG	461.201	0.95265	0.414877	2.29622	0.0216633	0.60876
ENSG00000170049	KCNAB3	21.2542	0.94899	0.340219	2.78935	0.00528144	0.396327
ENSG00000254165	ENSG00000254165	30.2958	0.948414	0.303783	3.12202	0.00179617	0.26071
ENSG00000244067	GSTA2	485.416	0.945169	0.915114	1.03284	0.301678	0.900996
ENSG00000226380	ENSG00000226380	458.024	0.944335	0.387094	2.43955	0.0147057	0.570854
ENSG00000182378	PLCXD1	594.119	0.942814	0.264172	3.56895	0.00035842	0.132666
ENSG00000223969	ENSG00000223969	26.3165	0.941999	0.406784	2.31572	0.0205736	0.598282
ENSG00000169668	BCRP2	18.3718	0.941639	0.481905	1.95399	0.050702	0.690333
ENSG00000132204	LINC00470	18.5373	0.941337	0.434877	2.16461	0.0304178	0.632938
ENSG00000144488	ESPNL	27.0945	0.940877	0.536542	1.75359	0.0795001	0.738076
ENSG00000112159	MDN1	5623.33	0.940654	0.26849	3.5035	0.000459186	0.142065
ENSG00000177807	KCNJ10	44.8562	0.939127	0.506118	1.85555	0.063518	0.721911
ENSG00000109193	SULT1E1	214.955	0.937315	0.709274	1.32151	0.18633	0.835077
ENSG00000230847	OCLNP1	49.0863	0.936655	0.833418	1.12387	0.261067	0.880884
ENSG00000279932	ENSG00000279932	101.535	0.936207	0.422194	2.21748	0.0265903	0.62035
ENSG00000103534	TMC5	65.8888	0.934565	0.811636	1.15146	0.249544	0.879942
ENSG00000249476	ENSG00000249476	77.3197	0.931039	0.318229	2.92569	0.00343698	0.356336
ENSG00000171223	JUNB	6651.06	0.929341	0.330027	2.81595	0.00486326	0.391833
ENSG00000267493	CIRBP-AS1	39.5901	0.928574	0.456526	2.034	0.0419517	0.669463
ENSG00000246145	RRS1-DT	58.0875	0.926573	0.364364	2.54299	0.010991	0.530534
ENSG00000134184	GSTM1	3124.84	0.924686	1.47945	0.625019	0.531959	0.950664
ENSG00000259581	TYRO3P	125.185	0.923612	0.268468	3.4403	0.000581065	0.149661
ENSG00000274080	ENSG00000274080	148.116	0.922919	0.261064	3.53523	0.000407426	0.135576
ENSG00000008056	SYN1	78.2035	0.922626	0.53966	1.70964	0.0873318	0.745648
ENSG00000280828	ENSG00000280828	50.4165	0.921542	0.361007	2.5527	0.0106893	0.529453
ENSG00000138135	CH25H	23.9326	0.919956	0.574784	1.60052	0.109482	0.775032
ENSG00000266709	ENSG00000266709	121.551	0.918095	0.350415	2.62002	0.00879234	0.474957
ENSG00000275895	ENSG00000275895	549.815	0.914507	0.559289	1.63513	0.102023	0.76469
ENSG00000259407	ENSG00000259407	29.0021	0.91408	0.305814	2.989	0.00279888	0.33134
ENSG00000258461	ENSG00000258461	245.703	0.911398	0.310148	2.93859	0.00329711	0.356151
ENSG00000159167	STC1	42.8665	0.908265	0.456508	1.98959	0.0466358	0.678788
ENSG00000162989	KCNJ3	77.4537	0.907666	0.359232	2.52668	0.0115146	0.539068
ENSG00000092529	CAPN3	417.727	0.904357	0.260043	3.47772	0.000505692	0.14768
ENSG00000128313	APOL5	11.3941	0.903681	0.713643	1.26629	0.205408	0.847478
ENSG00000267629	ENSG00000267629	20.3689	0.90315	0.836471	1.07971	0.280269	0.890311
ENSG00000280837	CPS1-IT1	635.12	0.900242	0.612315	1.47023	0.1415	0.812954
ENSG00000258872	FDPSP3	32.5297	0.897329	0.357148	2.51249	0.0119884	0.544115
ENSG00000218336	TENM3	208.677	0.896552	0.511809	1.75173	0.0798203	0.738076
ENSG00000267452	LINC02073	27.5779	0.896406	0.461482	1.94245	0.0520828	0.690333
ENSG00000187479	C11orf96	2286.17	0.896015	0.602289	1.48768	0.136835	0.809946
ENSG00000266256	LINC00683	20.5995	0.89295	0.402093	2.22075	0.0263676	0.62035
ENSG00000232872	CTAGE3P	27.8869	0.892538	0.330033	2.70439	0.00684302	0.44445
ENSG00000157315	TMED6	66.2285	0.892206	0.599111	1.48922	0.136431	0.809341
ENSG00000008311	AASS	6218.36	0.891017	0.315524	2.82392	0.00474395	0.389877
ENSG00000164484	TMEM200A	20.2803	0.890381	0.716274	1.24307	0.213841	0.856349
ENSG00000114737	CISH	1175.78	0.887714	0.392256	2.2631	0.0236294	0.613134
ENSG00000215483	LINC00598	498.208	0.887264	0.59481	1.49168	0.135784	0.809341
ENSG00000262652	ENSG00000262652	21.5948	0.885812	0.373823	2.36961	0.0178071	0.583629
ENSG00000276545	PCDHGB9P	21.851	0.885135	0.353919	2.50096	0.0123859	0.544115
ENSG00000186715	MST1L	1309.13	0.884545	0.21263	4.16001	3.18229e-05	0.0463604
ENSG00000178115	GOLGA8Q	71.6614	0.884416	0.526492	1.67983	0.0929911	0.756121
ENSG00000285106	ENSG00000285106	405.875	0.883	0.357113	2.4726	0.0134133	0.558984
ENSG00000245532	NEAT1	92851.3	0.882384	0.354987	2.48568	0.0129304	0.552006
ENSG00000198910	L1CAM	21.8125	0.881381	0.482781	1.82563	0.0679056	0.726227
ENSG00000135424	ITGA7	170.393	0.879411	0.292216	3.00946	0.00261714	0.320222
ENSG00000275880	ENSG00000275880	48.5369	0.877689	0.494761	1.77396	0.076069	0.735211
ENSG00000136689	IL1RN	2510.36	0.870586	0.375913	2.31592	0.0205624	0.598282
ENSG00000160888	IER2	3183.5	0.870508	0.359767	2.41964	0.0155357	0.572614
ENSG00000272690	LINC02018	18.8926	0.870188	0.402184	2.16366	0.0304908	0.632938
ENSG00000124713	GNMT	3363.45	0.869283	0.609328	1.42663	0.153688	0.823513
ENSG00000203900	ENSG00000203900	36.035	0.869076	0.416437	2.08693	0.0368945	0.653762
ENSG00000276533	ENSG00000276533	21.1516	0.868509	0.397428	2.18533	0.0288649	0.625757
ENSG00000167608	TMC4	61.2235	0.867155	0.546406	1.58701	0.112509	0.780551
ENSG00000283003	ENSG00000283003	99.6654	0.86239	0.476102	1.81135	0.070086	0.730942
ENSG00000258819	LINC02289	51.8958	0.859698	0.351258	2.44748	0.0143857	0.567245
ENSG00000179532	DNHD1	598.121	0.858076	0.235881	3.63775	0.000275031	0.111971
ENSG00000154734	ADAMTS1	2366.92	0.85782	0.374557	2.29022	0.0220083	0.61313
ENSG00000176907	TCIM	2121.59	0.857534	0.310947	2.75782	0.00581886	0.418657
ENSG00000243955	GSTA1	3216.3	0.85681	0.806171	1.06281	0.287866	0.89242
ENSG00000260417	ENSG00000260417	50.2444	0.855932	0.403434	2.12162	0.0338697	0.643817
ENSG00000157343	ARMC12	20.5271	0.855372	0.385423	2.2193	0.026466	0.62035
ENSG00000283782	ENSG00000283782	216.246	0.853642	0.569444	1.49908	0.133853	0.804274
ENSG00000273328	ENSG00000273328	137.76	0.853182	0.504186	1.6922	0.0906083	0.751952
ENSG00000279891	FLJ42393	91.0834	0.849853	0.288824	2.94246	0.00325616	0.356151
ENSG00000099860	GADD45B	4535.19	0.849321	0.297137	2.85835	0.00425849	0.380633
ENSG00000280287	ENSG00000280287	147.808	0.846358	0.253325	3.341	0.000834762	0.178639
ENSG00000229425	ENSG00000229425	131.834	0.846185	0.667553	1.26759	0.204943	0.847478
ENSG00000213901	SLC23A3	52.2527	0.846096	0.395574	2.13891	0.032443	0.635599
ENSG00000289208	ENSG00000289208	70.0274	0.843861	0.392789	2.14838	0.0316836	0.632938
ENSG00000248734	ENSG00000248734	19.9903	0.84377	0.345005	2.44568	0.0144581	0.567245
ENSG00000091536	MYO15A	75.6737	0.842286	0.401559	2.09754	0.0359456	0.648544
ENSG00000099985	OSM	34.1677	0.841884	0.544952	1.54488	0.122376	0.794595
ENSG00000078549	ADCYAP1R1	31.2279	0.841086	0.640429	1.31332	0.189076	0.835342
ENSG00000219607	PPP1R3G	60.9358	0.840055	0.418898	2.00539	0.044921	0.675582
ENSG00000263006	ROCK1P1	22.478	0.839482	0.580597	1.4459	0.148206	0.819899
ENSG00000280205	ENSG00000280205	27.5719	0.839126	0.35043	2.39456	0.0166404	0.582308
ENSG00000130844	ZNF331	431.074	0.837434	0.294029	2.84814	0.00439761	0.380633
ENSG00000283761	ENSG00000283761	85.7183	0.837076	0.317005	2.64058	0.00827648	0.463594
ENSG00000273590	ENSG00000273590	58.3487	0.836298	0.633543	1.32003	0.186824	0.835077
ENSG00000249492	ENSG00000249492	20.4439	0.835352	0.315951	2.64393	0.00819506	0.463594
ENSG00000233327	USP32P2	68.0868	0.834201	0.757736	1.10091	0.270935	0.886308
ENSG00000254416	LINC02732	10.5179	0.834078	0.729625	1.14316	0.252972	0.879942
ENSG00000255026	ENSG00000255026	81.5072	0.831981	0.506693	1.64198	0.100594	0.76469
ENSG00000223839	FAM95B1	40.5304	0.830524	0.391876	2.11935	0.0340605	0.64387
ENSG00000280365	ENSG00000280365	32.2418	0.829744	0.37866	2.19126	0.0284328	0.625757
ENSG00000099840	IZUMO4	33.1704	0.829268	0.366432	2.26309	0.0236303	0.613134
ENSG00000279159	ENSG00000279159	510.812	0.828459	0.439569	1.88471	0.0594694	0.717027
ENSG00000280432	ENSG00000280432	28.1894	0.828323	0.373439	2.21809	0.0265484	0.62035
ENSG00000258388	PPT2-EGFL8	27.2319	0.8273	0.419037	1.97429	0.0483492	0.68336
ENSG00000161328	LRRC56	20.5556	0.826806	0.416722	1.98407	0.0472477	0.679644
ENSG00000163501	IHH	41.1668	0.826703	0.366307	2.25686	0.0240171	0.613134
ENSG00000198785	GRIN3A	26.1096	0.823116	0.470108	1.75091	0.0799616	0.738306
ENSG00000185710	SMG1P4	150.249	0.821863	0.55747	1.47427	0.140408	0.812367
ENSG00000229956	ZRANB2-DT	28.5143	0.821862	0.353096	2.32759	0.0199339	0.594174
ENSG00000242147	LASTR	19.2065	0.820403	0.384216	2.13526	0.0327395	0.636218
ENSG00000260517	ENSG00000260517	27.6709	0.815904	0.35482	2.29949	0.0214773	0.607546
ENSG00000164946	FREM1	53.7623	0.814292	0.417289	1.95139	0.0510112	0.690333
ENSG00000119508	NR4A3	286.634	0.812401	0.64967	1.25048	0.211123	0.85515
ENSG00000262074	SNORD3B-2	306.87	0.811301	0.377558	2.14881	0.0316495	0.632938
ENSG00000123454	DBH	613.928	0.810806	0.372993	2.17378	0.0297215	0.631467
ENSG00000247199	FBXO38-DT	45.1613	0.8099	0.236762	3.42074	0.00062451	0.149661
ENSG00000183793	NPIPA5	59.8287	0.809618	0.815629	0.992631	0.32089	0.908981
ENSG00000184564	SLITRK6	29.8698	0.80918	0.49927	1.62073	0.105076	0.769158
ENSG00000173227	SYT12	637.082	0.808641	0.45072	1.79411	0.0727958	0.730942
ENSG00000235750	KIAA0040	1109.24	0.807015	0.371551	2.17202	0.0298541	0.631467
ENSG00000213962	API5P2	22.0129	0.806679	0.43225	1.86623	0.0620086	0.721791
ENSG00000198106	ENSG00000198106	154.63	0.806112	0.294813	2.73432	0.00625098	0.431821
ENSG00000237406	NDUFA9P1	27.2612	0.804528	0.369792	2.17562	0.0295836	0.631196
ENSG00000267270	PARD6G-AS1	68.3867	0.804106	0.371191	2.16629	0.0302893	0.632938
ENSG00000114739	ACVR2B	620.304	0.803347	0.254803	3.15282	0.00161703	0.251383
ENSG00000067082	KLF6	6366.24	0.803173	0.306168	2.62331	0.00870804	0.47344
ENSG00000270231	NBPF8	2351.04	0.803053	0.210748	3.81049	0.000138694	0.0835172
ENSG00000278873	PRO1804	37.1168	0.802612	0.366055	2.1926	0.0283362	0.625757
ENSG00000216316	ENSG00000216316	25.9282	0.802532	0.286771	2.79851	0.00513388	0.395215
ENSG00000188818	ZDHHC11	68.5521	0.801992	0.343539	2.3345	0.0195693	0.593889
ENSG00000172346	CSDC2	28.6813	0.80009	0.645522	1.23945	0.21518	0.857
ENSG00000260388	LINC00562	19.8918	0.800005	0.352825	2.26743	0.023364	0.613134
ENSG00000165972	CCDC38	49.3622	0.799378	0.265058	3.01586	0.00256248	0.316836
ENSG00000175344	CHRNA7	18.9556	0.797622	0.483696	1.64901	0.0991446	0.763992
ENSG00000279428	ENSG00000279428	242.177	0.794565	0.49887	1.59273	0.111221	0.776954
ENSG00000197558	SSPOP	101.22	0.794476	0.309719	2.56515	0.010313	0.518508
ENSG00000163644	PPM1K	761.617	0.794355	0.197087	4.03049	5.56612e-05	0.0569535
ENSG00000179915	NRXN1	23.4453	0.790471	0.514877	1.53526	0.124719	0.795125
ENSG00000257261	ENSG00000257261	128.731	0.78967	0.196267	4.02345	5.73523e-05	0.0569535
ENSG00000165197	VEGFD	21.6686	0.789392	0.628793	1.25541	0.209331	0.853272
ENSG00000248538	ENSG00000248538	339.282	0.788083	0.390994	2.01559	0.0438432	0.675582
ENSG00000106366	SERPINE1	10097	0.787775	0.379328	2.07676	0.0378233	0.660613
ENSG00000140945	CDH13	86.3812	0.78721	0.536859	1.46632	0.14256	0.814896
ENSG00000186352	ANKRD37	122.475	0.786648	0.353121	2.2277	0.0259004	0.62035
ENSG00000115468	EFHD1	1291.25	0.786399	0.527728	1.49016	0.136182	0.809341
ENSG00000137077	CCL21	248.643	0.785283	0.503541	1.55952	0.118873	0.794595
ENSG00000279608	ENSG00000279608	153.747	0.784728	0.2865	2.73901	0.00616241	0.429005
ENSG00000114315	HES1	1077.73	0.783537	0.312774	2.50512	0.012241	0.544115
ENSG00000120833	SOCS2	1107.99	0.783419	0.40691	1.92529	0.0541933	0.697623
ENSG00000272219	ENSG00000272219	21.3192	0.783268	0.345141	2.26942	0.0232431	0.61313
ENSG00000260528	FAM157C	220.466	0.782977	0.335266	2.33539	0.019523	0.593785
ENSG00000279861	ENSG00000279861	60.2503	0.781375	0.324856	2.40529	0.0161595	0.581752
ENSG00000285976	ENSG00000285976	2188.4	0.781311	0.495751	1.57601	0.115022	0.785002
ENSG00000279946	ENSG00000279946	35.1033	0.779523	0.345613	2.25548	0.0241033	0.613134
ENSG00000197119	SLC25A29	536.943	0.779307	0.251191	3.10245	0.00191924	0.269079
ENSG00000140323	DISP2	19.917	0.77885	0.343722	2.26593	0.0234559	0.613134
ENSG00000205464	ATP6AP1L	42.8167	0.778288	0.254713	3.05555	0.00224648	0.298761
ENSG00000263276	ENSG00000263276	40.5763	0.778171	0.375836	2.07051	0.0384047	0.660613
ENSG00000288075	ENSG00000288075	33.1917	0.778143	0.351341	2.21478	0.0267752	0.62035
ENSG00000286274	ENSG00000286274	23.3052	0.778002	0.3769	2.06421	0.0389974	0.663566
ENSG00000087074	PPP1R15A	1225.14	0.776162	0.219065	3.54307	0.000395502	0.135576
ENSG00000262061	RPH3AL-AS1	32.6198	0.776156	0.407914	1.90274	0.057074	0.70726
ENSG00000231992	ENSG00000231992	21.5002	0.775334	0.367654	2.10887	0.0349559	0.64387
ENSG00000279356	ENSG00000279356	26.389	0.774723	0.308427	2.51185	0.01201	0.544115
ENSG00000158731	OR10J6P	359.766	0.774518	0.379774	2.03942	0.0414082	0.667976
ENSG00000120129	DUSP1	10221.8	0.773975	0.270151	2.86498	0.0041704	0.380633
ENSG00000233913	RPL10P9	13.3509	0.773402	0.5852	1.3216	0.186301	0.835077
ENSG00000093100	ENSG00000093100	111.744	0.773087	0.432991	1.78546	0.0741875	0.731356
ENSG00000182912	TSPEAR-AS2	23.5953	0.772707	0.549891	1.4052	0.159962	0.826953
ENSG00000273792	ENSG00000273792	70.4712	0.772201	0.369982	2.08713	0.0368762	0.653762
ENSG00000164308	ERAP2	802.348	0.771151	0.57458	1.34211	0.17956	0.833195
ENSG00000136634	IL10	85.0014	0.769785	0.358794	2.14548	0.0319145	0.632938
ENSG00000176681	LRRC37A	80.7241	0.769011	0.4373	1.75855	0.0786548	0.738076
ENSG00000138685	FGF2	144.425	0.768438	0.373484	2.05749	0.0396392	0.663566
ENSG00000259151	CAP2P1	28.973	0.767081	0.285596	2.68589	0.00723364	0.457237
ENSG00000280537	ENSG00000280537	19.3263	0.764371	0.458468	1.66723	0.0954693	0.758172
ENSG00000111863	ADTRP	21.8555	0.763673	0.601913	1.26874	0.204533	0.847478
ENSG00000279700	ENSG00000279700	26.9522	0.762787	0.321898	2.36965	0.0178048	0.583629
ENSG00000173846	PLK3	357.881	0.761974	0.304684	2.50087	0.012389	0.544115
ENSG00000289500	ENSG00000289500	98.9773	0.760672	0.260842	2.91622	0.00354306	0.359925
ENSG00000179066	ENSG00000179066	18.7647	0.760003	0.50341	1.50971	0.131117	0.800808
ENSG00000225092	ENSG00000225092	70.5536	0.754701	0.298894	2.52498	0.0115705	0.539481
ENSG00000279283	ENSG00000279283	42.8612	0.754214	0.336012	2.24461	0.0247934	0.619831
ENSG00000260578	ENSG00000260578	31.1887	0.753634	0.407702	1.84849	0.0645314	0.721911
ENSG00000094755	GABRP	22.8015	0.752301	0.614187	1.22487	0.220623	0.860632
ENSG00000188738	FSIP2	23.6669	0.749539	0.445661	1.68186	0.0925957	0.756121
ENSG00000185338	SOCS1	279.691	0.748222	0.494306	1.51368	0.130106	0.799721
ENSG00000135094	SDS	15294.8	0.7471	0.514897	1.45097	0.146788	0.818913
ENSG00000274810	NPHP3-ACAD11	59.7848	0.747076	0.552456	1.35228	0.176285	0.833195
ENSG00000279903	SLC7A2-IT1	69.5844	0.743526	0.382506	1.94383	0.0519164	0.690333
ENSG00000235090	RPL7L1P3	61.021	0.741522	0.368508	2.01223	0.0441959	0.675582
ENSG00000125895	TMEM74B	27.5479	0.740849	0.439562	1.68542	0.0919069	0.755131
ENSG00000166483	WEE1	1430.36	0.74057	0.319266	2.3196	0.0203623	0.598006
ENSG00000279319	ENSG00000279319	60.7744	0.740018	0.323515	2.28743	0.0221706	0.61313
ENSG00000280152	ENSG00000280152	76.019	0.73414	0.327002	2.24506	0.0247643	0.619831
ENSG00000233967	ENSG00000233967	135.64	0.733799	0.304007	2.41376	0.0157888	0.574176
ENSG00000243696	ENSG00000243696	4682.89	0.732222	0.246799	2.96688	0.00300835	0.343941
ENSG00000227201	CNN2P1	43.3523	0.732006	0.467688	1.56516	0.117546	0.790841
ENSG00000285641	ENSG00000285641	68.3691	0.732003	0.422096	1.73421	0.0828811	0.741489
ENSG00000222112	RN7SKP16	24.9356	0.731241	0.327623	2.23196	0.0256175	0.62035
ENSG00000124780	KCNK17	23.251	0.730982	0.489759	1.49254	0.135559	0.808991
ENSG00000179104	TMTC2	95.9123	0.730836	0.272348	2.68346	0.00728643	0.457237
ENSG00000170525	PFKFB3	2159.83	0.729533	0.300985	2.42382	0.0153581	0.572614
ENSG00000112096	SOD2	51195.7	0.728712	0.491608	1.4823	0.13826	0.811877
ENSG00000237788	ENSG00000237788	19.947	0.725806	0.361458	2.008	0.0446435	0.675582
ENSG00000249485	RBBP4P1	29.0711	0.725651	0.359724	2.01724	0.0436703	0.675582
ENSG00000035664	DAPK2	116.845	0.725237	0.357716	2.02741	0.0426207	0.673915
ENSG00000250853	RNF138P1	22.0041	0.723865	0.41737	1.73435	0.0828564	0.741489
ENSG00000134107	BHLHE40	5725.71	0.723247	0.299222	2.41709	0.0156451	0.572614
ENSG00000137496	IL18BP	215.065	0.721263	0.303286	2.37816	0.0173994	0.583629
ENSG00000215388	ACTG1P3	23.8304	0.721202	0.339959	2.12144	0.0338851	0.643817
ENSG00000205746	PKD1P4	677.23	0.72021	0.247466	2.91035	0.00361029	0.362852
ENSG00000262766	ENSG00000262766	19.12	0.719386	0.286074	2.51469	0.0119139	0.544115
ENSG00000155090	KLF10	2565.99	0.718778	0.325134	2.21071	0.0270558	0.62035
ENSG00000280388	ENSG00000280388	31.0424	0.718305	0.313842	2.28875	0.022094	0.61313
ENSG00000279744	ENSG00000279744	27.5257	0.717811	0.387764	1.85115	0.0641473	0.721911
ENSG00000134007	ADAM20	21.9475	0.717258	0.317358	2.26009	0.0238157	0.613134
ENSG00000223704	LINC01422	19.0947	0.717153	0.321919	2.22774	0.0258976	0.62035
ENSG00000132967	HMGB1P5	126.843	0.716875	0.461141	1.55457	0.120049	0.794595
ENSG00000112394	SLC16A10	706.08	0.716682	0.358282	2.00033	0.0454646	0.675701
ENSG00000170615	SLC26A5	25.1389	0.716111	0.281693	2.54217	0.0110168	0.530534
ENSG00000143248	RGS5	676.877	0.715095	0.30241	2.36465	0.018047	0.583629
ENSG00000115963	RND3	2709.67	0.714849	0.249047	2.87033	0.00410038	0.380242
ENSG00000272168	CASC15	21.6754	0.712658	0.440241	1.61879	0.105493	0.769158
ENSG00000225423	TNPO1P1	18.2921	0.711849	0.337	2.11231	0.0346598	0.64387
ENSG00000142609	CFAP74	42.4394	0.711155	0.812494	0.875275	0.381424	0.925039
ENSG00000261560	ENSG00000261560	22.6358	0.710881	0.241773	2.94028	0.00327919	0.356151
ENSG00000176049	JAKMIP2	23.1649	0.710347	0.510418	1.3917	0.164014	0.828485
ENSG00000282164	PEG13	34.9807	0.709777	0.350155	2.02703	0.042659	0.673915
ENSG00000109321	AREG	98.9846	0.709008	0.466062	1.52127	0.128191	0.79858
ENSG00000169252	ADRB2	289.056	0.70852	0.342239	2.07025	0.0384289	0.660613
ENSG00000214855	APOC1P1	295.721	0.707348	0.511974	1.38161	0.167092	0.828951
ENSG00000131910	NR0B2	1581.25	0.70732	0.304511	2.32281	0.0201896	0.595055
ENSG00000228065	LINC01515	158.932	0.706706	0.331713	2.13047	0.0331326	0.638331
ENSG00000078401	EDN1	71.9587	0.706109	0.370062	1.90808	0.0563805	0.704842
ENSG00000121716	PILRB	1008.15	0.705926	0.256946	2.74738	0.0060074	0.425493
ENSG00000288863	ENSG00000288863	19.7864	0.705006	0.277477	2.54077	0.0110607	0.530534
ENSG00000228486	C2orf92	40.417	0.704362	0.230646	3.05387	0.00225913	0.298761
ENSG00000255052	FAM66D	18.5709	0.703823	0.498926	1.41068	0.15834	0.825169
ENSG00000115457	IGFBP2	14195.6	0.703259	0.482006	1.45903	0.144558	0.816246
ENSG00000179914	ITLN1	61.1832	0.701317	0.400405	1.75152	0.0798566	0.738076
ENSG00000181218	H2AW	30.9795	0.700301	0.700507	0.999705	0.317453	0.908289
ENSG00000251448	ENSG00000251448	21.4343	0.69911	0.586682	1.19163	0.233405	0.872882
ENSG00000235823	OLMALINC	167.282	0.698585	0.324375	2.15363	0.0312691	0.632938
ENSG00000286782	ENSG00000286782	29.6923	0.69733	0.329268	2.11782	0.0341905	0.64387
ENSG00000104369	JPH1	34.834	0.697285	0.51398	1.35664	0.174897	0.833195
ENSG00000279878	ENSG00000279878	142.112	0.697224	0.453439	1.53764	0.124137	0.795125
ENSG00000279544	ENSG00000279544	60.1026	0.696813	0.279572	2.49243	0.0126872	0.545811
ENSG00000267385	ENSG00000267385	578.53	0.696546	0.26271	2.65139	0.00801614	0.463594
ENSG00000273192	ENSG00000273192	18.4127	0.696004	0.348075	1.99958	0.0455456	0.675701
ENSG00000224822	THRB-IT1	64.7132	0.695527	0.255892	2.71805	0.00656679	0.436705
ENSG00000289396	ENSG00000289396	60.6783	0.694545	0.321225	2.16218	0.0306043	0.632938
ENSG00000144229	THSD7B	18.8887	0.694385	0.606086	1.14569	0.251925	0.879942
ENSG00000279141	ENSG00000279141	25.8893	0.694179	0.460545	1.5073	0.131734	0.801628
ENSG00000227959	EPHA2-AS1	21.1886	0.692461	0.458431	1.5105	0.130915	0.800746
ENSG00000229896	ENSG00000229896	20.7372	0.691966	0.353076	1.95982	0.0500167	0.686745
ENSG00000227032	RPS2P36	26.6555	0.690256	0.349702	1.97384	0.0483996	0.68349
ENSG00000170959	DCDC1	106.745	0.689531	0.368448	1.87145	0.0612828	0.719868
ENSG00000152049	KCNE4	49.2208	0.689496	0.312637	2.20542	0.0274245	0.622516
ENSG00000225300	ENSG00000225300	20.4536	0.68949	0.364453	1.89185	0.0585109	0.714458
ENSG00000262514	ENSG00000262514	21.3967	0.68902	0.404797	1.70214	0.0887299	0.749021
ENSG00000118596	SLC16A7	1544.25	0.687086	0.301373	2.27985	0.0226163	0.61313
ENSG00000233024	NPIPA9	295.411	0.686861	0.300952	2.2823	0.0224719	0.61313
ENSG00000169247	SH3TC2	46.5357	0.686701	0.243564	2.81939	0.0048115	0.389877
ENSG00000090539	CHRD	2216.92	0.686634	0.192845	3.56055	0.000370085	0.132666
ENSG00000259924	ENSG00000259924	91.6172	0.68618	0.38993	1.75975	0.0784501	0.738076
ENSG00000196421	C20orf204	20.5127	0.685945	0.385373	1.77995	0.075084	0.733169
ENSG00000212743	LINC02656	22.3052	0.685837	0.570617	1.20192	0.229393	0.869925
ENSG00000288994	ENSG00000288994	23.5444	0.6858	0.426194	1.60913	0.107589	0.772078
ENSG00000225756	DBH-AS1	679.065	0.685722	0.295268	2.32237	0.020213	0.595055
ENSG00000250575	ENSG00000250575	72.0879	0.685654	0.279932	2.44936	0.0143112	0.567245
ENSG00000115423	DNAH6	171.851	0.685402	0.38956	1.75942	0.0785055	0.738076
ENSG00000173114	LRRN3	18.7904	0.685309	0.463893	1.4773	0.139595	0.812367
ENSG00000165030	NFIL3	1592.96	0.684771	0.321784	2.12804	0.0333335	0.639828
ENSG00000261241	LINC02128	58.581	0.684656	0.499294	1.37125	0.170298	0.829703
ENSG00000289204	ENSG00000289204	32.3802	0.683254	0.43192	1.5819	0.113672	0.782116
ENSG00000279394	ENSG00000279394	79.3552	0.683217	0.334354	2.04339	0.0410136	0.666182
ENSG00000286619	ENSG00000286619	91.5195	0.682697	0.746664	0.91433	0.360544	0.920001
ENSG00000197978	GOLGA6L9	142.742	0.682686	0.199433	3.42314	0.000619031	0.149661
ENSG00000235529	AGAP1-IT1	20.483	0.68262	0.346492	1.97009	0.0488285	0.685478
ENSG00000260971	ENSG00000260971	31.2271	0.682526	0.35094	1.94485	0.0517926	0.690333
ENSG00000142178	SIK1	1579.18	0.682369	0.793059	0.860427	0.389554	0.926583
ENSG00000007001	UPP2	201.487	0.682012	0.510212	1.33672	0.181313	0.834496
ENSG00000205362	MT1A	491.587	0.681834	0.557421	1.22319	0.221256	0.861381
ENSG00000137193	PIM1	1532.25	0.681305	0.419793	1.62296	0.104599	0.768435
ENSG00000261618	LINC02605	177.309	0.68111	0.331433	2.05505	0.0398746	0.663566
ENSG00000266820	KPNA2P3	19.3336	0.68025	0.685213	0.992758	0.320828	0.908981
ENSG00000151322	NPAS3	18.6991	0.679974	0.306735	2.21681	0.026636	0.62035
ENSG00000204929	ENSG00000204929	19.5623	0.678849	0.315827	2.14944	0.0315999	0.632938
ENSG00000264112	ENSG00000264112	263.054	0.678258	0.222512	3.04818	0.00230228	0.298761
ENSG00000275481	ENSG00000275481	68.9143	0.677796	0.197389	3.43382	0.000595145	0.149661
ENSG00000160781	PAQR6	27.8134	0.677464	0.342416	1.97848	0.0478742	0.68184
ENSG00000231527	FAM27C	43.6509	0.676322	0.350104	1.93178	0.053387	0.695114
ENSG00000289604	CTAGE8	57.4117	0.676115	1.03344	0.654238	0.512959	0.947231
ENSG00000284686	ENSG00000284686	22.9864	0.675737	0.414849	1.62888	0.103339	0.765848
ENSG00000281664	LINC00538	25.3666	0.675494	0.392734	1.71998	0.0854364	0.74289
ENSG00000141682	PMAIP1	19.1654	0.67486	0.357992	1.88513	0.0594129	0.717027
ENSG00000175197	DDIT3	308.274	0.674577	0.240348	2.80667	0.00500562	0.394122
ENSG00000125735	TNFSF14	478.917	0.673892	0.396241	1.70071	0.0889968	0.749021
ENSG00000241860	ENSG00000241860	339.303	0.673821	0.257328	2.61853	0.00883087	0.475499
ENSG00000175820	CCDC168	40.4818	0.673295	0.359109	1.8749	0.0608061	0.717543
ENSG00000163874	ZC3H12A	917.433	0.672834	0.346016	1.94452	0.0518332	0.690333
ENSG00000167280	ENGASE	692.348	0.672234	0.18075	3.71914	0.000199903	0.0981409
ENSG00000164309	CMYA5	468.939	0.672052	0.278128	2.41634	0.0156773	0.572614
ENSG00000276107	THBS1-IT1	52.6948	0.671613	0.49748	1.35003	0.177006	0.833195
ENSG00000260645	ENSG00000260645	23.398	0.669829	0.384271	1.74312	0.0813129	0.740959
ENSG00000180616	SSTR2	129.621	0.669312	0.231017	2.89725	0.00376454	0.365336
ENSG00000188257	PLA2G2A	25070.5	0.668833	0.68056	0.982769	0.325721	0.909796
ENSG00000099769	IGFALS	2281.55	0.668222	0.419793	1.59179	0.111432	0.776954
ENSG00000281207	SLFNL1-AS1	157.252	0.66756	0.295319	2.26047	0.023792	0.613134
ENSG00000272578	ENSG00000272578	101.834	0.66754	0.278145	2.39997	0.0163964	0.581752
ENSG00000233382	NKAPP1	28.7031	0.667335	0.235814	2.82992	0.00465595	0.389877
ENSG00000266086	ENSG00000266086	89.5399	0.667124	0.538495	1.23887	0.215395	0.857
ENSG00000214629	RPSAP6	18.2099	0.665735	0.273615	2.43311	0.0149696	0.572614
ENSG00000259644	ENSG00000259644	29.1099	0.665731	0.295806	2.25057	0.024413	0.618364
ENSG00000261373	VPS9D1-AS1	19.5066	0.665715	0.469809	1.41699	0.156486	0.823723
ENSG00000151789	ZNF385D	27.5776	0.665394	0.59203	1.12392	0.261047	0.880884
ENSG00000279801	ENSG00000279801	43.1755	0.665259	0.380674	1.74758	0.0805361	0.739037
ENSG00000162415	ZSWIM5	60.3636	0.665097	0.342735	1.94056	0.0523117	0.690333
ENSG00000253873	PCDHGA11	81.7857	0.663938	0.287122	2.31239	0.0207559	0.600057
ENSG00000271204	ENSG00000271204	287.82	0.663828	0.326711	2.03185	0.0421691	0.671166
ENSG00000282246	ENSG00000282246	36.5943	0.661491	0.473473	1.3971	0.162382	0.828485
ENSG00000237065	NANOGP4	52.4008	0.661387	0.435262	1.51951	0.128633	0.799276
ENSG00000279107	ENSG00000279107	27.2391	0.660179	0.27752	2.37885	0.0173668	0.583629
ENSG00000204876	ENSG00000204876	180.845	0.65959	0.973553	0.677508	0.498083	0.944575
ENSG00000101104	PABPC1L	435.713	0.656532	0.264242	2.48459	0.0129701	0.552288
ENSG00000250290	NCAPGP1	33.8945	0.656286	0.371412	1.767	0.0772276	0.737268
ENSG00000251682	ENSG00000251682	43.3254	0.655611	0.302526	2.16712	0.0302257	0.632938
ENSG00000249274	PDLIM1P4	57.8662	0.655338	0.291471	2.24838	0.0245517	0.619831
ENSG00000243970	PPIEL	89.1639	0.65443	0.236182	2.77088	0.00559056	0.405729
ENSG00000163660	CCNL1	4253.17	0.654335	0.206122	3.1745	0.00150094	0.251383
ENSG00000171236	LRG1	40382	0.654018	0.397366	1.64588	0.0997881	0.763992
ENSG00000289177	ENSG00000289177	20.8438	0.653737	0.375876	1.73924	0.081993	0.741338
ENSG00000204677	FAM153CP	33.6159	0.652307	0.37211	1.75299	0.0796031	0.738076
ENSG00000273018	FAM106A	78.605	0.651392	0.560672	1.16181	0.245314	0.878972
ENSG00000279594	ENSG00000279594	18.066	0.651265	0.383944	1.69625	0.0898386	0.751092
ENSG00000268388	FENDRR	29.1668	0.650692	0.339993	1.91384	0.0556409	0.702009
ENSG00000289484	ENSG00000289484	43.636	0.650668	0.44611	1.45854	0.144693	0.816246
ENSG00000075240	GRAMD4	2773.8	0.650291	0.386827	1.68109	0.0927453	0.756121
ENSG00000203995	ZYG11A	73.7859	0.649839	0.312412	2.08007	0.0375189	0.657843
ENSG00000272610	MAGI1-IT1	89.7253	0.649213	0.307462	2.11152	0.0347276	0.64387
ENSG00000279078	SND1-IT1	93.4682	0.648053	0.323829	2.00122	0.045369	0.675701
ENSG00000056736	IL17RB	945.869	0.647179	0.293433	2.20554	0.0274159	0.622516
ENSG00000273381	ENSG00000273381	21.6806	0.646491	0.309481	2.08895	0.0367121	0.653762
ENSG00000246985	SOCS2-AS1	58.6908	0.646079	0.454605	1.42119	0.155262	0.823723
ENSG00000090104	RGS1	301.372	0.645757	0.350553	1.84211	0.0654587	0.722791
ENSG00000230650	ENSG00000230650	23.8007	0.6455	0.481994	1.33923	0.180496	0.834496
ENSG00000171657	GPR82	34.2669	0.645338	0.348196	1.85338	0.0638283	0.721911
ENSG00000243069	ARHGEF26-AS1	42.8875	0.644742	0.229868	2.80484	0.00503423	0.394514
ENSG00000110172	CHORDC1	1011.16	0.644042	0.250705	2.56893	0.0102014	0.516003
ENSG00000203739	PRDX6-AS1	121.261	0.642985	0.254075	2.53069	0.0113838	0.539068
ENSG00000235890	TSPEAR-AS1	24.0395	0.64294	0.56558	1.13678	0.255631	0.880457
ENSG00000184956	MUC6	145.475	0.642459	0.560888	1.14543	0.25203	0.879942
ENSG00000188394	GPR21	18.2196	0.6421	0.334516	1.91949	0.0549223	0.697623
ENSG00000254363	ENSG00000254363	35.2033	0.641136	0.355593	1.803	0.0713877	0.730942
ENSG00000179094	PER1	3991.48	0.640814	0.157831	4.06011	4.90486e-05	0.0569535
ENSG00000261056	ENSG00000261056	37.0035	0.639436	0.280429	2.2802	0.0225955	0.61313
ENSG00000236423	LINC01134	29.3411	0.639252	0.391465	1.63297	0.102474	0.765203
ENSG00000118972	FGF23	42.7485	0.639041	0.672809	0.94981	0.342209	0.915094
ENSG00000081041	CXCL2	4433.36	0.639031	0.292244	2.18664	0.028769	0.625757
ENSG00000170356	OR2A20P	26.0814	0.638765	0.754649	0.84644	0.397307	0.926713
ENSG00000264569	DCXR-DT	56.5306	0.638136	0.382609	1.66785	0.0953447	0.758172
ENSG00000277229	ENSG00000277229	20.5527	0.637627	0.425838	1.49735	0.134303	0.805902
ENSG00000119699	TGFB3	509.803	0.636079	0.429462	1.48111	0.138578	0.811877
ENSG00000251441	RTEL1P1	47.4929	0.636069	0.309634	2.05426	0.0399507	0.663566
ENSG00000215244	LINC02649	45.0668	0.635382	0.334945	1.89697	0.0578314	0.712415
ENSG00000288821	ENSG00000288821	19.1179	0.635352	0.457892	1.38756	0.165271	0.828858
ENSG00000179698	WDR97	58.6013	0.635012	0.256606	2.47466	0.0133362	0.558984
ENSG00000189108	IL1RAPL2	25.7729	0.634658	0.417551	1.51995	0.128523	0.799276
ENSG00000140795	MYLK3	23.2203	0.634557	0.415433	1.52746	0.126647	0.796832
ENSG00000205683	DPF3	156.394	0.633678	0.194341	3.26066	0.00111155	0.216546
ENSG00000257489	ENSG00000257489	31.0922	0.632601	0.25277	2.50268	0.0123258	0.544115
ENSG00000119737	GPR75	49.2527	0.631014	0.269795	2.33886	0.0193425	0.593785
ENSG00000143434	SEMA6C	184.317	0.631011	0.25695	2.45577	0.0140581	0.565933
ENSG00000110975	SYT10	26.2804	0.630851	0.510469	1.23583	0.216523	0.857775
ENSG00000289520	ENSG00000289520	33.4033	0.630421	0.407809	1.54587	0.122135	0.794595
ENSG00000168970	JMJD7-PLA2G4B	301.891	0.630088	0.194691	3.23634	0.00121072	0.227071
ENSG00000235703	EOLA2-DT	105.666	0.629851	0.271185	2.32259	0.0202012	0.595055
ENSG00000135541	AHI1	854.885	0.628145	0.165692	3.79104	0.000150016	0.0835172
ENSG00000227953	LINC01341	55.3654	0.627812	0.389487	1.61189	0.106985	0.772078
ENSG00000153976	HS3ST3A1	136.859	0.625914	0.37794	1.65612	0.0976972	0.760111
ENSG00000128274	A4GALT	122.705	0.625376	0.429242	1.45693	0.145135	0.816246
ENSG00000106211	HSPB1	3272.43	0.624427	0.229483	2.72101	0.00650821	0.436705
ENSG00000205364	MT1M	3332.2	0.624294	0.74421	0.838868	0.401543	0.928256
ENSG00000256092	SBNO1-AS1	19.4609	0.623862	0.294086	2.12136	0.0338915	0.643817
ENSG00000154269	ENPP3	98.9072	0.623789	0.449302	1.38835	0.16503	0.828724
ENSG00000111859	NEDD9	1995.31	0.623664	0.262974	2.37158	0.0177122	0.583629
ENSG00000280190	ENSG00000280190	30.6268	0.623123	0.463865	1.34333	0.179166	0.833195
ENSG00000185168	LINC00482	40.5441	0.622528	0.311152	2.00072	0.0454224	0.675701
ENSG00000257878	ENSG00000257878	107.223	0.621395	0.440344	1.41116	0.158199	0.824968
ENSG00000203721	LINC00862	27.2049	0.620799	0.360675	1.72122	0.0852118	0.74289
ENSG00000105552	BCAT2	371.091	0.620699	0.288256	2.15329	0.0312959	0.632938
ENSG00000042832	TG	36.6127	0.620156	0.340939	1.81897	0.0689166	0.729921
ENSG00000127364	TAS2R4	41.3337	0.618973	0.408904	1.51374	0.130092	0.799721
ENSG00000183426	NPIPA1	528.657	0.618583	0.16531	3.74196	0.000182588	0.0923565
ENSG00000182389	CACNB4	20.4986	0.618464	0.403644	1.5322	0.125472	0.795738
ENSG00000256433	ENSG00000256433	59.0676	0.618439	0.331071	1.86799	0.0617629	0.720941
ENSG00000235333	PVRIG2P	54.1128	0.61688	1.73803	0.354931	0.722641	0.973033
ENSG00000272573	MUSTN1	3.34178	0.615757	0.922016	0.667838	0.504237	0.945238
ENSG00000228477	ENSG00000228477	173.751	0.615029	0.403157	1.52553	0.127126	0.797237
ENSG00000280143	ENSG00000280143	45.9639	0.614247	0.454244	1.35224	0.176299	0.833195
ENSG00000253981	ALG1L13P	111.934	0.612712	0.517598	1.18376	0.236508	0.875298
ENSG00000287104	ENSG00000287104	20.3809	0.612428	0.403768	1.51678	0.129322	0.799673
ENSG00000134569	LRP4	95.5382	0.612039	0.432978	1.41356	0.157492	0.824638
ENSG00000067715	SYT1	70.288	0.612028	0.275163	2.22424	0.0261321	0.62035
ENSG00000106665	CLIP2	405.789	0.611877	0.347572	1.76043	0.0783344	0.738076
ENSG00000255545	B3GAT1-DT	125.394	0.610874	0.259833	2.35103	0.0187217	0.588683
ENSG00000142871	CCN1	2440.53	0.610249	0.422988	1.44271	0.149103	0.819899
ENSG00000258526	ENSG00000258526	36.0026	0.610045	0.233784	2.60944	0.00906906	0.485195
ENSG00000267586	LINC00907	172.033	0.608625	0.741468	0.820838	0.411739	0.929939
ENSG00000154654	NCAM2	24.3988	0.6086	0.338311	1.79893	0.072029	0.730942
ENSG00000228705	LINC00659	199.628	0.608363	0.313467	1.94075	0.0522881	0.690333
ENSG00000258441	LINC00641	246.765	0.607635	0.25104	2.42047	0.0155003	0.572614
ENSG00000146678	IGFBP1	14942.1	0.607551	0.639231	0.950441	0.341888	0.914991
ENSG00000174945	AMZ1	33.2424	0.607446	0.624917	0.972042	0.33103	0.911205
ENSG00000277947	SNORD3D	5473.58	0.607249	0.537826	1.12908	0.258864	0.880884
ENSG00000124145	SDC4	11636.4	0.607007	0.324338	1.87153	0.061272	0.719868
ENSG00000279759	ENSG00000279759	115.04	0.606778	0.237664	2.55309	0.0106773	0.529453
ENSG00000042781	USH2A	350.012	0.606279	0.453009	1.33834	0.180786	0.834496
ENSG00000280063	ENSG00000280063	76.2817	0.605699	0.295407	2.05039	0.0403266	0.663837
ENSG00000186714	CCDC73	26.5753	0.605001	0.235453	2.56952	0.010184	0.516003
ENSG00000135750	KCNK1	244.93	0.604581	0.389859	1.55077	0.120957	0.794595
ENSG00000145626	UGT3A1	1759.64	0.603618	0.255486	2.36262	0.0181461	0.583629
ENSG00000265690	ENSG00000265690	63.4231	0.602897	0.352265	1.71149	0.0869911	0.745019
ENSG00000186301	MST1P2	2084.92	0.602789	0.216435	2.78508	0.00535143	0.397005
ENSG00000254634	SMG1P6	49.2933	0.602233	0.331052	1.81915	0.0688886	0.729921
ENSG00000164647	STEAP1	754.376	0.601896	0.350354	1.71797	0.0858029	0.74289
ENSG00000213599	SLX1A-SULT1A3	213.193	0.601554	0.324404	1.85434	0.063691	0.721911
ENSG00000078725	BRINP1	19.2088	0.601358	0.420681	1.42949	0.152864	0.823513
ENSG00000186806	VSIG10L	74.9002	0.601149	0.2717	2.21254	0.0269291	0.62035
ENSG00000184254	ALDH1A3	161.602	0.60084	0.319082	1.88302	0.0596971	0.717027
ENSG00000143333	RGS16	103.226	0.600493	0.415119	1.44656	0.148021	0.819899
ENSG00000262265	ENSG00000262265	29.697	0.600476	0.263478	2.27903	0.0226651	0.61313
ENSG00000280344	ENSG00000280344	25.2225	0.600102	0.332861	1.80286	0.0714097	0.730942
ENSG00000271699	SNX29P2	96.4228	0.59925	0.189367	3.16449	0.00155353	0.251383
ENSG00000233806	LINC01237	35.8293	0.597736	0.332905	1.79552	0.0725714	0.730942
ENSG00000268883	PNMA6B	23.5247	0.597523	1.0961	0.545135	0.58566	0.955906
ENSG00000227486	ENSG00000227486	19.7093	0.596415	0.364499	1.63626	0.101785	0.76469
ENSG00000289085	ENSG00000289085	84.91	0.596147	0.307103	1.94119	0.0522347	0.690333
ENSG00000122432	SPATA1	22.4232	0.595403	0.298837	1.9924	0.0463275	0.677918
ENSG00000112182	BACH2	398.581	0.595282	0.437972	1.35918	0.17409	0.833141
ENSG00000259343	TMC3-AS1	234.795	0.594869	0.318385	1.8684	0.0617069	0.720941
ENSG00000204179	PTPN20	18.3736	0.594745	0.554421	1.07273	0.283391	0.891157
ENSG00000204949	FAM83A-AS1	184.134	0.594597	0.716874	0.82943	0.406861	0.928706
ENSG00000241886	ENSG00000241886	24.0963	0.594295	0.514216	1.15573	0.247792	0.878972
ENSG00000226824	ENSG00000226824	49.4869	0.593664	0.253306	2.34366	0.0190956	0.592459
ENSG00000102048	ASB9	136.677	0.59314	0.323326	1.8345	0.0665803	0.726227
ENSG00000224950	ENSG00000224950	38.7221	0.592608	0.277536	2.13525	0.0327409	0.636218
ENSG00000111644	ACRBP	31.1951	0.591974	0.309751	1.91113	0.0559878	0.703419
ENSG00000139292	LGR5	30.7413	0.591524	0.657713	0.899365	0.368459	0.922661
ENSG00000160323	ADAMTS13	661.935	0.591455	0.204696	2.88942	0.00385948	0.368945
ENSG00000260816	ENSG00000260816	70.2806	0.591323	0.307056	1.92578	0.0541317	0.697623
ENSG00000224086	PPM1F-AS1	33.0501	0.591244	0.378436	1.56234	0.118209	0.793383
ENSG00000095397	WHRN	121.307	0.590826	0.238123	2.48118	0.0130947	0.556175
ENSG00000229808	ENSG00000229808	47.3828	0.590617	0.300582	1.96491	0.0494247	0.685478
ENSG00000272033	ENSG00000272033	31.5348	0.59023	0.324032	1.82152	0.0685279	0.729921
ENSG00000063127	SLC6A16	67.8527	0.588692	0.284104	2.0721	0.0382562	0.660613
ENSG00000050628	PTGER3	18.8415	0.588604	0.443228	1.32799	0.184181	0.835077
ENSG00000154263	ABCA10	179.152	0.588365	0.215218	2.73381	0.00626053	0.431821
ENSG00000139318	DUSP6	3411.91	0.588317	0.27388	2.14809	0.0317069	0.632938
ENSG00000197816	CCDC180	30.1496	0.588238	0.271097	2.16984	0.0300189	0.631874
ENSG00000243107	ENSG00000243107	20.8762	0.588057	0.3617	1.62581	0.10399	0.76805
ENSG00000185652	NTF3	62.8819	0.587366	0.280075	2.09717	0.0359784	0.648544
ENSG00000150636	CCDC102B	40.8272	0.58724	0.297439	1.97432	0.0483453	0.68336
ENSG00000154874	CCDC144B	408.943	0.587181	0.332568	1.7656	0.0774636	0.738076
ENSG00000273136	NBPF26	961.487	0.586932	0.170288	3.44669	0.000567496	0.149661
ENSG00000161265	U2AF1L4	189.452	0.586872	0.160531	3.65582	0.000256356	0.109122
ENSG00000279425	ENSG00000279425	89.1928	0.586695	0.290375	2.02047	0.0433346	0.675582
ENSG00000167216	KATNAL2	116.414	0.585834	0.270655	2.1645	0.0304258	0.632938
ENSG00000166126	AMN	995.913	0.585755	0.573388	1.02157	0.306985	0.904681
ENSG00000261490	ENSG00000261490	52.0886	0.585545	0.325919	1.7966	0.0723999	0.730942
ENSG00000255960	ENSG00000255960	25.568	0.585347	0.28522	2.05226	0.040144	0.663808
ENSG00000237094	ENSG00000237094	217.1	0.585159	0.204184	2.86584	0.00415908	0.380633
ENSG00000244480	ENSG00000244480	20.9726	0.584628	0.319712	1.82861	0.0674582	0.726227
ENSG00000237975	FLG-AS1	26.0921	0.58453	0.437533	1.33597	0.18156	0.834496
ENSG00000270277	ENSG00000270277	39.3541	0.584334	0.261168	2.23739	0.0252611	0.62035
ENSG00000142102	PGGHG	782.31	0.584075	0.24668	2.36775	0.0178967	0.583629
ENSG00000100276	RASL10A	22.9841	0.583786	0.37019	1.57699	0.114798	0.785002
ENSG00000109906	ZBTB16	6461.13	0.583452	0.167661	3.47994	0.000501521	0.14768
ENSG00000275454	ENSG00000275454	19.0516	0.583165	0.28413	2.05246	0.0401254	0.663808
ENSG00000120659	TNFSF11	34.9779	0.582323	0.426901	1.36407	0.172546	0.83122
ENSG00000269113	TRABD2B	530.297	0.581692	0.289919	2.0064	0.0448139	0.675582
ENSG00000204802	ENSG00000204802	55.7486	0.580711	0.254333	2.28327	0.0224142	0.61313
ENSG00000163659	TIPARP	1388.53	0.58066	0.190156	3.0536	0.00226111	0.298761
ENSG00000227560	RPS15AP30	18.2336	0.580562	0.406617	1.42779	0.153353	0.823513
ENSG00000132938	MTUS2	208.936	0.580285	0.45342	1.27979	0.200617	0.843228
ENSG00000156030	MIDEAS	2057.92	0.580124	0.22964	2.52623	0.0115293	0.539068
ENSG00000165923	AGBL2	46.0861	0.579812	0.301962	1.92015	0.0548391	0.697623
ENSG00000118515	SGK1	4033.83	0.579517	0.29708	1.95071	0.0510919	0.690333
ENSG00000254681	PKD1P5	566.377	0.579004	0.388477	1.49045	0.136106	0.809341
ENSG00000198520	ARMH1	64.797	0.578366	0.262179	2.20599	0.0273844	0.622516
ENSG00000273142	LINC02604	73.1468	0.578165	0.311029	1.85888	0.0630442	0.721911
ENSG00000148200	NR6A1	156.925	0.578164	0.192198	3.00817	0.00262823	0.320222
ENSG00000261067	ENSG00000261067	33.2506	0.577878	0.305103	1.89404	0.0582192	0.712662
ENSG00000250251	PKD1P6	271.912	0.577757	0.196232	2.94425	0.00323737	0.356151
ENSG00000255769	GOLGA2P10	46.1817	0.577538	0.261191	2.21117	0.0270242	0.62035
ENSG00000280383	ENSG00000280383	182.753	0.577494	0.238909	2.41722	0.0156397	0.572614
ENSG00000171163	ZNF692	239.55	0.57646	0.213715	2.69733	0.00698971	0.448879
ENSG00000229492	ENSG00000229492	30.446	0.574998	0.344479	1.66918	0.0950817	0.757878
ENSG00000136826	KLF4	887.62	0.574224	0.304778	1.88408	0.0595547	0.717027
ENSG00000115902	SLC1A4	772.412	0.573867	0.324478	1.76858	0.0769635	0.736935
ENSG00000233954	UQCRHL	18.5514	0.573207	0.318331	1.80066	0.0717563	0.730942
ENSG00000111879	FAM184A	203.149	0.573112	0.253733	2.25872	0.023901	0.613134
ENSG00000236525	ENSG00000236525	19.4199	0.572745	0.509073	1.12507	0.260557	0.880884
ENSG00000268006	PTOV1-AS1	23.9738	0.572608	0.315253	1.81635	0.0693173	0.730942
ENSG00000214756	CSKMT	43.7944	0.572274	0.355554	1.60953	0.107501	0.772078
ENSG00000168491	CCDC110	28.7268	0.572196	0.375998	1.52181	0.128058	0.798187
ENSG00000288928	ENSG00000288928	107.972	0.570857	0.304351	1.87565	0.0607029	0.717543
ENSG00000171368	TPPP	351.407	0.570726	0.359483	1.58763	0.11237	0.779908
ENSG00000224769	MUC20P1	90.5217	0.570158	0.446494	1.27697	0.201614	0.84393
ENSG00000212124	TAS2R19	29.932	0.569238	0.286233	1.98873	0.0467315	0.678788
ENSG00000105792	CFAP69	205.974	0.5689	0.398907	1.42615	0.153826	0.823513
ENSG00000168679	SLC16A4	96.1095	0.568744	0.387362	1.46825	0.142036	0.814732
ENSG00000162998	FRZB	34.9106	0.568642	0.413307	1.37583	0.168873	0.829125
ENSG00000124762	CDKN1A	3846.87	0.568454	0.256973	2.21212	0.0269585	0.62035
ENSG00000262294	ENSG00000262294	38.6292	0.567902	0.424715	1.33714	0.181177	0.834496
ENSG00000112183	RBM24	23.2533	0.567744	0.376212	1.50911	0.131272	0.800854
ENSG00000263235	ENSG00000263235	8.85375	0.567085	0.352704	1.60782	0.107874	0.772078
ENSG00000169508	GPR183	74.2594	0.566642	0.364943	1.55268	0.120499	0.794595
ENSG00000253200	ENSG00000253200	38.7655	0.565847	0.196598	2.8782	0.00399956	0.37506
ENSG00000259024	TVP23C-CDRT4	53.5247	0.565819	0.718806	0.787165	0.431185	0.931154
ENSG00000101187	SLCO4A1	255.072	0.56554	0.329392	1.71692	0.0859939	0.74289
ENSG00000289042	ENSG00000289042	27.6094	0.564606	0.30407	1.85683	0.063336	0.721911
ENSG00000165449	SLC16A9	48.856	0.564149	0.404927	1.39321	0.163555	0.828485
ENSG00000204248	COL11A2	38.4071	0.564078	0.303889	1.8562	0.0634252	0.721911
ENSG00000228327	ENSG00000228327	442.196	0.563947	0.204295	2.76045	0.00577225	0.417101
ENSG00000282961	PRNCR1	52.2436	0.563863	0.266703	2.1142	0.0344982	0.64387
ENSG00000139971	ARMH4	55.0445	0.563714	0.333477	1.69041	0.0909486	0.753062
ENSG00000105550	FGF21	298.229	0.563547	0.926957	0.607954	0.543218	0.95232
ENSG00000248015	ENSG00000248015	80.9851	0.563278	0.331448	1.69945	0.089235	0.749321
ENSG00000280434	ENSG00000280434	60.309	0.56303	0.352285	1.59822	0.109994	0.775032
ENSG00000215915	ATAD3C	179.078	0.562808	0.609025	0.924113	0.355428	0.916371
ENSG00000170919	TPT1-AS1	194.486	0.562428	0.251443	2.2368	0.0252993	0.62035
ENSG00000148123	PLPPR1	54.8713	0.562397	0.330047	1.70399	0.0883822	0.749016
ENSG00000289468	ENSG00000289468	21.4915	0.561588	0.402228	1.39619	0.162657	0.828485
ENSG00000183230	CTNNA3	316.323	0.561125	0.4257	1.31813	0.187462	0.835077
ENSG00000273066	ENSG00000273066	36.499	0.560597	0.268982	2.08414	0.0371472	0.654617
ENSG00000254708	MMADHCP2	25.6336	0.560029	0.477214	1.17354	0.240579	0.87769
ENSG00000279433	ENSG00000279433	28.5572	0.558349	0.375992	1.485	0.137543	0.811622
ENSG00000236255	ENSG00000236255	82.9816	0.557868	0.204652	2.72594	0.00641194	0.436705
ENSG00000279092	ENSG00000279092	22.0328	0.557584	0.269006	2.07275	0.0381952	0.660613
ENSG00000261451	ENSG00000261451	89.936	0.556764	0.248482	2.24066	0.0250484	0.62035
ENSG00000278987	ENSG00000278987	25.4661	0.556504	0.330397	1.68435	0.0921136	0.755771
ENSG00000185684	EP400P1	626.478	0.556249	0.240593	2.31199	0.0207784	0.600057
ENSG00000242294	STAG3L5P	458.677	0.555304	0.216254	2.56784	0.0102335	0.516065
ENSG00000284981	UPK3BL2	102.741	0.555243	0.258186	2.15056	0.0315113	0.632938
ENSG00000279738	ENSG00000279738	163.26	0.55502	0.231158	2.40104	0.0163487	0.581752
ENSG00000236459	HNRNPA1P22	27.6829	0.554844	0.656272	0.84545	0.39786	0.926713
ENSG00000265735	RN7SL5P	8093.47	0.554617	0.865569	0.640754	0.521682	0.948686
ENSG00000009694	TENM1	1076.18	0.553957	0.322141	1.71961	0.0855034	0.74289
ENSG00000279662	ENSG00000279662	22.2787	0.553901	0.319109	1.73577	0.0826041	0.741338
ENSG00000289017	ENSG00000289017	84.3931	0.553834	0.238161	2.32547	0.020047	0.595055
ENSG00000163736	PPBP	41.7428	0.553501	0.592476	0.934218	0.350192	0.916371
ENSG00000026036	RTEL1-TNFRSF6B	188.157	0.553499	0.281644	1.96524	0.0493862	0.685478
ENSG00000228791	THRB-AS1	24.4771	0.552845	0.320396	1.7255	0.0844367	0.74289
ENSG00000137809	ITGA11	57.6379	0.551908	0.232031	2.37859	0.017379	0.583629
ENSG00000261366	MANEA-DT	71.8417	0.551849	0.273433	2.01822	0.0435683	0.675582
ENSG00000224858	RPL29P11	1.22727	0.551828	1.09002	0.506253	0.612679	0.959006
ENSG00000282885	ENSG00000282885	81.4759	0.55173	0.308819	1.78658	0.074005	0.730942
ENSG00000250328	MGC32805	120.949	0.551714	0.275864	1.99995	0.0455055	0.675701
ENSG00000173040	EVC2	38.318	0.551618	0.417224	1.32211	0.18613	0.835077
ENSG00000188732	FAM221A	217.384	0.551303	0.182133	3.02693	0.00247051	0.312408
ENSG00000230870	FBXW11P1	43.1584	0.549835	0.334858	1.64199	0.100592	0.76469
ENSG00000272916	ENSG00000272916	51.3453	0.549728	0.216786	2.53581	0.0112188	0.536573
ENSG00000128886	ELL3	18.447	0.549244	0.462249	1.1882	0.234755	0.874085
ENSG00000123685	BATF3	20.6139	0.548856	0.428811	1.27995	0.200564	0.843228
ENSG00000144802	NFKBIZ	2330.24	0.548133	0.268929	2.03821	0.0415292	0.667976
ENSG00000259429	UBE2Q2P2	21.9216	0.547444	0.31855	1.71855	0.0856962	0.74289
ENSG00000143502	SUSD4	200.802	0.547318	0.45849	1.19374	0.23258	0.871821
ENSG00000279476	ENSG00000279476	60.2434	0.547002	0.317249	1.7242	0.0846715	0.74289
ENSG00000138074	SLC5A6	3617.92	0.546784	0.432393	1.26455	0.206031	0.848106
ENSG00000279811	ENSG00000279811	23.5968	0.546748	0.262292	2.0845	0.0371143	0.654617
ENSG00000277152	ENSG00000277152	29.0027	0.546712	0.365921	1.49407	0.135157	0.808217
ENSG00000206149	HERC2P9	546.056	0.54643	0.155977	3.50327	0.000459592	0.142065
ENSG00000128271	ADORA2A	76.5042	0.546428	0.461749	1.18339	0.236655	0.875298
ENSG00000009950	MLXIPL	8080.93	0.546134	0.167546	3.2596	0.00111568	0.216546
ENSG00000101194	SLC17A9	2546.95	0.545941	0.212061	2.57445	0.01004	0.514071
ENSG00000069188	SDK2	34.4054	0.545569	0.283726	1.92287	0.0544964	0.697623
ENSG00000186231	KLHL32	23.8868	0.545425	0.264863	2.05928	0.0394678	0.663566
ENSG00000249839	ENSG00000249839	25.682	0.545083	0.993561	0.548615	0.58327	0.955906
ENSG00000169085	VXN	29.9619	0.544936	0.70565	0.772246	0.439969	0.932478
ENSG00000163624	CDS1	89.2107	0.544724	0.542784	1.00357	0.315584	0.907413
ENSG00000249684	ENSG00000249684	47.3709	0.544306	0.376041	1.44747	0.147767	0.819899
ENSG00000279852	ENSG00000279852	26.498	0.544268	0.351634	1.54782	0.121665	0.794595
ENSG00000171772	SYCE1	33.7536	0.543919	0.60606	0.897467	0.36947	0.922676
ENSG00000118298	CA14	28.8793	0.543918	0.731997	0.74306	0.457445	0.935528
ENSG00000197177	ADGRA1	29.4383	0.543873	0.43898	1.23895	0.215365	0.857
ENSG00000185022	MAFF	802.647	0.543861	0.36231	1.50109	0.133331	0.803164
ENSG00000107954	NEURL1	22.5255	0.543742	0.508708	1.06887	0.285129	0.89162
ENSG00000206077	ZDHHC11B	133.571	0.543671	0.392027	1.38682	0.165496	0.828858
ENSG00000272622	ENSG00000272622	29.2179	0.543423	0.372673	1.45817	0.144792	0.816246
ENSG00000118271	TTR	27029.3	0.5432	0.582802	0.932048	0.351312	0.916371
ENSG00000083067	TRPM3	35.1323	0.543045	0.25271	2.14889	0.0316435	0.632938
ENSG00000249138	SLED1	117.653	0.542514	0.28183	1.92497	0.054233	0.697623
ENSG00000151014	NOCT	510.87	0.542374	0.331173	1.63774	0.101477	0.76469
ENSG00000164142	FHIP1A	289.046	0.541478	0.163075	3.32042	0.000898834	0.187542
ENSG00000143199	ADCY10	110.577	0.541425	0.292081	1.85368	0.0637847	0.721911
ENSG00000178343	SHISA3	18.9162	0.541306	0.473667	1.1428	0.253122	0.879942
ENSG00000184164	CRELD2	1502.32	0.540726	0.214941	2.51569	0.0118798	0.544115
ENSG00000112246	SIM1	38.7107	0.540609	0.827173	0.653562	0.513394	0.947542
ENSG00000224511	LINC00365	18.6801	0.540569	0.47478	1.13857	0.254884	0.879942
ENSG00000240764	PCDHGC5	19.0291	0.54038	0.417924	1.29301	0.196008	0.84117
ENSG00000288637	ENSG00000288637	11.8685	0.540373	0.597899	0.903787	0.366109	0.922289
ENSG00000188878	FBF1	79.7892	0.540151	0.218825	2.46841	0.0135715	0.559346
ENSG00000165443	PHYHIPL	83.2813	0.539963	0.241425	2.23657	0.0253144	0.62035
ENSG00000226696	LENG8-AS1	38.3168	0.539864	0.26193	2.0611	0.0392932	0.663566
ENSG00000119640	ACYP1	32.992	0.539453	0.301879	1.78698	0.07394	0.730942
ENSG00000249740	OSMR-DT	18.7647	0.539265	0.368656	1.46279	0.143526	0.815154
ENSG00000250461	ENSG00000250461	23.8496	0.539087	0.322098	1.67368	0.0941944	0.756427
ENSG00000203737	GPR52	35.8554	0.538976	0.317993	1.69493	0.0900891	0.751211
ENSG00000269837	IPO5P1	175.28	0.538648	0.225877	2.38469	0.0170933	0.583629
ENSG00000075426	FOSL2	2856.42	0.538617	0.31288	1.72148	0.0851638	0.74289
ENSG00000280381	ENSG00000280381	83.4325	0.53847	0.328949	1.63694	0.101643	0.76469
ENSG00000281969	ENSG00000281969	27.6272	0.538429	0.32143	1.67511	0.0939132	0.756121
ENSG00000165905	LARGE2	63.3367	0.538423	0.334671	1.60881	0.107657	0.772078
ENSG00000077616	NAALAD2	37.6975	0.537914	0.262545	2.04884	0.0404775	0.664432
ENSG00000140465	CYP1A1	233.148	0.537423	0.687974	0.781168	0.434704	0.931616
ENSG00000229656	ITGB1-DT	67.2557	0.537328	0.498404	1.0781	0.28099	0.890989
ENSG00000243414	TICAM2	54.4886	0.537181	0.347173	1.5473	0.121791	0.794595
ENSG00000227066	ENSG00000227066	19.8152	0.535922	0.448617	1.19461	0.23224	0.871802
ENSG00000244257	PKD1P1	483.503	0.535888	0.879479	0.609325	0.542309	0.951964
ENSG00000289528	ENSG00000289528	25.6662	0.535803	0.386359	1.3868	0.165502	0.828858
ENSG00000109819	PPARGC1A	3712.41	0.535134	0.309824	1.72722	0.084128	0.74289
ENSG00000280739	EIF1B-AS1	72.3089	0.535088	0.240413	2.2257	0.0260341	0.62035
ENSG00000256188	TAS2R30	78.0509	0.534996	0.272845	1.96081	0.0499017	0.686693
ENSG00000250333	ENSG00000250333	50.4237	0.534764	0.526584	1.01553	0.309851	0.905292
ENSG00000264772	ENSG00000264772	123.068	0.534658	0.31292	1.70861	0.0875238	0.746224
ENSG00000286511	ENSG00000286511	22.0055	0.534241	0.445439	1.19936	0.230389	0.870528
ENSG00000150672	DLG2	120.528	0.534225	0.255553	2.09047	0.0365756	0.653762
ENSG00000148468	FAM171A1	865.881	0.534163	0.213957	2.49659	0.0125394	0.544115
ENSG00000289444	ENSG00000289444	167.951	0.53404	0.22756	2.34681	0.0189351	0.59188
ENSG00000135083	CCNJL	52.8399	0.533869	0.299966	1.77976	0.0751147	0.733169
ENSG00000089692	LAG3	42.5839	0.533657	0.307329	1.73644	0.0824869	0.741338
ENSG00000187391	MAGI2	250.246	0.533417	0.198735	2.68406	0.00727331	0.457237
ENSG00000212128	TAS2R13	23.6334	0.533396	0.34678	1.53814	0.124014	0.795125
ENSG00000230724	LINC01001	120.995	0.532981	0.267345	1.9936	0.0461953	0.677918
ENSG00000230102	LINC02028	50.5412	0.532957	0.344616	1.54652	0.121978	0.794595
ENSG00000006652	IFRD1	784.08	0.532551	0.196239	2.71379	0.00665178	0.43886
ENSG00000198590	APRG1	108.166	0.532	0.22445	2.37024	0.0177764	0.583629
ENSG00000188277	C15orf62	41.7919	0.531844	0.314311	1.69209	0.0906282	0.751952
ENSG00000117425	PTCH2	20.0081	0.531783	0.334638	1.58913	0.112032	0.778535
ENSG00000010379	SLC6A13	209.498	0.531735	0.401988	1.32276	0.185914	0.835077
ENSG00000228923	ENSG00000228923	65.1816	0.531677	0.307493	1.72907	0.0837964	0.742031
ENSG00000229236	TTTY10	26.535	0.531608	0.894856	0.594071	0.552464	0.952668
ENSG00000242125	SNHG3	533.749	0.531213	0.305903	1.73654	0.0824682	0.741338
ENSG00000279020	C18orf15	18.9163	0.53103	0.396777	1.33836	0.180779	0.834496
ENSG00000285744	ENSG00000285744	131.821	0.530791	0.223618	2.37365	0.017613	0.583629
ENSG00000134297	PLEKHA8P1	32.6083	0.53034	0.259143	2.04651	0.040706	0.665134
ENSG00000258839	MC1R	40.3209	0.529809	0.297814	1.77899	0.0752407	0.733169
ENSG00000251079	BMS1P2	150.806	0.529258	0.230042	2.3007	0.0214087	0.607546
ENSG00000141562	NARF	712.276	0.528167	0.235152	2.24607	0.0246998	0.619831
ENSG00000166405	RIC3	100.517	0.527928	0.21035	2.50976	0.0120813	0.544115
ENSG00000284820	ENSG00000284820	77.0257	0.527897	0.314924	1.67627	0.0936856	0.756121
ENSG00000261611	ENSG00000261611	40.658	0.527548	0.270426	1.9508	0.0510807	0.690333
ENSG00000198342	ZNF442	114.573	0.527462	0.233525	2.2587	0.0239022	0.613134
ENSG00000182621	PLCB1	568.032	0.527349	0.251157	2.09967	0.0357576	0.648062
ENSG00000197165	SULT1A2	272.127	0.527258	0.522704	1.00871	0.313113	0.906401
ENSG00000255508	ENSG00000255508	210.127	0.5271	0.304665	1.7301	0.0836132	0.742031
ENSG00000256453	DND1	25.7709	0.526917	0.326363	1.61451	0.106417	0.772078
ENSG00000225032	ENSG00000225032	42.5792	0.526809	0.324804	1.62193	0.104819	0.76907
ENSG00000197980	LEKR1	22.2587	0.526717	0.303781	1.73387	0.0829414	0.741541
ENSG00000134317	GRHL1	465.263	0.525773	0.264766	1.9858	0.047055	0.678979
ENSG00000178038	ALS2CL	706.116	0.525622	0.194286	2.7054	0.00682224	0.44445
ENSG00000278576	ENSG00000278576	82.8687	0.525364	0.288679	1.81989	0.0687753	0.729921
ENSG00000224430	MKRN5P	25.2031	0.524793	0.337999	1.55265	0.120508	0.794595
ENSG00000105894	PTN	33.7343	0.523825	0.3094	1.69303	0.0904492	0.751952
ENSG00000286715	ENSG00000286715	29.4611	0.522856	0.329107	1.58871	0.112125	0.778535
ENSG00000108797	CNTNAP1	47.9875	0.522507	0.419306	1.24612	0.212719	0.85627
ENSG00000136866	ZFP37	43.2563	0.522228	0.266304	1.96102	0.0498768	0.686693
ENSG00000184465	WDR27	368.271	0.52211	0.165832	3.14842	0.00164155	0.251383
ENSG00000279765	ENSG00000279765	207.409	0.521648	0.219741	2.37392	0.0176002	0.583629
ENSG00000279598	ENSG00000279598	59.629	0.521428	0.217303	2.39955	0.0164154	0.581752
ENSG00000227712	ENSG00000227712	54.9653	0.521087	0.285233	1.82688	0.0677178	0.726227
ENSG00000289138	ENSG00000289138	100.317	0.520877	0.215472	2.41737	0.015633	0.572614
ENSG00000223685	LINC00571	28.9989	0.520699	0.385694	1.35003	0.177006	0.833195
ENSG00000182253	SYNM	266.575	0.52058	0.239773	2.17113	0.029921	0.631467
ENSG00000135423	GLS2	2353.77	0.52053	0.451324	1.15334	0.248771	0.879942
ENSG00000259820	ENSG00000259820	556.943	0.519826	0.246403	2.10966	0.0348877	0.64387
ENSG00000178977	LINC00324	49.2494	0.519677	0.316963	1.63955	0.101099	0.76469
ENSG00000286314	ENSG00000286314	50.8274	0.519652	0.269287	1.92973	0.05364	0.696512
ENSG00000136573	BLK	34.517	0.51957	0.386144	1.34553	0.178453	0.833195
ENSG00000196632	WNK3	1810.81	0.519455	0.317238	1.63743	0.101541	0.76469
ENSG00000205918	PDPK2P	40.0492	0.51942	0.29396	1.76698	0.0772322	0.737268
ENSG00000279253	ENSG00000279253	26.2939	0.519369	0.29408	1.76608	0.077382	0.738076
ENSG00000168785	TSPAN5	39.2523	0.5189	0.254045	2.04255	0.0410966	0.666652
ENSG00000214279	SCART1	36.4499	0.518758	0.348699	1.4877	0.136831	0.809946
ENSG00000272870	SAP30-DT	19.6433	0.518521	0.296681	1.74774	0.0805091	0.739037
ENSG00000276900	ENSG00000276900	46.0896	0.518284	0.249941	2.07363	0.0381137	0.660613
ENSG00000187664	HAPLN4	72.1769	0.517935	0.662551	0.781729	0.434374	0.931616
ENSG00000127954	STEAP4	4197.36	0.517832	0.257512	2.0109	0.0443359	0.675582
ENSG00000175785	PRIMA1	35.0893	0.517161	0.45845	1.12807	0.259292	0.880884
ENSG00000257135	ODC1-DT	126.695	0.517119	0.256662	2.01479	0.0439267	0.675582
ENSG00000260691	ANKRD20A1	35.1099	0.516902	0.358143	1.44328	0.148941	0.819899
ENSG00000264404	LINC02675	69.4527	0.516723	0.402843	1.28269	0.199601	0.843228
ENSG00000145692	BHMT	18018.4	0.516249	0.67867	0.760677	0.44685	0.934247
ENSG00000166923	GREM1	70.9464	0.51544	0.72084	0.715055	0.474575	0.93987
ENSG00000233008	LINC01725	172.092	0.515172	0.253753	2.03021	0.0423353	0.672658
ENSG00000253199	LINC02153	32.52	0.514764	0.655195	0.785666	0.432063	0.931616
ENSG00000029153	ARNTL2	496.267	0.514199	0.346022	1.48603	0.137271	0.811376
ENSG00000289488	ENSG00000289488	22.8437	0.513777	0.28749	1.78712	0.0739189	0.730942
ENSG00000278963	ENSG00000278963	65.351	0.513638	0.279649	1.83672	0.0662506	0.726227
ENSG00000261468	ENSG00000261468	61.6352	0.513595	0.243819	2.10646	0.0351641	0.64387
ENSG00000235292	ENSG00000235292	53.1281	0.513452	0.874431	0.587184	0.55708	0.953293
ENSG00000170085	SIMC1	555.394	0.513341	0.239105	2.14692	0.0317993	0.632938
ENSG00000288995	ENSG00000288995	44.4924	0.513328	0.285808	1.79606	0.0724853	0.730942
ENSG00000239653	PSMD6-AS2	82.7694	0.51332	0.21728	2.36248	0.0181532	0.583629
ENSG00000276337	ENSG00000276337	74.9428	0.513274	0.35509	1.44547	0.148325	0.819899
ENSG00000276077	ENSG00000276077	207.779	0.513115	0.812762	0.631322	0.52783	0.949948
ENSG00000275830	ENSG00000275830	160.686	0.512933	0.568635	0.902043	0.367034	0.922631
ENSG00000154153	RETREG1	1645.24	0.512864	0.445381	1.15152	0.249519	0.879942
ENSG00000078898	BPIFB2	18.9796	0.511971	0.473359	1.08157	0.279444	0.890157
ENSG00000253813	COX6B1P4	51.1661	0.511782	0.298434	1.71489	0.0863646	0.743315
ENSG00000283050	GTF2IP12	249.273	0.511694	0.20677	2.4747	0.0133347	0.558984
ENSG00000269352	PTOV1-AS2	36.1851	0.511601	0.230484	2.21968	0.0264402	0.62035
ENSG00000284292	ENSG00000284292	35.8224	0.511201	0.680093	0.751663	0.452254	0.935328
ENSG00000164161	HHIP	767.612	0.510327	0.300693	1.69717	0.089665	0.751088
ENSG00000187037	GPR141	36.5553	0.509637	0.396258	1.28613	0.198399	0.842752
ENSG00000266904	LINC00663	34.032	0.509026	0.269002	1.89227	0.0584544	0.714458
ENSG00000162391	FAM151A	108.579	0.508626	0.582519	0.873149	0.382582	0.925039
ENSG00000274602	PI4KAP1	204.179	0.508007	0.294541	1.72474	0.0845747	0.74289
ENSG00000285994	ENSG00000285994	41.536	0.507692	0.334431	1.51808	0.128995	0.799673
ENSG00000228340	MIR646HG	117.125	0.507357	0.368756	1.37586	0.168864	0.829125
ENSG00000229153	EPHA1-AS1	19.0882	0.507284	0.382248	1.3271	0.184474	0.835077
ENSG00000187583	PLEKHN1	19.906	0.50723	0.553566	0.916296	0.359512	0.919134
ENSG00000184381	PLA2G6	197.506	0.506967	0.247774	2.04609	0.0407477	0.665134
ENSG00000151929	BAG3	1169.61	0.506502	0.30232	1.67538	0.0938593	0.756121
ENSG00000285957	ENSG00000285957	6.61386	0.505827	0.679633	0.744265	0.456716	0.935503
ENSG00000253276	CCDC71L	2318.53	0.505415	0.285891	1.76786	0.0770841	0.736935
ENSG00000126838	PZP	5259.58	0.505352	0.664436	0.760573	0.446912	0.934247
ENSG00000237135	DDX10P1	23.6087	0.505205	0.287277	1.7586	0.0786459	0.738076
ENSG00000196275	GTF2IRD2	206.575	0.50517	0.255836	1.97459	0.0483151	0.68336
ENSG00000145335	SNCA	29.7282	0.505123	0.366137	1.3796	0.167709	0.829125
ENSG00000276710	CSPG4P10	20.8737	0.505107	0.448017	1.12743	0.259561	0.880884
ENSG00000159261	CLDN14	363.98	0.504904	0.306668	1.64642	0.0996772	0.763992
ENSG00000248101	ENSG00000248101	20.8867	0.504778	1.09563	0.460718	0.645001	0.964072
ENSG00000084110	HAL	7331.13	0.504574	0.33883	1.48916	0.136444	0.809341
ENSG00000246225	ENSG00000246225	32.5479	0.504472	0.31079	1.62319	0.104548	0.768435
ENSG00000134548	SPX	25.8091	0.504372	0.376756	1.33872	0.18066	0.834496
ENSG00000175305	CCNE2	58.6233	0.504316	0.471802	1.06892	0.285108	0.89162
ENSG00000122884	P4HA1	1412.21	0.504271	0.366592	1.37556	0.168957	0.829125
ENSG00000106809	OGN	24.9608	0.50402	0.521416	0.966637	0.333725	0.911676
ENSG00000186105	LRRC70	57.7633	0.503587	0.252686	1.99294	0.0462684	0.677918
ENSG00000151967	SCHIP1	47.3859	0.503544	0.375593	1.34066	0.18003	0.83358
ENSG00000140470	ADAMTS17	599.17	0.503261	0.251642	1.99991	0.04551	0.675701
ENSG00000163435	ELF3	1881.05	0.502812	0.334314	1.50401	0.132578	0.801628
ENSG00000115137	DNAJC27	151.421	0.502773	0.199998	2.51389	0.0119409	0.544115
ENSG00000145362	ANK2	114.623	0.502551	0.251442	1.99867	0.045644	0.67575
ENSG00000280248	ENSG00000280248	19.0076	0.502186	0.398959	1.25874	0.208124	0.850793
ENSG00000260693	ENSG00000260693	23.5104	0.501918	0.270454	1.85583	0.0634771	0.721911
ENSG00000253438	PCAT1	54.9832	0.501829	0.182688	2.74692	0.00601583	0.425493
ENSG00000280165	PCDH20	116.709	0.501439	0.497321	1.00828	0.31332	0.906401
ENSG00000279814	ENSG00000279814	68.0524	0.501212	0.262939	1.90619	0.0566255	0.704842
ENSG00000253819	LINC01151	94.2733	0.50084	0.583833	0.857848	0.390976	0.926583
ENSG00000178053	MLF1	24.544	0.500609	0.355445	1.4084	0.159013	0.825365
ENSG00000212123	PRR22	53.4475	0.500079	0.26173	1.91066	0.0560477	0.703419
ENSG00000108231	LGI1	34.1126	0.499702	0.622991	0.802101	0.422494	0.930135
ENSG00000184925	LCN12	134.989	0.49961	0.199995	2.49811	0.0124857	0.544115
ENSG00000198517	MAFK	986.203	0.499389	0.240942	2.07266	0.0382043	0.660613
ENSG00000255439	ENSG00000255439	155.337	0.499364	0.727963	0.685975	0.492729	0.943733
ENSG00000180535	BHLHA15	666.682	0.499004	0.559514	0.891853	0.372472	0.923432
ENSG00000205361	MT1DP	102.701	0.498773	0.695548	0.717093	0.473316	0.93987
ENSG00000069667	RORA	5569.57	0.498547	0.201913	2.46912	0.0135447	0.559346
ENSG00000246922	UBAP1L	200.397	0.49747	0.247278	2.01178	0.0442432	0.675582
ENSG00000248810	LINC02432	228.17	0.497277	0.529111	0.939834	0.347303	0.916092
ENSG00000232611	ENSG00000232611	21.8392	0.497036	0.356461	1.39436	0.163208	0.828485
ENSG00000213366	GSTM2	143.617	0.496954	0.343746	1.4457	0.148262	0.819899
ENSG00000264672	SEPTIN4-AS1	30.8504	0.496902	0.234801	2.11626	0.0343224	0.64387
ENSG00000228434	ENSG00000228434	97.0757	0.49673	0.213544	2.32612	0.0200121	0.595055
ENSG00000231721	LINC-PINT	1041.08	0.496175	0.264519	1.87576	0.0606878	0.717543
ENSG00000185829	ARL17A	349.737	0.496144	0.27575	1.79925	0.0719792	0.730942
ENSG00000275549	STPG3-AS1	30.5308	0.495401	0.43022	1.15151	0.249524	0.879942
ENSG00000222001	ENSG00000222001	40.9067	0.495234	0.223702	2.21381	0.0268417	0.62035
ENSG00000165997	ARL5B	3601.19	0.495107	0.261379	1.89421	0.0581967	0.712662
ENSG00000244306	DUXAP10	62.7147	0.494512	0.421119	1.17428	0.240282	0.87769
ENSG00000248449	PCDHGB8P	37.4697	0.494067	0.285432	1.73095	0.083461	0.742031
ENSG00000186056	MATN1-AS1	32.0902	0.493637	0.348271	1.41739	0.156368	0.823723
ENSG00000155158	TTC39B	824.794	0.493634	0.232036	2.1274	0.0333867	0.639828
ENSG00000172348	RCAN2	227.246	0.492996	0.440777	1.11847	0.263366	0.882752
ENSG00000072840	EVC	335.076	0.492038	0.510087	0.964616	0.334737	0.911868
ENSG00000198088	NUP62CL	24.6664	0.491907	0.324292	1.51686	0.129302	0.799673
ENSG00000284906	ENSG00000284906	20.2258	0.491777	0.714294	0.688479	0.491151	0.943616
ENSG00000283175	ENSG00000283175	24.1056	0.491359	0.258819	1.89847	0.0576344	0.711563
ENSG00000151632	AKR1C2	11408.8	0.491259	0.379943	1.29298	0.196017	0.84117
ENSG00000279977	ENSG00000279977	29.391	0.491171	0.237386	2.06908	0.0385383	0.661813
ENSG00000049089	COL9A2	27.1509	0.491046	0.41125	1.19403	0.232465	0.871802
ENSG00000269189	ENSG00000269189	28.6157	0.490122	0.355335	1.37932	0.167795	0.829125
ENSG00000285437	POLR2J3	583.784	0.490049	0.264551	1.85238	0.0639714	0.721911
ENSG00000276136	ENSG00000276136	22.6444	0.489439	0.295049	1.65884	0.0971482	0.760111
ENSG00000288046	ENSG00000288046	30.1635	0.488932	0.410607	1.19075	0.23375	0.873012
ENSG00000170927	PKHD1	506.997	0.488626	0.271968	1.79663	0.0723943	0.730942
ENSG00000156414	TDRD9	37.337	0.488342	0.340848	1.43273	0.151936	0.823416
ENSG00000204172	AGAP9	384.516	0.488164	0.185736	2.62827	0.00858193	0.471236
ENSG00000134138	MEIS2	502.546	0.48786	0.215381	2.2651	0.0235065	0.613134
ENSG00000167470	MIDN	3911.34	0.487773	0.264312	1.84545	0.0649726	0.721911
ENSG00000285827	ENSG00000285827	59.6699	0.487484	0.413839	1.17796	0.238814	0.877477
ENSG00000263934	SNORD3A	33164	0.487199	0.350611	1.38957	0.16466	0.828683
ENSG00000221947	XKR9	119.468	0.486872	0.477327	1.02	0.307731	0.904794
ENSG00000278932	ENSG00000278932	57.3021	0.485893	0.320101	1.51794	0.12903	0.799673
ENSG00000153094	BCL2L11	898.103	0.48589	0.232563	2.08928	0.0366825	0.653762
ENSG00000134121	CHL1	106.878	0.485204	0.559407	0.867354	0.385748	0.925039
ENSG00000284730	TMDD1	32.4431	0.485138	0.322132	1.50602	0.132061	0.801628
ENSG00000206432	TMEM200C	93.826	0.484633	0.438245	1.10585	0.268791	0.886308
ENSG00000101746	NOL4	25.3187	0.484228	0.623879	0.776158	0.437656	0.931616
ENSG00000215252	GOLGA8B	1164.58	0.484115	0.212273	2.28063	0.0225706	0.61313
ENSG00000285851	ENSG00000285851	128.127	0.483768	0.249513	1.93885	0.0525194	0.690333
ENSG00000163749	CCDC158	77.3096	0.48366	0.246735	1.96024	0.0499678	0.686745
ENSG00000177483	RBM44	30.3888	0.483482	0.361955	1.33575	0.181631	0.834496
ENSG00000064692	SNCAIP	18.4978	0.483412	0.398803	1.21216	0.225453	0.863701
ENSG00000206052	DOK6	131.41	0.483396	0.404097	1.19624	0.231605	0.871802
ENSG00000183458	PKD1P3	896.378	0.483264	0.229984	2.1013	0.0356148	0.647584
ENSG00000064300	NGFR	478.42	0.483022	0.376033	1.28452	0.19896	0.842752
ENSG00000231437	LINC01750	30.3689	0.482792	0.311224	1.55127	0.120837	0.794595
ENSG00000272140	ENSG00000272140	49.2902	0.482684	0.215161	2.24336	0.0248736	0.62035
ENSG00000269940	ENSG00000269940	52.6193	0.482642	0.214081	2.25448	0.0241659	0.613134
ENSG00000235919	ASH1L-AS1	34.7682	0.482505	0.262469	1.83833	0.0660132	0.725407
ENSG00000196220	SRGAP3	83.1791	0.482493	0.250398	1.92691	0.0539913	0.697555
ENSG00000279948	ENSG00000279948	106.675	0.481791	0.256187	1.88062	0.0600232	0.717436
ENSG00000267322	SNHG22	646.285	0.481741	0.247149	1.94919	0.0512726	0.690333
ENSG00000185332	TMEM105	62.3722	0.481627	0.421637	1.14228	0.253339	0.879942
ENSG00000288734	ENSG00000288734	187.181	0.481415	0.501024	0.960862	0.336622	0.912272
ENSG00000213062	ENSG00000213062	126.81	0.481412	0.309139	1.55727	0.119407	0.794595
ENSG00000180044	C3orf80	65.434	0.48138	0.519111	0.927315	0.353763	0.916371
ENSG00000281903	LINC02246	26.8278	0.481312	0.300783	1.6002	0.109555	0.775032
ENSG00000178662	CSRNP3	116.001	0.480731	0.437661	1.09841	0.272026	0.886308
ENSG00000227502	MROCKI	95.7114	0.480506	0.242076	1.98494	0.0471508	0.679069
ENSG00000279873	LINC01126	25.7561	0.480346	0.270385	1.77653	0.0756463	0.733985
ENSG00000203872	C6orf163	26.8325	0.480103	0.322539	1.48851	0.136616	0.80951
ENSG00000171617	ENC1	1018.24	0.479927	0.340673	1.40876	0.158905	0.825365
ENSG00000250067	YJEFN3	34.316	0.479777	0.367239	1.30644	0.191402	0.839282
ENSG00000279432	ENSG00000279432	73.1722	0.479644	0.269397	1.78043	0.0750052	0.733169
ENSG00000176728	TTTY14	174.845	0.479607	2.09887	0.228508	0.819252	0.985802
ENSG00000271533	ENSG00000271533	389.497	0.479254	0.262303	1.8271	0.0676847	0.726227
ENSG00000186866	POFUT2	499.048	0.479018	0.139276	3.43935	0.000583118	0.149661
ENSG00000274265	ENSG00000274265	325.806	0.478745	0.120445	3.9748	7.04389e-05	0.0569535
ENSG00000268403	ENSG00000268403	39.2699	0.47841	0.201065	2.37938	0.0173416	0.583629
ENSG00000248394	FOSL1P1	19.5507	0.478107	0.351265	1.3611	0.173482	0.832596
ENSG00000054690	PLEKHH1	123.987	0.477937	0.286742	1.66678	0.0955573	0.758172
ENSG00000206127	GOLGA8O	78.23	0.477426	0.449349	1.06248	0.288017	0.892441
ENSG00000289410	ENSG00000289410	23.026	0.477418	0.398085	1.19929	0.230416	0.870528
ENSG00000232710	ENSG00000232710	92.7999	0.476975	0.498536	0.956753	0.338692	0.91332
ENSG00000289562	ENSG00000289562	25.8839	0.476794	0.329139	1.44861	0.147446	0.819899
ENSG00000263327	TAPT1-AS1	54.3057	0.476645	0.263125	1.81148	0.0700667	0.730942
ENSG00000277067	ENSG00000277067	176.905	0.476411	1.18056	0.403545	0.686547	0.96881
ENSG00000135144	DTX1	1429.66	0.476215	0.310999	1.53124	0.125709	0.795974
ENSG00000137285	TUBB2B	108.762	0.475925	0.326492	1.45769	0.144926	0.816246
ENSG00000123612	ACVR1C	155.625	0.475602	0.227894	2.08694	0.0368934	0.653762
ENSG00000287837	ENSG00000287837	18.3068	0.474278	0.400949	1.18289	0.236854	0.875298
ENSG00000178852	EFCAB13	133.142	0.474242	0.271346	1.74774	0.0805094	0.739037
ENSG00000220201	ZGLP1	22.0386	0.473959	0.377002	1.25718	0.208689	0.851759
ENSG00000101605	MYOM1	1794.75	0.473603	0.409305	1.15709	0.247235	0.878972
ENSG00000289574	ENSG00000289574	45.5939	0.473583	0.275849	1.71682	0.0860121	0.74289
ENSG00000186431	FCAR	123.098	0.473552	0.407444	1.16225	0.245134	0.878972
ENSG00000289272	ENSG00000289272	27.9395	0.473312	0.251491	1.88203	0.0598326	0.717436
ENSG00000178440	TIMM23B-AGAP6	57.3575	0.472878	0.338966	1.39506	0.162997	0.828485
ENSG00000279320	ENSG00000279320	25.2541	0.472678	0.369782	1.27826	0.201157	0.843435
ENSG00000074964	ARHGEF10L	4586.09	0.472326	0.162038	2.91492	0.00355785	0.359925
ENSG00000256981	ENSG00000256981	36.4519	0.471847	0.294988	1.59955	0.109699	0.775032
ENSG00000147799	ARHGAP39	74.779	0.471003	0.289809	1.62522	0.104116	0.768182
ENSG00000226328	NUP50-DT	187.769	0.470386	0.213319	2.20508	0.0274483	0.622516
ENSG00000104267	CA2	2290.37	0.470138	0.267696	1.75624	0.0790474	0.738076
ENSG00000266371	ENSG00000266371	22.2257	0.469724	0.395414	1.18793	0.234861	0.874285
ENSG00000100068	LRP5L	158.859	0.46853	0.244127	1.9192	0.0549589	0.697623
ENSG00000084774	CAD	979.396	0.46798	0.245864	1.90341	0.0569866	0.706702
ENSG00000143384	MCL1	18051.1	0.467851	0.216977	2.15622	0.0310662	0.632938
ENSG00000164953	TMEM67	80.796	0.46767	0.186516	2.5074	0.0121625	0.544115
ENSG00000139910	NOVA1	39.9854	0.467629	0.29072	1.60852	0.107722	0.772078
ENSG00000062716	VMP1	8942.64	0.467484	0.238923	1.95663	0.0503913	0.68827
ENSG00000112276	BVES	28.2073	0.466963	0.353771	1.31996	0.186849	0.835077
ENSG00000167524	RSKR	131.654	0.466942	0.253077	1.84506	0.0650293	0.721911
ENSG00000240207	ENSG00000240207	35.5123	0.466784	0.277913	1.67961	0.0930338	0.756121
ENSG00000198355	PIM3	2557.83	0.466386	0.225634	2.067	0.0387337	0.663566
[truncated: 15,668 more rows]
